# Supplementary material for: Mining-impacted rice paddies select for Archaeal methylators and reveal a putative (Archaeal) regulator of mercury methylation
Source: ISME Commun. 2023 Jul 15;3:74. doi: 10.1038/s43705-023-00277-x (PMC10349881; doi:10.1038/s43705-023-00277-x)
Supplement: Supplementary file 2 — Supplementary MATERIAL Table S1 [file 43705_2023_277_MOESM2_ESM.xlsx]

## Sheet: paddy soil physiochemical
sample	THg	MeHg	MeHg/THg (%)	Cl-	NO3-	SO42-	pH	EC	TDS
	mg/kg	ng/g		(mg/l)	(mg/l)	(mg/l)
hx1a	0.2322	1.86	0.80103	6.72	2.65	257.7	6.5	750	380
hx1b	0.2492	1.21	0.48555	14.08	3.16	147.1	6.65	590	300
hx2a	0.2114	1.63	0.77105	8.69	2.82	224.7	6.56	640	320
hx2b	0.2201	2.17	0.98592	9.65	2.77	130.3	6.68	600	310
hx3a	0.2399	3.17	1.32138	4.8	1.8	155	6.59	710	370
hx3b	0.2529	1.7	0.6722	5.05	2.01	135.5	6.73	580	300
gx1a	21.4	1.35	0.00631	3	1.42	137.9	6.68	470	240
gx1b	20.4	2.21	0.01083	7.2	6.9	174.5	6.53	480	260
gx2a	23.4	1.89	0.00808	4.04	2.57	227.9	6.67	550	280
gx2b	27.2	2.54	0.00934	5.62	3.86	159.2	6.57	350	170
gx3a	31.4	2.2	0.00701	2.86	0.96	109.3	6.69	435	230
gx3b	25.1	2.9	0.01155	3.46	2.9	96	6.52	430	200
sk1a	471.8	6.82	0.00145	15.76	4.45	645.2	6.35	985	490
sk1b	513.7	5.33	0.00104	19.2	4.11	1115.3	6.45	1145	570
sk2a	387.7	5.16	0.00133	14.75	5.69	1758.5	6.31	1455	740
sk2b	389.6	4.2	0.00108	31.64	3.23	1227.5	6.54	1180	600
sk3a	360.9	5.1	0.00141	13.22	2.51	916.4	6.39	1080	550
sk3b	413	4.03	0.00098	15.7	2.7	910.2	6.48	1000	500

## Sheet: paddy water physiochemical
Site		pH	Conductivty(uS/cm)	DO(mg/L)	ORP (mV)
Huaxi	Mean	7.765	555.1	2.256	96.8
	SD	0.137	21.677	0.48	9.652
Gouxi	Mean	8.062	525.333	3.177	97.364
	SD	0.273	5.172	0.732	17.506
Sikeng	Mean	9.851	446.6	4.827	47.3
	SD	0.57	18.451	1.406	18.815
