# Supplementary material for: Mining-impacted rice paddies select for Archaeal methylators and reveal a putative (Archaeal) regulator of mercury methylation
Source: ISME Commun. 2023 Jul 15;3:74. doi: 10.1038/s43705-023-00277-x (PMC10349881; doi:10.1038/s43705-023-00277-x)
Supplement: Supplementary file 3 — Supplementary Table S2 [file 43705_2023_277_MOESM3_ESM.xlsx]

## Sheet: domain
taxon	gx1a	gx1b	gx2a	gx2b	gx3a	gx3b	hx1a	hx1b	hx2a	hx2b	hx3a	hx3b	sk1a	sk1b	sk2a	sk2b	sk3a	sk3b
Archaea	15.72	55.53	57.92	43.71	127.44	95.36	22.07	101.1	0	90.17	7.23	64.55	337.59	534.68	557.24	444.17	492.23	348.43
Bacteria	1864.13	2242.24	2037.34	2423.59	2761.18	2411.49	2358.19	2454.72	1978.74	2793.09	3238.7	2814.74	1267	2035.5	1979.87	1291.12	2010.58	1833.99

## Sheet: phylum
taxon	gx1a	gx1b	gx2a	gx2b	gx3a	gx3b	hx1a	hx1b	hx2a	hx2b	hx3a	hx3b	sk1a	sk1b	sk2a	sk2b	sk3a	sk3b		taxon	gx1a	gx1b	gx2a	gx2b	gx3a	gx3b	hx1a	hx1b	hx2a	hx2b	hx3a	hx3b	sk1a	sk1b	sk2a	sk2b	sk3a	sk3b
Acidobacteriota	27.13	12.98	181.85	193.83	197.2	141.72	258.27	109.93	190.08	212.21	401.81	221.74	63.61	111.92	48.92	31.95	139.11	95.09		Acidobacteriota	1.44321	0.564898	8.67907	7.85596	6.82679	5.65336	10.8504	4.30116	9.60616	7.36	12.379	7.70118	3.96428	4.35452	1.92819	1.8412	5.5582	4.35705
Actinobacteriota	125.91	237.02	113.36	289.14	253.05	200.12	227.8	76.97	105.72	52.11	298.79	73.27	20.46	86.27	54.15	0	21.01	13.5		Actinobacteriota	6.69791	10.3153	5.41028	11.7189	8.76024	7.98299	9.57034	3.01156	5.34282	1.80731	9.20512	2.54472	1.2751	3.35655	2.13433	0	0.839463	0.618574
Asgardarchaeota	0	0	0	0	0	0	0	0	0	0	0	0	0	0	0	0	0	5.32		Asgardarchaeota	0	0	0	0	0	0	0	0	0	0	0	0	0	0	0	0	0	0.243764
Bacteroidota	22.31	73.89	26.65	109.55	65.2	91.25	92.96	98.42	86.78	123.37	125.02	158.48	94.3	151.75	182.66	150.84	309.42	205.52		Bacteroidota	1.1868	3.21574	1.27191	4.44008	2.25713	3.64006	3.90544	3.85082	4.38564	4.27879	3.85162	5.50412	5.87693	5.90421	7.19956	8.69255	12.363	9.41698
CSP1-3	0	0	0	0	0	0	0	0	10.7	0	11.75	12.52	0	0	0	0	0	0		CSP1-3	0	0	0	0	0	0	0	0	0.540751	0	0.361994	0.434828	0	0	0	0	0	0
Campylobacterota	0	0	0	0	0	0	0	10.55	0	0	0	0	0	9.13	0	0	0	7.86		Campylobacterota	0	0	0	0	0	0	0	0.412783	0	0	0	0	0	0.355225	0	0	0	0.360147
Chloroflexota	160.73	165.29	103.38	90.96	216.26	112.6	325.06	192.3	294.91	226.53	376.36	202.59	99.4	173.08	108.5	92.34	127.36	143.06		Chloroflexota	8.5502	7.19353	4.93397	3.68662	7.48662	4.49173	13.6564	7.524	14.904	7.85665	11.5949	7.03609	6.19477	6.73411	4.27654	5.32133	5.08872	6.55505
Desulfobacterota	308.75	310.27	253.45	359.63	436.43	302.44	307.71	349.98	237.41	432.39	258.29	352.96	372.02	597.19	528.43	494.86	580.21	501.13		Desulfobacterota	16.4243	13.5032	12.0963	14.5759	15.1086	12.0646	12.9275	13.6935	11.9981	14.9964	7.9574	12.2585	23.1849	23.2352	20.8281	28.5176	23.1825	22.9619
Edwardsbacteria	0	0	0	0	0	0	0	0	0	0	0	0	0	13.58	35.13	7.23	37.77	7.44		Edwardsbacteria	0	0	0	0	0	0	0	0	0	0	0	0	0	0.528364	1.38465	0.416647	1.50912	0.340903
Eisenbacteria	100.94	185.92	149.18	202.49	134.76	257.83	118.64	229.8	161.07	319.35	215.87	348.44	0	18	38.72	0	0	24.32		Eisenbacteria	5.36961	8.09136	7.11985	8.20695	4.6652	10.2851	4.98431	8.99124	8.14007	11.0759	6.65052	12.1016	0	0.700335	1.52615	0	0	1.11435
Elusimicrobiota	0	0	0	0	0	0	8.73	0	0	0	0	0	0	0	0	0	0	0		Elusimicrobiota	0	0	0	0	0	0	0.366765	0	0	0	0	0	0	0	0	0	0	0
Firmicutes	0	0	0	0	0	0	0	36.58	0	12.22	6.05	0	0	0	0	0	0	0		Firmicutes	0	0	0	0	0	0	0	1.43124	0	0.423821	0.186388	0	0	0	0	0	0	0
Gemmatimonadota	78.59	72.87	122.57	122.55	112.19	110.31	130.31	225.51	173.98	199.67	157.56	165.29	0	13.86	17.46	0	0	0		Gemmatimonadota	4.18067	3.17135	5.84984	4.96697	3.88386	4.40038	5.47459	8.82339	8.79251	6.92508	4.85411	5.74063	0	0.539258	0.688187	0	0	0
Halobacteriota	11.46	35.24	39.06	12.38	57.97	37.87	0	52.56	0	30.12	0	23	148.49	255.07	270.57	150.5	269.15	179.18		Halobacteriota	0.609626	1.53367	1.8642	0.501763	2.00684	1.51067	0	2.05648	0	1.04464	0	0.798805	9.25414	9.92413	10.6645	8.67295	10.754	8.21008
KSB1	0	0	0	0	0	0	0	0	0	6.79	0	0	0	0	0	0	0	0		KSB1	0	0	0	0	0	0	0	0	0	0.235495	0	0	0	0	0	0	0	0
Krumholzibacteriota	0	0	0	0	0	0	0	0	0	0	0	0	12.84	26.37	20.79	0	29.81	6.12		Krumholzibacteriota	0	0	0	0	0	0	0	0	0	0	0	0	0.800209	1.02599	0.81944	0	1.19107	0.28042
Methylomirabilota	96.72	121.62	110.77	135.37	136.46	133.56	132.85	139.55	95.97	113.95	118.59	161.65	41.68	42.66	41.04	40.75	50.27	59.57		Methylomirabilota	5.14512	5.29298	5.28667	5.48656	4.72406	5.32784	5.5813	5.46009	4.85008	3.95208	3.65352	5.61421	2.59756	1.65979	1.61759	2.34832	2.00856	2.72951
Myxococcota	46.32	73.88	51.35	12.32	91.89	71.27	105.18	11.52	21.93	26.07	157.9	55.12	28.57	94.21	130.2	21.54	75.65	14.85		Myxococcota	2.46404	3.21531	2.45076	0.499331	3.1811	2.84303	4.41883	0.450736	1.10829	0.904175	4.86458	1.91435	1.78053	3.66547	5.13184	1.2413	3.02263	0.680431
Nitrospirota	174.5	157.88	168.72	166.01	274.39	165.99	137.62	130.43	87.85	118	92.86	125.88	28.05	74.22	78.41	49.91	94.22	80.64		Nitrospirota	9.2827	6.87104	8.05242	6.72841	9.499	6.62151	5.7817	5.10325	4.43972	4.09255	2.86083	4.3719	1.74812	2.88771	3.09054	2.87619	3.7646	3.69495
Omnitrophota	0	0	0	0	0	0	0	4.42	0	0	0	0	0	0	0	0	0	0		Omnitrophota	0	0	0	0	0	0	0	0.172939	0	0	0	0	0	0	0	0	0	0
Patescibacteria	0	0	0	0	0	0	0	0	0	3.34	0	0	0	0	0	0	0	0		Patescibacteria	0	0	0	0	0	0	0	0	0	0.11584	0	0	0	0	0	0	0	0
Planctomycetota	10.9	0	16.93	0	0	15.52	40.58	83.79	46.14	123.17	100.61	138.79	11.18	19.25	9.42	0	0	0		Planctomycetota	0.579837	0	0.80801	0	0	0.619109	1.70485	3.2784	2.3318	4.27186	3.09959	4.82027	0.696756	0.748969	0.37129	0	0	0
Proteobacteria	675.05	789.68	739.13	660.62	773.77	681.64	443.37	569.46	421.25	644.23	818.29	609.75	475.58	523.3	624.38	367.78	482.02	666.27		Proteobacteria	35.91	34.3674	35.2761	26.775	26.7868	27.1913	18.6269	22.2809	21.2889	22.3436	25.2099	21.177	29.6389	20.3603	24.61	21.1943	19.2593	30.5287
Spirochaetota	0	0	0	0	0	0	0	0	0	0	0	0	19.31	0	28.78	0	0	0		Spirochaetota	0	0	0	0	0	0	0	0	0	0	0	0	1.20343	0	1.13437	0	0	0
Thermoplasmatota	0	7.23	7.09	0	16.43	0	0	0	0	11.72	0	9.08	131.04	140	151.11	113.48	119.5	121.75		Thermoplasmatota	0	0.314654	0.338381	0	0.568784	0	0	0	0	0.40648	0	0.315354	8.16662	5.44705	5.95601	6.53958	4.77467	5.57862
Thermoproteota	4.26	13.05	11.78	31.33	53.05	57.49	22.07	48.54	0	48.34	7.23	32.47	58.05	139.61	135.56	180.18	103.57	42.19		Thermoproteota	0.226615	0.567944	0.562219	1.26981	1.83652	2.29333	0.927206	1.89919	0	1.67656	0.222742	1.1277	3.61777	5.43187	5.34311	10.3833	4.13818	1.93316
Unknown_phyla	0	0	0	0	35.65	23.89	21.07	49.42	30.62	49.09	36.18	45.62	0	30	0	0	0	8.63		Unknown_phyla	0	0	0	0	1.23415	0.952996	0.885194	1.93363	1.54746	1.70257	1.11463	1.58441	0	1.16722	0	0	0	0.395429
Verrucomicrobiota	36.27	40.94	0	81.12	33.92	103.33	8.05	122.56	14.32	130.62	51.56	142.65	0	46.36	21.27	33.92	63.72	0		Verrucomicrobiota	1.92942	1.78174	0	3.2878	1.17426	4.12194	0.338197	4.79533	0.723697	4.53024	1.58846	4.95433	0	1.80375	0.838359	1.95473	2.54596	0
WOR-3	0	0	0	0	0	0	0	13.53	0	0	11.19	0	0	0	11.6	0	0	0		WOR-3	0	0	0	0	0	0	0	0.52938	0	0	0.344742	0	0	0	0.457215	0	0	0
Zixibacteria	0	0	0	0	0	0	0	0	0	0	0	0	0	4.37	0	0	0	0		Zixibacteria	0	0	0	0	0	0	0	0	0	0	0	0	0	0.170026	0	0	0	0
	1879.84	2297.76	2095.27	2467.3	2888.62	2506.83	2380.27	2555.82	1978.73	2883.29	3245.91	2879.3	1604.58	2570.2	2537.1	1735.28	2502.79	2182.44

## Sheet: class
taxon	gx1a	gx1b	gx2a	gx2b	gx3a	gx3b	hx1a	hx1b	hx2a	hx2b	hx3a	hx3b	sk1a	sk1b	sk2a	sk2b	sk3a	sk3b
Anaerolineae	124.01	146.15	103.38	79.42	216.26	94.32	320.09	186.22	265.11	226.53	340.81	193.29	4.95	70.22	45	0	68.12	71.9
Gammaproteobacteria	561.98	531.96	681.7	498.43	448.64	500.34	260.25	470.97	288.73	584.3	590.25	548.5	464.35	523.3	624.38	367.78	482.02	666.27
Alphaproteobacteria	113.07	257.72	57.43	162.19	325.13	181.3	183.12	98.48	132.52	59.93	228.04	61.25	11.23	0	0	0	0	0
Vicinamibacteria	0	0	126.55	146.67	120.86	72.28	181.15	88.31	143.09	155.38	317.43	159.97	0	0	0	0	0	0
MBNT15	130.91	118.99	123.46	156.15	225.17	177.57	161.55	189.66	169.61	234.69	159.94	175.36	0	0	26.75	0	11.64	0
Actinomycetia	60.34	102.56	24.12	124.8	113.14	61.57	135.48	42.91	45.6	16.12	143.38	29.89	20.46	31.78	27.85	0	0	0
Methylomirabilia	96.72	121.62	110.77	135.37	136.46	133.56	132.85	139.55	95.97	113.95	118.59	161.65	41.68	42.66	41.04	40.75	50.27	59.57
Gemmatimonadetes	78.59	72.87	122.57	122.55	112.19	110.31	130.31	225.51	173.98	199.67	157.56	165.29	0	13.86	17.46	0	0	0
RBG-16-71-46	100.94	185.92	149.18	202.49	134.76	257.83	118.64	229.8	161.07	319.35	215.87	348.44	0	18	38.72	0	0	24.32
Nitrospiria	77.15	98.07	71.19	126.39	107.99	116.58	100.67	93.86	87.85	108.72	82.14	114.25	11.96	37.86	48.04	8.93	41.52	8.55
Polyangia	6.54	11.28	0	0	40.27	13.84	96.18	0	21.93	0	117.64	27.95	28.57	69.58	78.64	11.61	75.65	4.33
Thermoleophilia	48.29	109.19	78.05	159.64	103.57	117.83	65.92	24.27	26.05	36	76.34	26.16	0	21.39	26.3	0	21.01	13.5
BSN033	97.22	69.33	38.53	56.62	127.26	25.68	59.42	30.06	16.64	14.96	23.36	30.93	149.12	264.51	198.76	253.97	184.19	185.44
Bacteroidia	0	0	0	7.57	0	0	47.89	28.83	47.78	17.75	78.78	55.26	60.1	113.67	97.52	92.29	154.48	113.8
Thermoanaerobaculia	9.81	0	14.19	0	0	0	45.8	0	0	9.62	31.9	10.07	23.42	35.42	0	0	19.76	49.54
Desulfobacteria	28.73	69.3	48.87	49.53	39.26	39.7	35.49	45.75	31.1	42.33	27.22	32.59	76.89	149.59	113.92	67.54	126.19	102.27
Thermodesulfovibrionia	39.5	29.89	14.22	29.69	61.04	9.89	28.55	36.57	0	9.28	0	11.63	16.1	36.36	30.38	40.99	52.7	54.41
Blastocatellia	0	0	0	0	0	0	26.9	5.95	26.53	4.37	25.03	7.86	0	0	0	0	0	0
Ignavibacteria	0	19.94	0	22.62	12.07	0	26.59	19.76	22.78	30.03	11.16	14.78	34.2	19.95	67.19	50.3	95.92	52.48
UBA4738	17.29	25.27	0	0	36.34	0	26.41	0	16.87	0	22.56	12.32	0	13.59	0	0	0	0
Bathyarchaeia	0	0	0	16.58	32.88	35.88	22.07	48.54	0	48.34	7.23	32.47	37.16	100.81	92.3	149.17	70.81	29
Phycisphaerae	0	0	0	0	0	0	21.28	10.69	14.71	0	12.89	20.98	0	9.49	9.42	0	0	0
Unknown_classes	0	0	13.8	0	35.65	23.89	21.07	49.42	30.62	49.09	43.53	45.62	0	36.34	0	0	0	8.63
UBA10030	22.31	53.95	26.65	79.36	39.1	91.25	18.48	49.84	16.23	75.59	35.08	88.45	0	18.13	17.95	8.25	59.02	39.23
Desulfuromonadia	10.92	26.71	16.02	31.44	0	33.95	13.61	18.53	0	61.09	8.58	46.98	31.11	25.58	17.21	42.84	40.76	49.82
Syntrophia	20.27	15.64	17.48	20.23	18.12	21.02	12.31	15.26	0	17.02	0	14.39	60.23	27.32	25.79	40.98	74.08	40.56
SM23-61	11.46	0	0	24.12	19.31	4.53	11.45	14.57	0	22.44	8.51	9.29	19.44	42.64	60.92	53.43	48.31	41.61
Planctomycetes	0	0	0	0	0	0	9.72	8.55	12.09	0	13.53	8.33	11.18	0	0	0	0	0
UBA1135	10.9	0	16.93	0	0	15.52	9.58	64.55	19.35	123.17	74.19	109.48	0	9.76	0	0	0	0
Myxococcia	39.78	32.61	37.55	12.32	51.61	57.43	9	11.52	0	13.69	40.26	27.17	0	11.94	14.71	9.92	0	10.53
Elusimicrobia	0	0	0	0	0	0	8.73	0	0	0	0	0	0	0	0	0	0	0
UBA9217	57.85	29.91	83.31	9.93	105.36	39.52	8.4	0	0	0	10.72	0	0	0	0	0	0	17.67
Verrucomicrobiae	36.27	40.94	0	81.12	33.92	103.33	8.05	122.56	14.32	130.62	51.56	142.65	0	46.36	21.27	33.92	63.72	0
Syntrophobacteria	0	0	0	0	0	0	7.19	9.7	5.78	9.74	8.52	10.67	16.06	11.44	39.86	9.74	37.45	12.77
Syntrophorhabdia	9.22	0	0	0	7.3	0	6.69	0	0	0	0	0	9.86	40.09	0	22.95	25	56.14
Dehalococcoidia	11.32	0	0	11.54	0	0	4.97	6.08	5.61	0	8.23	9.3	94.45	77.47	63.5	92.34	59.23	61.83
Aminicenantia	12.75	0	41.11	11.85	43.39	38.8	4.42	0	10.97	15.11	0	26.98	40.19	67.31	31.87	31.95	53.43	45.56
AC1	0	0	0	0	0	0	0	0	0	0	0	0	0	13.58	35.13	7.23	37.77	7.44
Acidimicrobiia	0	0	11.19	4.7	0	20.72	0	9.8	17.21	0	56.51	4.9	0	0	0	0	0	0
Acidobacteriae	4.58	0	0	0	11.71	13.31	0	0	0	0	7.84	0	0	4.63	0	0	0	0
Binatia	0	10.3	9.08	21.55	0	0	0	26.46	14.28	30.12	22.17	32.75	0	0	0	0	0	0
Bog-38	0	0	0	0	0	0	0	0	0	0	0	0	0	4.6	5.59	0	0	2.07
CSP1-3	0	0	0	0	0	0	0	0	10.7	0	11.75	12.52	0	0	0	0	0	0
Campylobacteria	0	0	0	0	0	0	0	10.55	0	0	0	0	0	9.13	0	0	0	7.86
Chloroflexia	0	0	0	0	0	0	0	0	0	0	4.81	0	0	0	0	0	0	0
Clostridia	0	0	0	0	0	0	0	36.58	0	0	6.05	0	0	0	0	0	0	0
Coriobacteriia	0	0	0	0	0	0	0	0	0	0	0	0	0	19.51	0	0	0	0
Desulfitobacteriia	0	0	0	0	0	0	0	0	0	12.22	0	0	0	0	0	0	0	0
Desulfobaccia	0	0	0	0	0	0	0	0	0	0	0	0	0	19.32	34.9	0	0	0
Desulfobulbia	0	0	0	0	0	0	0	0	0	0	0	0	0	0	0	0	13.9	0
Desulfomonilia	0	0	0	0	0	0	0	0	0	0	0	0	9.31	16.71	10.33	3.42	18.68	12.51
E2	0	0	0	0	0	0	0	0	0	0	0	0	0	0	12.9	29.65	0	5.77
Ellin6529	25.4	19.15	0	0	0	18.28	0	0	24.19	0	22.52	0	0	25.39	0	0	0	9.33
HRBIN11	0	0	0	0	0	0	0	0	0	0	0	0	0	0	0	0	36.33	0
Holophagae	0	0	0	0	0	0	0	0	0	0	12.26	0	0	0	0	0	0	0
Koll11	0	0	0	0	0	0	0	4.42	0	0	0	0	0	0	0	0	0	0
Krumholzibacteria	0	0	0	0	0	0	0	0	0	0	0	0	12.84	26.37	20.79	0	29.81	6.12
MSB-5A5	0	0	0	0	0	0	0	0	0	0	0	0	0	4.37	0	0	0	0
Methanomethylicia	0	0	0	0	0	0	0	0	0	0	0	0	20.89	19.68	14.89	20.54	10.21	3.92
Methanomicrobia	11.46	35.24	39.06	12.38	50.37	37.87	0	52.56	0	30.12	0	23	93.59	162.65	192.41	111.97	195.33	123.97
Methanosarcinia	0	0	0	0	7.59	0	0	0	0	0	0	0	54.91	87.82	72.57	38.53	73.83	53.14
Microgenomatia	0	0	0	0	0	0	0	0	0	3.34	0	0	0	0	0	0	0	0
Mor1	0	12.98	0	35.3	9.63	17.33	0	8.32	9.49	21.04	0	16.87	0	0	0	0	0	0
Nitrososphaeria	4.26	13.05	11.78	14.75	20.17	21.61	0	0	0	0	0	0	0	19.12	28.38	10.47	22.55	9.27
SZUA-365	0	0	0	0	14.03	0	0	0	0	0	0	0	0	0	0	0	0	0
Spirochaetia	0	0	0	0	0	0	0	0	0	0	0	0	19.31	0	28.78	0	0	0
Thermoplasmata	0	7.23	7.09	0	16.43	0	0	0	0	11.72	0	9.08	131.04	133.67	138.21	83.82	119.5	115.98
Thorarchaeia	0	0	0	0	0	0	0	0	0	0	0	0	0	0	0	0	0	5.32
UBA2214	0	0	0	0	0	0	0	0	0	6.79	0	0	0	0	0	0	0	0
UBA6911	0	0	0	0	11.6	0	0	7.35	0	6.69	0	0	0	4.55	17.05	0	29.59	0
UBA9160	0	29.99	0	0	0	0	0	0	0	12.39	0	0	0	12.69	36.85	0	0	0
WOR-3	0	0	0	0	0	0	0	13.53	0	0	11.19	0	0	0	11.6	0	0	0

## Sheet: order
taxon	gx1a	gx1b	gx2a	gx2b	gx3a	gx3b	hx1a	hx1b	hx2a	hx2b	hx3a	hx3b	sk1a	sk1b	sk2a	sk2b	sk3a	sk3b
4572-78	0	0	0	0	0	0	0	0	0	0	0	0	0	0	3.72	0	0	0
AC1	0	0	0	0	0	0	0	0	0	0	0	0	0	13.58	35.13	7.23	37.77	7.44
AKYH767-A	0	0	0	0	0	0	0	3.39	0	0	0	0	0	0	0	0	0	0
Acidiferrobacterales	74.55	66.34	85	69.16	97.21	47.32	9.41	12.51	12.52	0	11.3	0	0	13.8	24.32	0	0	8.44
Acidimicrobiales	0	0	0	0	0	0	0	0	0	0	42.73	0	0	0	0	0	0	0
Acidobacteriales	0	0	0	0	0	0	0	0	0	0	7.84	0	0	0	0	0	0	0
Actinomycetales	16.05	0	0	0	35.29	38.31	0	0	0	0	0	0	0	10.5	8.4	0	0	0
Aminicenantales	12.75	0	41.11	11.85	43.39	38.8	4.42	0	10.97	15.11	0	26.98	40.19	67.31	31.87	31.95	53.43	45.56
Anaerolineales	68.39	73.03	103.38	47.47	163.14	44.25	320.09	186.22	262.09	226.53	340.81	193.29	4.95	41.78	5.47	0	45.45	39.3
B15-G4	0	0	0	0	0	0	0	18.62	0	31.85	12.16	18.96	0	0	0	0	0	0
B26-1	0	0	0	16.58	25.95	35.88	22.07	36.79	0	30.73	0	23.15	37.16	100.81	92.3	133.93	55.27	29
BM002	0	0	0	0	0	0	0	0	0	0	0	0	0	0	39.86	0	0	0
BSN033	97.22	69.33	38.53	56.62	127.26	25.68	59.42	30.06	16.64	14.96	23.36	30.93	149.12	264.51	198.76	253.97	184.19	185.44
Bacteroidales	0	0	0	7.57	0	0	0	7.66	0	0	0	5.19	48.56	94.8	87.89	77.37	127.48	113.8
Beggiatoales	0	0	0	0	0	0	0	0	0	0	0	0	0	0	0	0	30.1	0
Bin65	0	0	0	0	0	0	32.53	15.73	0	0	0	0	0	0	0	0	0	0
Bog-38	0	0	0	0	0	0	0	0	0	0	0	0	0	4.6	5.59	0	0	2.07
Bryobacterales	4.58	0	0	0	11.71	13.31	0	0	0	0	0	0	0	4.63	0	0	0	0
Burkholderiales	404.99	367.54	464.04	285.7	239.55	361.5	148.82	359.48	137.94	408.2	385.84	365.6	373.63	416.04	437.49	331.69	381.18	511.67
CSP1-3	0	0	0	0	0	0	0	0	10.7	0	11.75	12.52	0	0	0	0	0	0
CSP1-4	25.4	19.15	0	0	0	18.28	0	0	24.19	0	22.52	0	0	25.39	0	0	0	9.33
Campylobacterales	0	0	0	0	0	0	0	10.55	0	0	0	0	0	9.13	0	0	0	7.86
Caulobacterales	0	0	0	0	0	0	0	34.04	42.89	47.2	46.21	37.57	0	0	0	0	0	0
Chitinophagales	0	0	0	0	0	0	47.89	17.78	37.62	17.75	67.12	50.07	0	0	0	0	0	0
Chromatiales	0	0	0	0	0	11.37	0	0	0	0	0	0	11.65	0	61.4	15.38	41.51	43.92
Competibacterales	22.37	43.06	23.15	28.04	42.68	0	0	0	0	0	7.31	0	0	0	0	0	0	0
Cytophagales	0	0	0	0	0	0	0	0	10.16	0	11.67	0	11.54	18.87	9.63	14.92	27	0
DHVEG-1	0	0	0	0	0	0	0	0	0	0	0	0	0	0	12.9	29.65	0	5.77
DRLW01	0	0	0	0	0	0	0	0	0	6.79	0	0	0	0	0	0	0	0
DRWM01	0	0	0	0	0	0	0	0	0	0	0	0	0	10.87	0	0	0	0
DSM-16000	0	19.78	0	0	0	0	0	0	0	0	0	0	0	0	0	0	0	0
DSTF01	11.32	0	0	0	0	0	0	0	0	0	0	0	0	0	0	0	0	0
DTKO01	0	0	0	0	0	0	0	0	0	0	0	0	0	0	0	0	6.53	0
Dehalococcoidales	0	0	0	11.54	0	0	4.97	0	0	0	0	0	28.13	28.85	5.35	22.82	26.74	24.09
Desulfatiglandales	14.47	33.87	23.9	25.57	18.85	39.7	35.49	45.75	31.1	42.33	27.22	32.59	56.42	137.8	92.64	67.54	95.47	86.91
Desulfitobacteriales	0	0	0	0	0	0	0	0	0	12.22	0	0	0	0	0	0	0	0
Desulfobaccales	0	0	0	0	0	0	0	0	0	0	0	0	0	19.32	34.9	0	0	0
Desulfobacterales	14.26	35.43	24.97	23.96	20.41	0	0	0	0	0	0	0	20.47	11.78	21.28	0	30.72	15.35
Desulfobulbales	0	0	0	0	0	0	0	0	0	0	0	0	0	0	0	0	13.9	0
Desulfuromonadales	0	0	5.02	0	0	0	6.4	0	0	0	0	0	0	0	0	0	0	0
Dongiales	37.05	0	0	30.98	35.84	32.54	0	0	25.07	0	35.73	0	0	0	0	0	0	0
Fen-336	0	0	10.89	52.39	0	0	38.98	0	0	0	68.44	0	0	0	0	0	0	0
GCA-2729495	0	0	0	0	9.88	0	0	0	0	0	0	0	0	0	0	0	0	0
GIF10	0	0	0	0	0	0	0	4.42	0	0	0	0	0	0	0	0	0	0
GIF9	0	0	0	0	0	0	0	0	0	0	0	0	53.16	37.45	45.56	56.31	32.49	26.22
GN15	0	0	0	0	0	0	0	0	0	0	0	0	0	4.37	0	0	0	0
Gaiellales	48.29	38.89	54.95	91.1	53.05	58.79	27.95	0	0	36	42.63	0	0	0	0	0	0	0
Gemmatimonadales	78.59	72.87	122.57	116.36	112.19	92.64	111.96	203.78	157.14	180.16	141.76	147.5	0	13.86	17.46	0	0	0
Geobacterales	10.92	26.71	11	31.44	0	33.95	7.21	18.53	0	61.09	8.58	46.98	31.11	25.58	17.21	42.84	40.76	49.82
Gp22-AA2	0	12.98	0	20.33	9.63	17.33	0	8.32	9.49	21.04	0	0	0	0	0	0	0	0
Gp7-AA8	0	0	14.19	0	0	0	30.48	0	0	0	0	0	0	0	0	0	0	0
HRBIN11	0	0	0	0	0	0	0	0	0	0	0	0	0	0	0	0	36.33	0
Haliangiales	0	0	0	0	24.12	0	89.77	0	21.93	0	82.56	27.95	0	0	0	0	0	0
Holophagales	0	0	0	0	0	0	0	0	0	0	12.26	0	0	0	0	0	0	0
IMCC26256	0	0	11.19	0	0	20.72	0	0	10.85	0	13.78	0	0	0	0	0	0	0
Ignavibacteriales	0	19.94	0	22.62	12.07	0	26.59	19.76	22.78	30.03	11.16	14.78	34.2	19.95	67.19	50.3	95.92	52.48
JAAYUB01	0	0	0	0	0	0	0	0	0	0	0	0	0	0	6.38	0	0	0
JACCUZ01	0	0	0	0	0	0	28.59	14.74	19.14	0	22.02	0	0	0	0	0	0	0
Krumholzibacteriales	0	0	0	0	0	0	0	0	0	0	0	0	12.84	26.37	20.79	0	29.81	6.12
Lachnospirales	0	0	0	0	0	0	0	36.58	0	0	6.05	0	0	0	0	0	0	0
Longimicrobiales	0	0	0	6.19	0	17.67	18.34	21.74	16.84	19.51	15.8	17.78	0	0	0	0	0	0
MBNT15	130.91	118.99	123.46	156.15	225.17	177.57	161.55	189.66	169.61	234.69	159.94	175.36	0	0	26.75	0	11.64	0
Methanomassiliicoccales	0	0	7.09	0	10.66	0	0	0	0	11.72	0	9.08	0	23.39	31.52	0	30.01	21.95
Methanomethylicales	0	0	0	0	0	0	0	0	0	0	0	0	20.89	19.68	14.89	20.54	10.21	3.92
Methanomicrobiales	11.46	35.24	39.06	12.38	50.37	37.87	0	52.56	0	30.12	0	23	93.59	162.65	192.41	111.97	195.33	123.97
Methanosarcinales	0	0	0	0	7.59	0	0	0	0	0	0	0	0	0	0	0	0	0
Methanotrichales	0	0	0	0	0	0	0	0	0	0	0	0	54.91	87.82	72.57	38.53	73.83	53.14
Methylococcales	0	0	0	0	0	0	0	0	0	0	0	5.04	14.49	0	21.97	20.71	29.24	11.26
Methylomirabilales	42.5	92.38	50.11	71.55	57.44	82.19	46.17	59.59	21.19	52.9	38.01	57.62	41.68	42.66	41.04	40.75	43.75	59.57
Micropepsales	0	0	0	0	0	0	9.94	29.99	0	0	36.31	10.51	0	0	0	0	0	0
Mor1	0	0	0	0	0	0	0	0	0	0	0	16.87	0	0	0	0	0	0
Mycobacteriales	14.99	35.93	24.12	20.18	20.09	0	0	0	0	0	0	0	0	0	0	0	0	0
Myxococcales	39.78	32.61	37.55	12.32	51.61	57.43	9	11.52	0	13.69	40.26	27.17	0	11.94	14.71	9.92	0	10.53
Nanopelagicales	0	0	0	0	0	0	0	0	0	0	29.11	0	20.46	21.28	19.45	0	0	0
Nevskiales	0	0	0	0	0	0	0	0	0	15.73	0	15.16	0	0	0	0	0	0
Nitrososphaerales	4.26	13.05	11.78	14.75	20.17	21.61	0	0	0	0	0	0	0	19.12	28.38	10.47	22.55	9.27
Nitrospirales	77.15	98.07	71.19	126.39	107.99	102.52	100.67	93.86	87.85	108.72	82.14	114.25	11.96	37.86	48.04	8.93	41.52	8.55
OPB41	0	0	0	0	0	0	0	0	0	0	0	0	0	19.51	0	0	0	0
Opitutales	0	0	0	0	0	0	8.05	0	0	8.46	0	17.05	0	0	0	0	0	0
PLA2	10.9	0	16.93	0	0	15.52	0	13.06	0	11.87	22.34	24.76	0	9.76	0	0	0	0
Palsa-1104	0	0	0	0	0	0	0	0	0	0	23.99	0	28.57	58.71	78.64	11.61	75.65	4.33
Pedosphaerales	36.27	40.94	0	81.12	33.92	103.33	0	122.56	14.32	122.16	51.56	125.59	0	46.36	21.27	33.92	63.72	0
Phycisphaerales	0	0	0	0	0	0	0	0	3.9	0	0	0	0	0	0	0	0	0
Pirellulales	0	0	0	0	0	0	0	0	0	0	0	0	11.18	0	0	0	0	0
Planctomycetales	0	0	0	0	0	0	9.72	8.55	12.09	0	13.53	8.33	0	0	0	0	0	0
Polyangiales	6.54	11.28	0	0	16.15	13.84	0	0	0	0	11.08	0	0	0	0	0	0	0
Propionibacteriales	29.3	35.05	0	39.7	57.76	0	52.06	28.16	26.46	0	19.07	0	0	0	0	0	0	0
Pseudomonadales	21.19	0	0	0	0	0	0	0	0	0	0	0	0	9.96	0	0	0	0
Pyrinomonadales	0	0	0	0	0	0	26.9	5.95	26.53	4.37	25.03	7.86	0	0	0	0	0	0
QHYA01	0	0	0	14.98	0	0	0	0	0	0	0	0	0	0	0	0	0	0
RBG-16-71-46	74.5	120.86	67.7	136.32	77.05	188.7	102.92	201.61	132.98	271.02	144.85	275.95	0	18	12.89	0	0	24.32
Rhizobiales	55.47	93.32	38.41	91.8	137.07	68.93	76.9	0	44.26	12.72	73.01	9.56	11.23	0	0	0	0	0
Rhodospirillales	0	138.52	19.03	39.41	152.22	79.82	63.75	18.73	20.3	0	15.22	3.61	0	0	0	0	0	0
Rokubacteriales	54.22	29.24	60.65	63.82	79.02	51.37	86.68	79.96	74.78	61.04	80.58	104.03	0	0	0	0	0	0
SBBL01	0	0	0	0	0	14.06	0	0	0	0	0	0	0	0	0	0	0	0
SBR1031	0	0	0	0	0	0	0	0	3.02	0	0	0	0	0	0	0	0	0
SM23-28-2	0	0	0	0	0	0	0	6.08	5.61	0	8.23	0	0	0	0	0	0	0
SM23-61	11.46	0	0	24.12	19.31	4.53	11.45	14.57	0	22.44	8.51	9.29	12.21	42.64	55.46	45.77	40.27	32.91
SZUA-161	0	0	0	0	0	0	0	0	0	0	0	0	13.16	11.17	12.59	13.21	0	11.51
SZUA-252	26.44	65.06	81.49	66.17	57.71	69.13	15.72	28.19	28.09	48.33	71.01	32.05	0	0	0	0	0	0
SZUA-365	0	0	0	0	14.03	0	0	0	0	0	0	0	0	0	0	0	0	0
SZUA-6	0	0	0	0	0	0	0	0	0	0	0	0	19.31	0	28.78	0	0	0
Sedimentisphaerales	0	0	0	0	0	0	0	0	0	0	0	4.35	0	9.49	9.42	0	0	0
Solirubrobacterales	0	53.64	23.1	53.77	38.6	59.04	37.97	24.27	0	0	33.7	26.16	0	0	0	0	0	0
Steroidobacterales	0	0	42.67	46.72	0	15.12	19.85	0	47.71	56.85	31	67.65	64.58	66.72	63.23	0	0	90.98
Streptomycetales	0	0	0	0	0	0	0	0	0	16.12	0	0	0	0	0	0	0	0
Streptosporangiales	0	31.58	0	31.56	0	23.26	0	0	0	0	73.18	0	0	0	0	0	0	0
Syntrophales	20.27	15.64	17.48	20.23	18.12	21.02	12.31	15.26	0	17.02	0	14.39	60.23	27.32	25.79	40.98	74.08	40.56
Syntrophobacterales	0	0	0	0	0	0	7.19	9.7	5.78	9.74	8.52	10.67	16.06	11.44	0	9.74	37.45	12.77
Syntrophorhabdales	9.22	0	0	0	7.3	0	6.69	0	0	0	0	0	9.86	40.09	0	22.95	25	56.14
TCS64	0	0	0	0	6.93	0	0	11.76	0	17.61	7.23	9.32	0	0	0	15.24	15.54	0
Thermoanaerobaculales	0	0	0	0	0	0	0	0	0	0	0	0	23.42	35.42	0	0	19.76	49.54
Thermodesulfovibrionales	39.5	29.89	14.22	29.69	61.04	9.89	28.55	28.38	0	0	0	11.63	16.1	36.36	30.38	40.99	52.7	54.41
Thermoflexales	55.62	73.12	0	31.95	53.12	50.07	0	0	0	0	0	0	0	28.44	30.88	0	22.68	32.6
Thermomicrobiales	0	0	0	0	0	0	0	0	0	0	4.81	0	0	0	0	0	0	0
Thiohalobacterales	0	0	0	0	0	0	0	0	0	0	10.92	0	0	0	0	0	0	0
Thiohalomonadales	0	0	0	7.04	0	0	0	0	0	0	0	8.09	0	0	0	0	0	0
Thorarchaeales	0	0	0	0	0	0	0	0	0	0	0	0	0	0	0	0	0	5.32
UBA10030	22.31	53.95	26.65	79.36	39.1	91.25	18.48	49.84	16.23	75.59	35.08	88.45	0	18.13	17.95	8.25	59.02	39.23
UBA1062	0	0	0	0	0	0	0	0	0	0	0	0	9.31	16.71	10.33	3.42	18.68	12.51
UBA10834	0	0	0	0	0	0	0	0	0	0	0	0	131.04	110.28	106.7	83.82	89.49	94.03
UBA1135	0	0	0	0	0	0	0	13.1	0	28.95	18.22	33.54	0	0	0	0	0	0
UBA1400	0	0	0	0	0	0	0	0	0	3.34	0	0	0	0	0	0	0	0
UBA1565	0	0	0	0	0	0	8.73	0	0	0	0	0	0	0	0	0	0	0
UBA1845	0	0	0	0	0	0	21.28	10.69	10.81	0	12.89	16.63	0	0	0	0	0	0
UBA2241	0	16.66	0	14.78	11.93	0	0	0	26.05	0	0	0	0	21.39	26.3	0	21.01	13.5
UBA2258	0	0	0	0	0	0	0	13.53	0	0	11.19	0	0	0	11.6	0	0	0
UBA2386	0	0	0	0	0	0	9.58	19.77	19.35	50.5	21.47	32.23	0	0	0	0	0	0
UBA2991	0	0	0	0	0	0	0	0	0	0	0	9.3	0	0	0	0	0	0
UBA4738	17.29	25.27	0	0	36.34	0	26.41	0	16.87	0	22.56	12.32	0	13.59	0	0	0	0
UBA5066	0	0	0	0	0	0	15.32	0	0	9.62	18.85	10.07	0	0	0	0	0	0
UBA5704	9.81	0	0	0	0	0	0	0	0	0	13.05	0	0	0	0	0	0	0
UBA5794	0	0	0	4.7	0	0	0	9.8	6.35	0	0	4.9	0	0	0	0	0	0
UBA6522	38.88	55.01	47.59	61.78	50.59	65.04	73.65	98.98	82.51	103.52	136.8	77.03	0	16.77	15.96	0	0	0
UBA6902	0	0	0	0	0	0	0	8.19	0	9.28	0	0	0	0	0	0	0	0
UBA6911	0	0	0	0	11.6	0	0	7.35	0	6.69	0	0	0	4.55	10.68	0	29.59	0
UBA9160	0	29.99	0	0	0	0	0	0	0	12.39	0	0	0	12.69	36.85	0	0	0
UBA9217	57.85	29.91	83.31	9.93	105.36	39.52	8.4	0	0	0	10.72	0	0	0	0	0	0	17.67
UBA9968	0	10.3	9.08	21.55	0	0	0	26.46	14.28	30.12	22.17	32.75	0	0	0	0	0	0
Unknown_orders	20.55	13.34	33.05	33.36	50.15	23.89	82.31	49.42	38.67	49.09	65.09	115.95	0	36.34	30.75	0	0	8.63
Vicinamibacterales	0	0	115.66	94.29	120.86	72.28	142.17	88.31	143.09	155.38	248.98	159.97	0	0	0	0	0	0
WTBG01	0	0	0	0	0	0	0	0	0	0	0	0	7.23	0	5.46	7.66	8.05	8.69
Xanthomonadales	0	0	0	0	0	0	8.51	0	0	0	7.07	9.92	0	0	0	0	0	0

## Sheet: family
taxon	gx1a	gx1b	gx2a	gx2b	gx3a	gx3b	hx1a	hx1b	hx2a	hx2b	hx3a	hx3b	sk1a	sk1b	sk2a	sk2b	sk3a	sk3b
0-14-0-80-60-11	0	0	0	0	0	0	0	0	0	0	0	0	0	19.32	34.9	0	0	0
13-1-40CM-64-14	0	0	0	0	0	0	0	0	10.7	0	11.75	12.52	0	0	0	0	0	0
2-01-FULL-66-17	0	0	0	0	0	14.06	0	0	0	0	0	0	0	0	0	0	0	0
2-02-FULL-66-22	42.5	92.38	50.11	71.55	57.44	82.19	46.17	59.59	21.19	52.9	38.01	57.62	41.68	42.66	41.04	40.75	43.75	59.57
2-12-FULL-66-21	0	0	0	0	0	0	0	0	0	0	23.05	0	0	0	0	0	0	0
2013-40CM-41-45	0	0	0	0	0	0	0	3.39	0	0	0	0	0	0	0	0	0	0
1970-09-01	0	53.64	0	23.6	38.6	21.62	37.97	24.27	0	0	33.7	0	0	0	0	0	0	0
A4b	0	0	0	0	0	0	0	0	3.02	0	0	0	0	0	0	0	0	0
AA152	0	0	0	0	0	0	0	8.32	9.49	21.04	0	0	0	0	0	0	0	0
AB-539-J10	0	0	0	0	0	0	0	0	0	0	0	0	53.16	37.45	45.56	56.31	32.49	26.22
AV2	0	0	0	0	0	0	0	17.01	0	0	0	0	0	0	0	0	0	0
Acidobacteriaceae	0	0	0	0	0	0	0	0	0	0	7.84	0	0	0	0	0	0	0
Anaerohalophaeraceae	0	0	0	0	0	0	0	0	0	0	0	0	0	6.29	9.42	0	0	0
Anaerolineaceae	0	34.63	17.2	13.22	25.29	0	0	0	0	0	0	0	0	0	0	0	14.43	0
Anaeromyxobacteraceae	16.96	13.79	37.55	0	0	57.43	0	0	0	0	0	0	0	0	0	0	0	0
BBW3	0	0	0	0	0	0	0	0	0	0	0	0	0	15.59	0	0	0	0
BJHT01	0	0	0	0	0	0	0	0	0	0	0	0	0	32.06	0	0	0	0
BM002	0	0	0	0	0	0	0	0	0	0	0	0	0	0	39.86	0	0	0
BM103	0	0	5.02	0	0	0	6.4	0	0	0	0	0	0	0	0	0	0	0
Beggiatoaceae	0	0	0	0	0	0	0	0	0	0	0	0	0	0	0	0	30.1	0
Beijerinckiaceae	0	0	0	0	0	0	0	0	0	0	0	0	11.23	0	0	0	0	0
Bin65	0	0	0	0	0	0	32.53	15.73	0	0	0	0	0	0	0	0	0	0
Bog-38	0	0	0	0	0	0	0	0	0	0	0	0	0	4.6	5.59	0	0	2.07
Bryobacteraceae	4.58	0	0	0	11.71	13.31	0	0	0	0	0	0	0	4.63	0	0	0	0
Burkholderiaceae	164.23	78.23	115.34	64.39	33.05	83.42	30.09	65.12	48.04	60.42	83.88	127.2	85.64	115.98	134.71	125.75	95.12	261.67
CAIYCZ01	0	0	0	0	0	0	0	0	0	0	0	0	7.23	0	5.46	7.66	8.05	8.69
CSP1-4	25.4	19.15	0	0	0	18.28	0	0	24.19	0	22.52	0	0	25.39	0	0	0	9.33
CSP1-6	0	0	0	15.38	0	0	0	0	0	0	0	0	0	0	0	0	0	0
Casimicrobiaceae	0	0	44.41	0	0	0	0	0	9	0	31.97	6.81	0	0	0	0	0	0
Casp-alpha2	0	30.35	19.03	29.47	73.16	16.49	50.33	18.73	4.48	0	15.22	0	0	0	0	0	0	0
Chitinophagaceae	0	0	0	0	0	0	47.89	17.78	37.62	17.75	67.12	50.07	0	0	0	0	0	0
Chromatiaceae	0	0	0	0	0	0	0	0	0	0	0	0	11.65	0	61.4	0	41.51	34.26
Competibacteraceae	22.37	43.06	23.15	28.04	42.68	0	0	0	0	0	7.31	0	0	0	0	0	0	0
Cyclobacteriaceae	0	0	0	0	0	0	0	0	10.16	0	11.67	0	11.54	18.87	9.63	14.92	27	0
DHVEG-1	0	0	0	0	0	0	0	0	0	0	0	0	0	0	12.9	29.65	0	5.77
DSYF01	0	0	0	0	0	0	0	12.75	0	0	0	0	0	0	0	0	0	0
DTKO01	0	0	0	0	0	0	0	0	0	0	0	0	0	0	0	0	6.53	0
Demequinaceae	0	0	0	0	0	0	0	0	0	0	0	0	0	10.5	8.4	0	0	0
Dermatophilaceae	16.05	0	0	0	35.29	38.31	0	0	0	0	0	0	0	0	0	0	0	0
Desulfobulbaceae	0	0	0	0	0	0	0	0	0	0	0	0	0	0	0	0	13.9	0
Dongiaceae	37.05	0	0	30.98	35.84	32.54	0	0	25.07	0	35.73	0	0	0	0	0	0	0
E44-bin15	0	0	0	0	0	0	0	0	0	0	0	0	9.08	6.58	2.54	0	0	5.22
EnvOPS12	56.79	38.4	86.18	34.25	119.92	44.25	310.35	186.22	262.09	226.53	340.81	193.29	0	41.78	0	0	14.03	33.13
EtOH8	0	0	0	0	0	0	0	0	0	0	0	0	0	13.58	35.13	7.23	37.77	7.44
F082	0	0	0	0	0	0	0	0	0	0	0	0	0	0	15.49	0	0	0
2022-02-10	0	0	0	0	0	0	0	0	0	0	0	0	0	27.7	0	0	19.76	49.54
2022-02-12	0	0	0	0	0	0	0	0	0	0	0	0	0	4.37	0	0	0	0
FEN-979	0	0	0	0	0	0	0	0	0	0	0	0	0	11.73	0	0	0	0
Fen-1058	55.62	73.12	0	31.95	53.12	50.07	0	0	0	0	0	0	0	28.44	30.88	0	22.68	32.6
Fen-1064	0	0	0	0	0	0	0	0	0	0	0	0	0	5.16	0	0	0	0
Fen-1088	0	0	0	0	0	0	0	0	0	0	23.99	0	28.57	58.71	78.64	11.61	75.65	4.33
Fen-1364	0	0	0	0	0	0	0	0	0	0	0	0	19.31	0	28.78	0	0	0
Fen-336	0	0	10.89	52.39	0	0	38.98	0	0	0	68.44	0	0	0	0	0	0	0
Frankiaceae	0	35.93	0	0	20.09	0	0	0	0	0	0	0	0	0	0	0	0	0
GCA-002686595	0	0	0	0	0	0	0	13.1	0	28.95	18.22	33.54	0	0	0	0	0	0
GCA-2729495	0	0	0	0	9.88	0	0	0	0	0	0	0	0	0	0	0	0	0
GWA2-73-35	54.22	29.24	60.65	48.44	79.02	51.37	86.68	79.96	74.78	61.04	80.58	104.03	0	0	0	0	0	0
GWC2-71-9	62.76	72.87	122.57	116.36	98.32	92.64	62.09	141.46	104.22	125.69	68.27	108.63	0	13.86	17.46	0	0	0
Ga0077523	0	0	0	0	0	0	0	0	0	0	0	0	16.72	0	0	0	12.57	0
Gaiellaceae	48.29	38.89	54.95	91.1	53.05	58.79	27.95	0	0	36	42.63	0	0	0	0	0	0	0
Gallionellaceae	39.49	32.4	49.64	54.92	38.82	47.54	0	22.74	0	29.47	24.76	28.51	29.59	80	38.63	34.08	0	44.61
Gemmatimonadaceae	15.83	0	0	0	13.87	0	49.87	62.31	52.92	54.47	73.49	38.88	0	0	0	0	0	0
Geobacteraceae	10.92	26.71	11	31.44	0	25.34	7.21	18.53	0	49.7	8.58	46.98	31.11	25.58	17.21	42.84	22.12	49.82
Gp22-AA2	0	12.98	0	20.33	9.63	17.33	0	0	0	0	0	0	0	0	0	0	0	0
Gp7-AA6	0	0	0	0	0	0	15.32	0	0	9.62	18.85	10.07	0	0	0	0	0	0
Gp7-AA8	0	0	14.19	0	0	0	30.48	0	0	0	0	0	0	0	0	0	0	0
HGW-15	14.47	33.87	23.9	25.57	18.85	39.7	35.49	45.75	31.1	42.33	27.22	32.59	56.42	137.8	92.64	67.54	95.47	86.91
HR1	0	0	0	0	7.59	0	0	0	0	0	0	0	0	0	0	0	0	0
HRBIN11	0	0	0	0	0	0	0	0	0	0	0	0	0	0	0	0	36.33	0
HRBIN12	17.29	25.27	0	0	36.34	0	26.41	0	16.87	0	22.56	12.32	0	13.59	0	0	0	0
HTCC2089	21.19	0	0	0	0	0	0	0	0	0	0	0	0	0	0	0	0	0
Haliangiaceae	0	0	0	0	24.12	0	89.77	0	21.93	0	82.56	27.95	0	0	0	0	0	0
Holophagaceae	0	0	0	0	0	0	0	0	0	0	12.26	0	0	0	0	0	0	0
Hyphomicrobiaceae	0	0	0	30.87	0	0	44.24	0	0	0	20.69	0	0	0	0	0	0	0
Hyphomonadaceae	0	0	0	0	0	0	0	34.04	42.89	47.2	46.21	37.57	0	0	0	0	0	0
Ignavibacteriaceae	0	19.94	0	22.62	12.07	0	26.59	19.76	22.78	30.03	11.16	14.78	34.2	19.95	67.19	50.3	95.92	52.48
Inquilinaceae	0	19.78	0	0	0	0	0	0	0	0	0	0	0	0	0	0	0	0
J093	0	0	0	0	0	32.2	0	0	0	0	0	0	0	0	0	0	0	0
J111	0	0	0	0	0	0	0	0	0	0	0	0	0	0	3.72	0	0	0
JAAYKM01	0	0	0	0	0	0	0	0	0	0	0	0	0	0	0	0	11.93	0
JAAYUB01	0	0	0	0	0	0	0	0	0	0	0	0	0	0	6.38	0	0	0
JAAZOP01	0	0	0	0	0	0	0	0	0	0	0	0	0	10.87	0	0	0	0
JABEVD01	0	0	0	0	0	0	0	0	0	23.42	0	0	0	0	0	0	0	0
JACCUZ01	0	0	0	0	0	0	28.59	14.74	19.14	0	22.02	0	0	0	0	0	0	0
JACDCH01	0	0	0	0	0	0	0	0	0	0	33.26	0	0	0	0	0	0	0
JACMKV01	0	0	0	0	0	0	0	20.31	0	0	0	0	0	0	0	0	0	0
Krumholzibacteriaceae	0	0	0	0	0	0	0	0	0	0	0	0	12.84	26.37	20.79	0	29.81	6.12
Lachnospiraceae	0	0	0	0	0	0	0	36.58	0	0	6.05	0	0	0	0	0	0	0
MBNT15	130.91	118.99	123.46	156.15	225.17	177.57	161.55	189.66	169.61	234.69	159.94	175.36	0	0	26.75	0	11.64	0
MFAQ01	0	0	0	0	0	0	0	0	0	3.34	0	0	0	0	0	0	0	0
Methanomethylicaceae	0	0	0	0	0	0	0	0	0	0	0	0	20.89	19.68	14.89	20.54	10.21	3.92
Methanoregulaceae	11.46	35.24	39.06	12.38	50.37	37.87	0	52.56	0	30.12	0	23	75.89	162.65	192.41	109.18	148.75	123.97
Methanotrichaceae	0	0	0	0	0	0	0	0	0	0	0	0	54.91	87.82	72.57	38.53	73.83	53.14
Methyloligellaceae	19.64	38.55	38.41	21.71	40.64	21.3	0	0	23.47	0	28.17	0	0	0	0	0	0	0
Methylomonadaceae	0	0	0	0	0	0	0	0	0	0	0	5.04	14.49	0	21.97	20.71	29.24	11.26
Methylophilaceae	0	0	0	0	0	0	0	0	0	0	0	0	0	0	0	19.98	0	10.85
Micromonosporaceae	14.99	0	0	0	0	0	0	0	0	0	0	0	0	0	0	0	0	0
Micropepsaceae	0	0	0	0	0	0	9.94	29.99	0	0	36.31	10.51	0	0	0	0	0	0
Mor1	0	0	0	0	0	0	0	0	0	0	0	16.87	0	0	0	0	0	0
Mycobacteriaceae	0	0	24.12	0	0	0	0	0	0	0	0	0	0	0	0	0	0	0
Myxococcaceae	0	18.82	0	12.32	0	0	9	0	0	0	0	0	0	11.94	14.71	9.92	0	10.53
Nevskiaceae	0	0	0	0	0	0	0	0	0	15.73	0	15.16	0	0	0	0	0	0
Nitrosopumilaceae	4.26	13.05	11.78	14.75	9.47	21.61	0	0	0	0	0	0	0	19.12	28.38	10.47	22.55	9.27
Nitrososphaeraceae	0	0	0	0	10.7	0	0	0	0	0	0	0	0	0	0	0	0	0
Nitrospiraceae	77.15	98.07	71.19	126.39	107.99	102.52	100.67	93.86	87.85	108.72	82.14	114.25	11.96	37.86	48.04	8.93	41.52	8.55
Nocardioidaceae	29.3	35.05	0	39.7	57.76	0	52.06	28.16	26.46	0	19.07	0	0	0	0	0	0	0
Opitutaceae	0	0	0	0	0	0	8.05	0	0	8.46	0	17.05	0	0	0	0	0	0
PALSA-555	0	0	11.19	0	0	20.72	0	0	10.85	0	13.78	0	0	0	0	0	0	0
PLA2	10.9	0	16.93	0	0	15.52	0	13.06	0	11.87	22.34	24.76	0	9.76	0	0	0	0
Pirellulaceae	0	0	0	0	0	0	0	0	0	0	0	0	11.18	0	0	0	0	0
Planctomycetaceae	0	0	0	0	0	0	9.72	8.55	12.09	0	13.53	8.33	0	0	0	0	0	0
Pleomorphomonadaceae	0	0	0	0	0	0	0	0	0	0	3.99	0	0	0	0	0	0	0
Polyangiaceae	0	0	0	0	0	0	0	0	0	0	11.08	0	0	0	0	0	0	0
Pseudonocardiaceae	0	0	0	20.18	0	0	0	0	0	0	0	0	0	0	0	0	0	0
Pseudopelobacteraceae	0	0	0	0	0	0	0	0	0	0	0	0	0	0	0	0	18.64	0
Pyrinomonadaceae	0	0	0	0	0	0	26.9	5.95	26.53	4.37	25.03	7.86	0	0	0	0	0	0
QEVD01	0	0	0	0	0	0	0	0	0	6.79	0	0	0	0	0	0	0	0
QHYA01	0	0	0	14.98	0	0	0	0	0	0	0	0	0	0	0	0	0	0
RBG-16-60-22	0	0	0	0	0	0	0	0	0	0	0	0	22.64	11.77	0	15.92	17.77	13.66
RBG-16-64-32	0	0	0	0	0	0	0	6.08	5.61	0	8.23	0	0	0	0	0	0	0
RBG-16-64-43	0	0	0	0	0	0	0	0	0	0	0	0	0	0	0	0	0	6.17
RBG-16-66-30	12.75	0	12.24	11.85	43.39	38.8	0	0	10.97	15.11	0	26.98	40.19	67.31	31.87	31.95	53.43	40.48
RBG-16-71-46	74.5	120.86	67.7	136.32	77.05	188.7	102.92	201.61	132.98	271.02	144.85	275.95	0	18	12.89	0	0	24.32
Rhodocyclaceae	11.13	0	13.56	0	0	0	0	59.3	0	31.11	0	50.96	69.19	76.17	92.7	54.94	72.4	30.71
Rhodospirillaceae	0	0	0	0	7.17	0	0	0	0	0	0	3.61	0	0	0	0	0	0
SCN-69-37	0	0	0	0	0	0	25.23	53.08	28.65	34.27	26.55	28.29	0	0	0	0	0	0
SG8-38	6.54	11.28	0	0	16.15	13.84	0	0	0	0	0	0	0	0	0	0	0	0
SG8-39	133.26	143.81	129.96	115.33	123.71	88.75	109.98	116.79	18.33	95.15	194.66	103.9	0	0	0	0	0	0
SG8-4	0	0	0	0	0	0	0	0	0	0	0	4.35	0	3.2	0	0	0	0
SG8-40	23.11	0	0	0	0	0	0	0	0	0	0	0	0	0	0	0	0	0
SG8-41	0	51.88	35.33	0	43.97	32.91	0	37.34	26.87	75.8	0	10.65	14.49	9.63	29.11	0	33.43	28.5
SHXO01	0	0	0	0	0	0	0	0	0	26.79	0	0	0	0	0	0	0	0
SIAN01	0	0	0	0	0	0	0	18.62	0	31.85	12.16	18.96	0	0	0	0	0	0
SIRW01	0	0	0	0	0	0	0	0	0	0	9.47	0	0	0	0	0	0	0
SM1A02	0	0	0	0	0	0	0	0	3.9	0	0	0	0	0	0	0	0	0
SM23-35	0	0	0	0	0	0	0	0	0	0	0	0	16.1	26.68	20.75	25.65	45.49	37.72
SM23-61	11.46	0	0	24.12	19.31	4.53	11.45	14.57	0	22.44	8.51	9.29	12.21	42.64	55.46	45.77	40.27	32.91
SZUA-161	0	0	0	0	0	0	0	0	0	0	0	0	4.08	4.59	10.05	13.21	0	6.29
SZUA-252	26.44	65.06	81.49	66.17	57.71	69.13	15.72	28.19	28.09	48.33	71.01	32.05	0	0	0	0	0	0
SZUA-254	0	0	0	16.2	0	13.4	0	10.1	0	20.45	0	23.54	0	0	0	0	0	0
SZUA-36	0	0	0	0	0	0	8.51	0	0	0	0	9.92	0	0	0	0	0	0
SZUA-365	0	0	0	0	14.03	0	0	0	0	0	0	0	0	0	0	0	0	0
Saccharospirillaceae	0	0	0	0	0	0	0	0	0	0	0	0	0	9.96	0	0	0	0
Sedimenticolaceae	0	0	0	0	0	0	0	0	0	0	0	0	0	0	0	15.38	0	9.66
Smithellaceae	0	0	0	0	0	0	0	0	0	0	0	0	0	0	9.92	0	0	0
Solirubrobacteraceae	0	0	23.1	30.17	0	37.42	0	0	0	0	0	26.16	0	0	0	0	0	0
Steroidobacteraceae	0	0	42.67	46.72	0	15.12	19.85	0	47.71	56.85	31	67.65	64.58	66.72	63.23	0	0	90.98
Streptomycetaceae	0	0	0	0	0	0	0	0	0	16.12	0	0	0	0	0	0	0	0
Streptosporangiaceae	0	31.58	0	31.56	0	23.26	0	0	0	0	73.18	0	0	0	0	0	0	0
Sulfurifustaceae	74.55	66.34	85	69.16	97.21	47.32	9.41	12.51	12.52	0	11.3	0	0	13.8	24.32	0	0	8.44
Sulfurimonadaceae	0	0	0	0	0	0	0	0	0	0	0	0	0	9.13	0	0	0	7.86
Sulfurovaceae	0	0	0	0	0	0	0	10.55	0	0	0	0	0	0	0	0	0	0
Syntrophobacteraceae	0	0	0	0	0	0	7.19	9.7	5.78	9.74	8.52	10.67	16.06	11.44	0	9.74	37.45	12.77
Syntrophobotulaceae	0	0	0	0	0	0	0	0	0	12.22	0	0	0	0	0	0	0	0
Syntrophorhabdaceae	0	0	0	0	0	0	0	0	0	0	0	0	9.86	22.05	0	22.95	25	29.19
TCS64	0	0	0	0	6.93	0	0	11.76	0	17.61	7.23	9.32	0	0	0	15.24	15.54	0
Thermoanaerobaculaceae	0	0	0	0	0	0	0	0	0	0	0	0	23.42	7.72	0	0	0	0
Thiobacillaceae	33.77	57.33	75.8	51.06	0	72.89	0	0	16.51	0	0	0	122.01	112.04	134.47	96.94	144.54	135.34
Thiohalomonadaceae	0	0	0	7.04	0	0	0	0	0	0	0	8.09	0	0	0	0	0	0
Thorarchaeaceae	0	0	0	0	0	0	0	0	0	0	0	0	0	0	0	0	0	5.32
UBA10030	3.53	11.61	0	7.96	10.47	11.37	0	0	0	0	0	0	0	11.43	6.57	0	0	0
UBA10428	0	0	0	0	0	0	0	0	0	0	0	0	0	0	29.17	0	0	0
UBA1062	0	0	0	0	0	0	0	0	0	0	0	0	9.31	16.71	10.33	3.42	18.68	12.51
UBA10799	0	0	0	0	0	0	0	0	0	0	0	0	20.46	21.28	19.45	0	0	0
UBA10834	0	0	0	0	0	0	0	0	0	0	0	0	131.04	110.28	106.7	83.82	89.49	94.03
UBA11358	0	0	0	15.54	0	0	0	51.22	0	53	16.87	64.51	0	14.3	21.27	0	0	0
UBA11373	0	0	0	4.7	0	0	0	9.8	6.35	0	0	4.9	0	0	0	0	0	0
UBA1163	97.22	69.33	38.53	56.62	127.26	25.68	59.42	30.06	16.64	14.96	23.36	30.93	149.12	264.51	198.76	253.97	184.19	185.44
UBA2174	14.26	35.43	24.97	23.96	20.41	0	0	0	0	0	0	0	20.47	11.78	21.28	0	30.72	15.35
UBA2185	0	0	0	0	0	0	0	0	0	0	0	0	11.01	0	0	7.54	16.57	4.73
UBA2241	0	16.66	0	14.78	11.93	0	0	0	26.05	0	0	0	0	21.39	26.3	0	21.01	13.5
UBA2258	0	0	0	0	0	0	0	13.53	0	0	11.19	0	0	0	11.6	0	0	0
UBA2279	0	0	0	0	0	0	0	0	0	0	0	0	0	19.51	0	0	0	0
UBA233	0	0	0	16.58	25.95	35.88	22.07	36.79	0	30.73	0	23.15	37.16	100.81	92.3	133.93	55.27	29
UBA2386	0	0	0	0	0	0	9.58	19.77	19.35	50.5	21.47	32.23	0	0	0	0	0	0
UBA2991	0	0	0	0	0	0	0	0	0	0	0	9.3	0	0	0	0	0	0
UBA2999	0	0	115.66	94.29	74.43	72.28	116.94	20.56	114.44	121.11	182.89	131.68	0	0	0	0	0	0
UBA3065	0	0	0	0	0	0	0	0	3.67	0	0	0	0	0	0	0	0	0
UBA3254	0	0	0	11.54	0	0	4.97	0	0	0	0	0	5.5	11.92	5.35	6.9	8.97	10.43
UBA4427	0	0	0	0	0	0	0	0	0	0	0	0	0	12.69	36.85	0	0	0
UBA472	0	0	0	0	10.66	0	0	0	0	11.72	0	9.08	0	16.92	22.32	0	20.44	13.64
UBA4778	20.27	15.64	17.48	20.23	18.12	21.02	12.31	15.26	0	17.02	0	14.39	49.22	27.32	15.87	33.44	45.59	35.83
UBA4823	11.6	0	0	0	17.94	0	9.73	0	0	0	0	0	4.95	0	5.47	0	16.99	0
UBA5704	9.81	0	0	0	0	0	0	0	0	0	13.05	0	0	0	0	0	0	0
UBA5976	0	0	0	0	0	0	0	0	0	0	29.11	0	0	0	0	0	0	0
UBA6249	0	0	0	0	0	0	0	4.42	0	0	0	0	0	0	0	0	0	0
UBA6265	0	0	0	0	0	0	0	0	0	0	4.81	0	0	0	0	0	0	0
UBA6522	38.88	55.01	47.59	61.78	50.59	65.04	73.65	98.98	82.51	103.52	136.8	77.03	0	16.77	15.96	0	0	0
UBA6898	39.5	29.89	14.22	29.69	61.04	9.89	23.54	28.38	0	0	0	11.63	0	9.67	0	15.34	0	16.69
UBA6902	0	0	0	0	0	0	0	8.19	0	9.28	0	0	0	0	0	0	0	0
UBA6906	18.79	42.35	26.65	55.2	28.63	66.49	18.48	39.73	16.23	55.13	35.08	64.9	0	6.71	11.39	8.25	59.02	39.23
UBA6911	0	0	0	0	11.6	0	0	7.35	0	6.69	0	0	0	4.55	10.68	0	29.59	0
UBA6960	0	0	0	6.19	0	17.67	18.34	21.74	16.84	19.51	15.8	17.78	0	0	0	0	0	0
UBA8199	36.27	40.94	0	53.16	33.92	71.14	0	0	0	22.41	0	15.06	0	0	0	33.92	0	0
UBA8522	0	0	0	0	0	0	4.42	0	0	0	0	0	0	0	0	0	0	0
UBA9160	0	29.99	0	0	0	0	0	0	0	0	0	0	0	0	0	0	0	0
UBA9214	0	0	0	0	0	0	0	0	0	0	10.92	0	0	0	0	0	0	0
UBA9217	57.85	29.91	83.31	9.93	105.36	39.52	8.4	0	0	0	10.72	0	0	0	0	0	0	17.67
UBA9464	0	0	0	0	0	0	0	0	14.32	46.75	0	33.14	0	0	0	0	0	0
UBA9628	0	0	0	0	0	0	8.73	0	0	0	0	0	0	0	0	0	0	0
UBA9935	0	0	0	0	0	0	5.01	0	0	0	0	0	0	0	9.63	0	7.21	0
UBA9968	0	10.3	9.08	21.55	0	0	0	26.46	14.28	30.12	22.17	32.75	0	0	0	0	0	0
UKL13-2	0	0	0	0	0	0	0	0	0	0	0	0	20.34	18.92	0	0	23.12	0
UTPLA1	0	0	0	0	0	0	21.28	10.69	10.81	0	12.89	16.63	0	0	0	0	0	0
UXAT02	0	0	0	0	0	13.1	0	0	15.82	0	0	0	0	0	0	0	0	0
Unknown_families	43.37	125.4	69	55.71	173.66	130.08	95.73	124.72	38.67	152.59	188.06	179.05	33.35	46.12	47.82	2.79	127.98	36.18
VadinHA17	0	0	0	7.57	0	0	0	7.66	0	0	0	5.19	48.56	67.48	43.22	77.37	119.37	113.8
Vicinamibacteraceae	0	0	0	0	46.43	0	0	0	0	0	0	0	0	0	0	0	0	0
WCHB1-27	9.22	0	0	0	7.3	0	6.69	0	0	0	0	0	0	18.04	0	0	0	12.79
WHTK01	11.32	0	0	0	0	0	0	0	0	0	0	0	0	0	0	0	0	0
WYBJ01	0	0	0	0	0	0	8.76	30.35	15.52	0	19.06	14.5	0	0	0	0	0	0
Xanthobacteraceae	35.83	54.77	0	39.22	96.43	47.64	32.66	0	20.79	12.72	20.15	9.56	0	0	0	0	0	0
Xanthomonadaceae	0	0	0	0	0	0	0	0	0	0	7.07	0	0	0	0	0	0	0

## Sheet: genus
taxon	gx1a	gx1b	gx2a	gx2b	gx3a	gx3b	hx1a	hx1b	hx2a	hx2b	hx3a	hx3b	sk1a	sk1b	sk2a	sk2b	sk3a	sk3b
0-14-0-80-60-11	0	0	0	0	0	0	0	0	0	0	0	0	0	19.32	34.9	0	0	0
12-FULL-67-14b	0	0	20.38	0	0	0	0	0	0	0	0	0	0	0	0	0	0	0
13-1-40CM-70-15	0	13.37	0	0	0	0	0	0	0	0	0	0	0	0	0	0	0	0
2-01-FULL-66-17	0	0	0	0	0	14.06	0	0	0	0	0	0	0	0	0	0	0	0
2-02-FULL-62-14	9.54	17.15	0	10.59	13.4	10.02	0	0	0	0	0	0	0	0	0	0	0	0
2-02-FULL-66-14	0	0	15.02	0	0	0	0	0	0	0	10.13	0	0	0	0	0	0	0
2-02-FULL-66-22	42.5	92.38	50.11	71.55	57.44	82.19	46.17	59.59	21.19	52.9	38.01	57.62	41.68	42.66	41.04	40.75	43.75	59.57
2-12-FULL-66-21	0	0	0	0	0	0	0	0	0	0	23.05	0	0	0	0	0	0	0
2-12-FULL-68-19	0	0	0	0	0	0	0	20.56	28.99	19.89	33.93	25.68	0	0	0	0	0	0
20-14-0-80-47-9	0	0	0	0	0	0	0	0	0	0	0	0	0	0	0	7.03	0	0
2013-40CM-41-45	0	0	0	0	0	0	0	3.39	0	0	0	0	0	0	0	0	0	0
20CM-2-65-7	28.77	0	17.03	0	18.63	15.25	0	8.88	0	0	0	0	0	0	0	0	0	0
4572-13	0	0	0	0	0	0	0	0	0	0	0	0	0	6.29	0	0	0	0
AA152	0	0	0	0	0	0	0	8.32	9.49	21.04	0	0	0	0	0	0	0	0
AA32	0	0	10.89	0	0	0	0	0	0	0	47.21	0	0	0	0	0	0	0
AC-69	17.29	0	0	0	0	0	0	0	0	0	0	0	0	0	0	0	0	0
AG41	0	0	0	0	0	0	23.74	36.38	30.1	40.24	18.29	37.94	0	0	0	0	0	0
AR37	54.22	29.24	60.65	48.44	79.02	28.74	86.68	65.02	56.37	61.04	40.28	67.02	0	0	0	0	0	0
AV2	0	0	0	0	0	0	0	17.01	0	0	0	0	0	0	0	0	0	0
AWTP1-13	0	0	0	0	0	0	0	0	0	0	20.69	0	0	0	0	0	0	0
Alpha-05	0	0	0	0	7.17	0	0	0	0	0	0	0	0	0	0	0	0	0
Alsobacter	0	0	0	0	0	0	0	0	0	0	0	0	11.23	0	0	0	0	0
Anaeromyxobacter	16.96	0	37.55	0	0	57.43	0	0	0	0	0	0	0	0	0	0	0	0
Anammoximicrobium	0	0	0	0	0	0	0	0	0	0	0	0	11.18	0	0	0	0	0
Aquabacterium	0	56.66	0	0	0	0	0	0	0	0	0	0	0	27.25	0	0	0	0
Azonexus	0	0	13.56	0	0	0	0	0	0	0	0	0	29.26	0	0	0	6.36	0
B24-G9	0	0	0	0	0	0	0	0	0	0	0	0	0	0	12.9	0	0	0
BJHM01	0	0	0	0	0	0	9.58	19.77	19.35	39.27	21.47	32.23	0	0	0	0	0	0
BJHT01	0	0	0	0	0	0	0	0	0	0	0	0	0	32.06	0	0	0	0
BM002	0	0	0	0	0	0	0	0	0	0	0	0	0	0	39.86	0	0	0
BN30871	0	0	0	0	0	0	0	10.55	0	0	0	0	0	0	0	0	0	0
BOG-994	0	0	0	0	0	0	0	17.67	0	0	0	0	0	0	0	0	0	0
Bin65	0	0	0	0	0	0	32.53	0	0	0	0	0	0	0	0	0	0	0
Bog-38	0	0	0	0	0	0	0	0	0	0	0	0	0	4.6	5.59	0	0	2.07
CADCXN01	0	0	0	0	0	0	0	0	0	0	0	0	14.49	0	21.97	14.42	29.24	11.26
CADEED01	0	0	0	0	0	0	0	0	0	0	21.35	0	0	0	0	0	0	0
CADEFF01	0	0	0	0	14.32	0	0	0	0	0	0	0	0	0	0	0	0	0
CAIJOT01	0	0	0	0	0	0	0	0	0	0	0	0	0	0	0	10.41	16.5	16.55
CAIKMS01	0	0	42.67	0	0	0	0	0	0	0	0	0	0	0	0	0	0	0
CAIKOD01	0	0	0	0	0	0	0	0	0	0	0	0	0	0	9.65	0	7.79	6.16
CAIMUS01	22.37	25.76	23.15	14.19	42.68	0	0	0	0	0	0	0	0	0	0	0	0	0
CAIQQM01	0	0	0	0	0	0	0	0	0	0	0	15.06	0	0	0	33.92	0	0
CAIUKV01	0	0	0	0	0	20.72	0	0	0	0	13.78	0	0	0	0	0	0	0
CAIVAT01	0	0	0	0	0	0	0	0	0	0	0	0	0	11.73	0	0	0	0
CAIVQB01	0	0	0	0	0	0	0	0	14.32	46.75	0	33.14	0	0	0	0	0	0
CAIWHR01	0	0	44.41	0	0	0	0	0	0	0	0	0	0	0	0	0	0	0
CAIWTU01	0	0	0	0	0	0	0	0	0	0	0	0	8.72	8.5	9.45	0	11.31	0
CAIXSE01	0	16.66	0	14.78	11.93	0	0	0	26.05	0	0	0	0	21.39	26.3	0	21.01	13.5
CAIYYX01	0	0	0	0	0	0	0	0	0	0	0	0	39.93	0	24.77	37.28	0	30.71
CF-163	0	0	0	0	0	0	0	6.08	5.61	0	8.23	0	0	0	0	0	0	0
CFX2	0	0	0	0	0	0	0	0	3.02	0	0	0	0	0	0	0	0	0
CG2-30-58-95	0	0	0	0	0	0	0	0	0	0	0	0	0	0	0	0	0	14.11
CG2-30-66-27	86.04	38.35	51.23	0	50.12	33.65	72.36	69.09	74.28	53.96	80.69	45.31	0	0	0	0	0	0
COMBO-56-21	0	0	0	0	0	0	0	0	0	0	0	0	33.35	16.75	0	17.04	17.64	16.42
CSP1-6	0	0	0	15.38	0	0	0	0	0	0	0	0	0	0	0	0	0	0
CSP1-8	44.88	0	37.66	48.39	43.75	50.47	0	22.14	0	20.11	0	0	0	0	0	0	0	0
Casp-alpha2	0	30.35	19.03	29.47	73.16	16.49	50.33	18.73	4.48	0	15.22	0	0	0	0	0	0	0
Catonella	0	0	0	0	0	0	0	36.58	0	0	0	0	0	0	0	0	0	0
Chromatium	0	0	0	0	0	0	0	0	0	0	0	0	0	0	23.91	0	24.54	0
Chryseolinea	0	0	0	0	0	0	0	0	10.16	0	0	0	0	9.89	9.63	0	6.55	0
Conexibacter	0	0	0	0	0	16.59	0	0	0	0	0	0	0	0	0	0	0	0
DP-20	0	10.3	9.08	11.03	0	0	0	26.46	0	30.12	12.26	19.69	0	0	0	0	0	0
DRUK01	0	0	0	0	0	0	0	0	0	0	0	0	27.98	22.13	13.71	38.08	14.18	11.36
DRWF01	4.58	0	0	0	11.71	13.31	0	0	0	0	0	0	0	0	0	0	0	0
DSJA01	0	0	0	0	0	0	0	0	0	0	0	0	0	13.59	0	0	0	0
DSNU01	0	0	0	0	0	0	0	0	0	6.79	0	0	0	0	0	0	0	0
DSNY01	10.26	0	0	0	0	0	0	0	0	0	0	0	0	0	23.81	0	0	25.76
DSOS01	0	0	0	0	0	0	9.73	0	0	0	0	0	0	0	0	0	0	0
DSQF01	0	18.28	29.28	21.76	23.39	72.06	0	0	0	0	0	0	0	0	0	0	0	0
DSQQ01	0	0	0	0	0	0	0	0	0	0	0	0	0	0	3.72	0	0	0
DSRY01	0	10.36	0	0	36.34	0	26.41	0	16.87	0	22.56	0	0	0	0	0	0	0
DSVK01	0	0	0	0	0	0	0	0	0	0	0	0	7.23	0	5.46	7.66	8.05	8.69
DSXZ01	14.47	33.87	23.9	25.57	18.85	39.7	35.49	45.75	31.1	42.33	27.22	32.59	56.42	137.8	92.64	67.54	95.47	86.91
DSYF01	0	0	0	0	0	0	0	12.75	0	0	0	0	0	0	0	0	0	0
DTKO01	0	0	0	0	0	0	0	0	0	0	0	0	0	0	0	0	6.53	0
Defluviicoccus	0	0	0	0	0	13.1	0	0	0	0	0	0	0	0	0	0	0	0
Dehalobacter	0	0	0	0	0	0	0	0	0	12.22	0	0	0	0	0	0	0	0
Demequina	0	0	0	0	0	0	0	0	0	0	0	0	0	10.5	8.4	0	0	0
Desulfobulbus	0	0	0	0	0	0	0	0	0	0	0	0	0	0	0	0	13.9	0
E44-bin26	0	0	0	0	0	0	0	0	0	0	0	0	9.08	0	2.54	0	0	0
ELB16-189	0	0	0	0	0	0	0	0	0	0	0	0	11.54	8.98	0	14.92	20.45	0
ER46	0	0	0	0	0	0	8.05	0	0	8.46	0	17.05	0	0	0	0	0	0
F082	0	0	0	0	0	0	0	0	0	0	0	0	0	0	15.49	0	0	0
F1-60-MAGs163	0	0	0	30.17	0	0	0	0	0	0	0	26.16	0	0	0	0	0	0
44602	0	0	0	0	0	0	0	0	0	0	0	0	0	27.7	0	0	19.76	0
44617	11.6	0	0	0	0	0	0	0	0	0	0	0	4.95	0	5.47	0	0	0
12816	0	0	0	0	0	10.96	32.14	31	46.99	48.65	47.22	54.45	0	0	0	0	0	0
44599	0	0	0	0	0	0	0	0	0	0	0	0	20.34	18.92	0	0	23.12	0
FEN-1073	0	0	0	0	0	0	0	0	0	0	0	0	0	0	0	0	0	6.17
FEN-1088	0	0	0	0	0	0	0	0	0	0	23.99	0	0	0	0	0	0	0
FEN-1143	0	18.82	0	12.32	0	0	0	0	0	0	0	0	0	11.94	14.71	9.92	0	10.53
FEN-1219	38.88	55.01	47.59	61.78	50.59	65.04	73.65	98.98	82.51	103.52	136.8	77.03	0	16.77	15.96	0	0	0
FEN-33	0	0	0	0	10.66	0	0	0	0	11.72	0	9.08	0	16.92	22.32	0	20.44	13.64
Fen-1038	0	0	0	34.25	0	0	0	0	0	0	0	0	0	0	0	0	0	0
Fen-1039	0	0	0	0	0	0	0	0	0	0	0	0	0	25.39	0	0	0	9.33
Fen-1058	55.62	73.12	0	31.95	53.12	50.07	0	0	0	0	0	0	0	28.44	30.88	0	22.68	32.6
Fen-1064	0	0	0	0	0	0	0	0	0	0	0	0	0	5.16	0	0	0	0
Fen-1077	0	0	0	0	0	0	0	0	0	0	0	0	22.64	0	0	15.92	17.77	13.66
Fen-1118	0	0	0	0	0	0	0	0	0	0	0	0	7.7	42.93	65.06	0	49.09	4.33
Fen-1135	0	0	0	0	0	0	0	0	0	0	0	0	11.01	0	0	7.54	16.57	4.73
Fen-1137	0	0	0	0	0	0	0	0	0	0	0	0	20.87	15.78	13.58	11.61	26.56	0
Fen-1231	0	0	0	0	0	0	0	0	0	0	0	20.13	0	0	0	0	0	0
Fen-1245	0	0	12.37	0	0	0	0	0	0	0	0	0	0	0	0	0	0	0
Fen-1255	0	0	0	8.26	0	18.66	0	0	10.52	11.04	11.82	11.44	0	0	11.39	0	0	0
Fen-1262	0	0	26.65	0	0	0	0	0	0	0	0	0	0	0	0	0	0	17.97
Fen-1268	3.53	11.61	0	7.96	10.47	11.37	0	0	0	0	0	0	0	11.43	6.57	0	0	0
Fen-1273	18.79	0	0	27.04	22.51	36.77	6.82	8.07	0	8.27	0	13.02	0	0	0	0	26.27	21.27
Fen-1308	0	0	0	0	0	0	0	0	0	0	0	0	0	0	0	0	7.21	0
Fen-1362	0	0	0	0	0	0	0	0	0	0	0	4.35	0	3.2	0	0	0	0
Fen-1364	0	0	0	0	0	0	0	0	0	0	0	0	19.31	0	28.78	0	0	0
Frankia	0	35.93	0	0	20.09	0	0	0	0	0	0	0	0	0	0	0	0	0
GCA-2684655	0	0	0	0	0	0	0	0	0	11.23	0	0	0	0	0	0	0	0
GJ-E10	0	0	0	0	0	0	0	0	0	0	0	19.98	0	0	0	0	0	0
GMQP-bins7	0	0	0	58.66	0	0	27.95	0	0	0	0	0	0	0	0	0	0	0
GW-Nitrospira-1	0	14.47	0	11.65	24.43	0	0	9.1	0	0	0	4.97	0	0	0	3.23	0	0
GWA2-66-18	0	0	0	0	0	0	8.73	0	0	0	0	0	0	0	0	0	0	0
GWA2-73-35	0	0	0	0	0	0	0	0	0	0	40.29	37.02	0	0	0	0	0	0
Ga0077523	0	0	0	0	0	0	0	0	0	0	0	0	16.72	0	0	0	12.57	0
Ga0077527	0	0	0	0	0	0	0	0	0	0	0	0	14.49	9.63	29.11	0	33.43	28.5
Gaiella	48.29	0	54.95	0	53.05	0	0	0	0	0	42.63	0	0	0	0	0	0	0
Gallionella	0	0	0	0	0	0	0	0	0	0	0	28.51	0	0	0	0	0	0
Geobacter	10.92	0	11	17.76	0	12.76	0	0	0	6.53	0	9.26	0	0	0	0	0	0
Geotalea	0	20.41	0	13.67	0	0	0	18.53	0	19.47	0	20.56	9.86	0	0	18.13	0	20.75
Gp6-AA40	0	0	39.92	40.7	74.43	72.28	116.94	0	57.15	93.76	129.01	80.57	0	0	0	0	0	0
Gp6-AA56	0	0	0	53.58	0	0	0	0	0	0	0	0	0	0	0	0	0	0
Gp7-AA10	0	0	14.19	0	0	0	0	0	0	0	0	0	0	0	0	0	0	0
Gp7-AA6	0	0	0	0	0	0	15.32	0	0	9.62	18.85	10.07	0	0	0	0	0	0
HRBIN11	0	0	0	0	0	0	0	0	0	0	0	0	0	0	0	0	36.33	0
HRBIN33	0	0	0	22.3	14.38	0	0	0	0	0	0	0	0	0	0	0	0	0
Holophaga	0	0	0	0	0	0	0	0	0	0	12.26	0	0	0	0	0	0	0
Hyphomicrobium	0	0	0	30.87	0	0	44.24	0	0	0	0	0	0	0	0	0	0	0
IGN2	0	19.94	0	22.62	12.07	0	18.03	19.76	12.84	30.03	0	14.78	26.35	19.95	56.63	41.61	77.15	45.66
Ignavibacterium	0	0	0	0	0	0	0	0	0	0	0	0	7.85	0	10.56	8.69	18.77	6.82
Imhoffiella	0	0	0	0	0	0	0	0	0	0	0	0	11.65	0	18.48	0	16.97	0
Inquilinus	0	19.78	0	0	0	0	0	0	0	0	0	0	0	0	0	0	0	0
J093	0	0	0	0	0	32.2	0	0	0	0	0	0	0	0	0	0	0	0
JAADHM01	0	0	0	0	0	0	0	0	0	0	0	0	0	4.37	0	0	0	0
JAAXQM01	0	0	0	0	0	0	0	0	0	0	0	0	0	6.58	0	0	0	0
JAAXXJ01	57.85	29.91	83.31	9.93	105.36	39.52	0	0	0	0	10.72	0	0	0	0	0	0	17.67
JAAYAM01	0	0	0	0	11.6	0	0	7.35	0	6.69	0	0	0	4.55	10.68	0	29.59	0
JAAYKM01	0	0	0	0	0	0	0	0	0	0	0	0	0	0	0	0	11.93	0
JAAYUB01	0	0	0	0	0	0	0	0	0	0	0	0	0	0	6.38	0	0	0
JAAYUJ01	0	0	0	0	0	0	7.19	0	5.78	9.74	0	10.67	0	0	0	0	0	0
JAAZOP01	0	0	0	0	0	0	0	0	0	0	0	0	0	10.87	0	0	0	0
JABDPF01	0	0	0	0	0	0	8.51	0	0	0	0	9.92	0	0	0	0	0	0
JABEVD01	0	0	0	0	0	0	0	0	0	23.42	0	0	0	0	0	0	0	0
JABFRW01	0	13.83	13.72	0	0	21.11	0	0	0	0	0	0	0	0	0	0	0	0
JABFRY01	0	0	0	0	0	0	0	0	16.2	0	0	0	0	0	0	0	0	0
JABFRZ01	0	0	0	0	0	0	0	0	0	28.95	18.22	33.54	0	0	0	0	0	0
JABFSM01	0	0	0	0	0	0	0	0	0	0	4.93	0	0	0	0	0	0	0
JABFXX01	0	0	0	0	24.12	0	58.09	0	21.93	0	70.44	27.95	0	0	0	0	0	0
JABUEY01	0	0	0	0	0	0	0	0	0	0	4.33	0	0	0	0	0	0	0
JABWBC01	0	0	0	0	0	0	0	0	3.9	0	0	0	0	0	0	0	0	0
JABWBJ01	0	0	0	0	13.87	0	27.99	53.67	27.35	18.56	51.67	0	0	0	0	0	0	0
JACCUZ01	0	0	0	0	0	0	28.59	14.74	19.14	0	22.02	0	0	0	0	0	0	0
JACCXM01	0	0	0	0	0	0	0	0	0	0	4.81	0	0	0	0	0	0	0
JACCZA01	0	0	0	32.44	0	0	0	0	0	0	0	0	0	0	0	0	0	0
JACCZX01	79.17	0	37.53	18.43	0	34.27	30.09	39.89	48.04	54.97	49.77	55.81	64.59	21.68	54.77	65.48	20.13	45.8
JACDDX01	0	14.13	16.6	26.18	18.4	0	0	0	12.37	19.68	25.37	17.46	0	0	0	0	0	0
JACMKV01	0	0	0	0	0	0	0	20.31	0	0	0	0	0	0	0	0	0	0
JJ008	0	0	0	0	0	0	29.84	0	37.62	0	50.02	20.95	0	0	0	0	0	0
Janibacter	16.05	0	0	0	0	0	0	0	0	0	0	0	0	0	0	0	0	0
Kitasatospora	0	0	0	0	0	0	0	0	0	16.12	0	0	0	0	0	0	0	0
LD21	0	0	0	7.57	0	0	0	7.66	0	0	0	5.19	26.61	45.03	18.24	48.21	81.63	75.71
Leptolinea	0	24.84	17.2	13.22	25.29	0	0	0	0	0	0	0	0	0	0	0	14.43	0
M9B1D	0	0	0	0	0	0	0	0	0	0	0	0	0	0	0	15.37	0	5.77
MP8T-1	0	0	0	0	0	0	0	0	0	0	0	0	0	0	0	0	0	5.32
MVRE01	0	0	0	0	0	0	0	0	0	0	0	0	0	10.23	0	0	0	0
MWCO01	0	0	0	0	0	0	0	0	0	0	11.08	0	0	0	0	0	0	0
MWEI01	0	0	0	0	0	0	0	0	0	0	0	0	9.31	16.71	10.33	3.42	18.68	12.51
MYbin3	0	0	0	0	0	0	0	0	0	0	0	0	0	0	9.63	0	0	0
Mal4	0	0	0	0	0	0	9.72	0	0	0	8.85	8.33	0	0	0	0	0	0
Methanomethylicus	0	0	0	0	0	0	0	0	0	0	0	0	20.89	19.68	14.89	20.54	10.21	3.92
Methanoregula	11.46	28.18	39.06	12.38	35.21	37.87	0	52.56	0	30.12	0	23	44.63	112.54	70.77	61.76	71.15	75.62
Methanothrix	0	0	0	0	0	0	0	0	0	0	0	0	54.91	87.82	72.57	38.53	73.83	53.14
Methylobrevis	0	0	0	0	0	0	0	0	0	0	3.99	0	0	0	0	0	0	0
Methyloceanibacter	19.64	38.55	38.41	0	40.64	21.3	0	0	23.47	0	28.17	0	0	0	0	0	0	0
Methylomonas	0	0	0	0	0	0	0	0	0	0	0	5.04	0	0	0	0	0	0
Mycobacterium	0	0	24.12	0	0	0	0	0	0	0	0	0	0	0	0	0	0	0
Nitrosarchaeum	0	13.05	11.78	14.75	9.47	21.61	0	0	0	0	0	0	0	19.12	28.38	10.47	22.55	9.27
Nitrospira	21.95	26.97	14.01	35.06	38.59	15.26	28.84	15.65	24.23	24.88	30.37	29.49	0	13.74	6.55	0	0	0
Nocardioides	29.3	0	0	0	0	0	21.06	28.16	0	0	0	0	0	0	0	0	0	0
Nonomuraea	0	31.58	0	31.56	0	23.26	0	0	0	0	73.18	0	0	0	0	0	0	0
Novimethylophilus	0	0	0	0	0	0	0	0	0	0	0	0	0	0	0	0	0	10.85
OLB14	0	12.44	8.44	0	0	20.69	0	0	0	65.29	22.97	18.77	0	10.72	0	0	0	13.06
OLB17	0	0	0	0	0	0	9.31	0	12.98	0	10.69	0	0	0	0	0	0	0
Oleibacter	0	0	0	0	0	0	0	0	0	0	0	0	0	9.96	0	0	0	0
PALSA-1003	0	0	0	0	0	0	0	0	0	0	21.64	0	0	0	0	0	0	0
PALSA-1005	0	0	0	0	0	0	0	0	9	0	10.33	6.81	0	0	0	0	0	0
PALSA-1006	0	0	8.99	10.68	14.73	0	0	0	0	0	0	0	0	0	0	0	0	0
PALSA-1440	36.27	40.94	0	53.16	0	71.14	0	0	0	0	0	0	0	0	0	0	0	0
PALSA-555	0	0	11.19	0	0	0	0	0	0	0	0	0	0	0	0	0	0	0
PALSA-986	0	0	0	16.58	25.95	21.14	22.07	36.79	0	30.73	0	23.15	9.19	75.94	50.38	44.91	41.09	7.24
PIYF01	0	0	0	0	0	0	0	0	0	0	0	0	0	2.75	0	0	0	0
PLA2	10.9	0	16.93	0	0	15.52	0	13.06	0	11.87	22.34	24.76	0	9.76	0	0	0	0
PNKF01	0	0	0	0	0	0	0	0	0	14.13	0	0	0	0	0	0	0	0
PNNN01	0	0	0	0	0	0	0	0	0	0	0	4.58	0	0	0	0	0	0
PNOF01	0	0	0	0	0	0	0	0	0	0	0	0	9.86	0	0	0	8.51	12.65
PSRF01	0	0	0	0	0	0	13.74	5.95	13.55	4.37	10.47	7.86	0	0	0	0	0	0
Palsa-1315	45.66	53.94	49.33	80.74	56	71.86	71.83	78.22	63.62	83.84	51.78	84.76	11.96	24.13	41.48	8.93	41.52	8.55
Palsa-187	0	0	0	0	0	0	0	0	0	0	0	0	0	4.63	0	0	0	0
Palsa-465	0	0	23.1	0	0	0	0	0	0	0	0	0	0	0	0	0	0	0
Palsa-739	0	0	0	0	0	40.93	0	0	0	0	0	0	0	0	0	0	0	0
Pedococcus	0	0	0	0	9.71	0	0	0	0	0	0	0	0	0	0	0	0	0
Pseudolabrys	35.83	54.77	0	39.22	96.43	47.64	32.66	0	20.79	12.72	20.15	9.56	0	0	0	0	0	0
Pseudonocardia	0	0	0	20.18	0	0	0	0	0	0	0	0	0	0	0	0	0	0
Pseudopelobacter	0	0	0	0	0	0	0	0	0	0	0	0	0	0	0	0	18.64	0
QHXZ01	0	12.98	0	20.33	9.63	17.33	0	0	0	0	0	0	0	0	0	0	0	0
QHYA01	0	0	0	14.98	0	0	0	0	0	0	0	0	0	0	0	0	0	0
QUBU01	0	0	0	0	9.88	0	0	0	0	0	0	0	0	0	0	0	0	0
R267	0	13.79	0	0	0	0	0	0	0	0	0	0	0	0	0	0	0	0
RBG-13-51-18	0	0	0	0	0	0	0	0	0	0	0	0	0	11.77	0	0	0	0
RBG-13-51-36	0	0	0	0	0	0	0	0	0	0	0	0	53.16	37.45	45.56	56.31	32.49	26.22
RBG-13-68-16	0	0	0	0	0	0	0	0	0	0	0	0	0	7.72	0	0	0	0
RBG-16-34-14	0	0	0	0	0	0	8.56	0	9.93	0	11.16	0	0	0	0	0	0	0
RBG-16-49-23	0	0	0	0	0	0	5.76	8.41	0	0	0	5.44	0	0	0	0	0	0
RBG-16-51-16	0	0	0	0	0	0	0	23.64	0	0	22.57	0	0	0	0	0	0	0
RBG-16-57-11	0	0	0	0	17.94	0	0	0	0	0	0	0	0	0	0	0	16.99	0
RBG-16-64-85	0	0	34.57	24.27	0	13.53	26.04	17.17	16.33	34.62	0	17.02	0	0	0	0	0	0
RBG-16-66-20	0	64.74	65.32	91.18	46.01	0	24.31	19.99	18.33	19.68	25.64	28.57	0	0	0	0	0	0
RBG-16-66-30	12.75	0	12.24	11.85	43.39	38.8	0	0	10.97	15.11	0	26.98	40.19	67.31	31.87	31.95	53.43	40.48
RBG-16-71-46	0	0	0	0	0	0	0	0	0	0	20.22	0	0	0	12.89	0	0	0
REEP01	0	0	0	0	0	0	0	0	15.82	0	0	0	0	0	0	0	0	0
RFTO01	0	0	0	0	0	0	0	0	0	0	29.11	0	0	0	0	0	0	0
RPQJ01	0	0	0	0	0	0	0	0	24.6	56.85	9.65	49.53	64.58	0	50.71	0	0	38.88
RXIW01	0	0	0	0	0	0	0	0	0	0	7.31	0	0	0	0	0	0	0
Rhizobacter	0	0	0	0	0	0	0	0	0	0	0	0	21.05	0	0	12.75	0	0
Rhizomicrobium	0	0	0	0	0	0	9.94	0	0	0	13.78	10.51	0	0	0	0	0	0
Rhodoferax	0	0	0	0	0	0	0	0	0	5.45	0	5.03	0	0	0	0	0	0
Rubrivivax	0	0	54.42	0	0	0	0	0	0	0	0	0	0	0	0	0	0	0
SBBV01	0	0	0	0	0	0	0	15.73	0	0	0	0	0	0	0	0	0	0
SCGC-AG-212-J23	17.77	16.23	20.59	14.89	42.57	0	73.8	15.2	0	39.35	99.77	42.75	0	0	0	0	0	0
SCN-69-37	0	0	0	0	0	0	0	18.17	0	19.71	0	0	0	0	0	0	0	0
SCN-70-22	0	0	0	0	0	0	21.89	8.64	20.26	0	12.27	18.75	0	0	0	0	0	0
SCTL01	0	0	0	0	0	0	0	0	0	0	0	19.8	0	0	0	0	0	0
SCUD01	0	0	0	27.49	0	0	0	0	0	0	0	0	0	0	0	0	0	0
SD8	0	0	0	0	0	0	0	0	0	0	0	0	0	0	0	7.53	0	0
SG8-38	6.54	11.28	0	0	16.15	13.84	0	0	0	0	0	0	0	0	0	0	0	0
SG8-40	23.11	0	0	0	0	0	0	0	0	0	0	0	0	0	0	0	0	0
SG8-41	0	20.6	35.33	0	0	32.91	0	37.34	17.59	75.8	0	0	0	0	0	0	0	0
SG8-52-3	0	0	0	0	0	0	0	0	0	0	0	0	0	0	0	14.29	0	0
SHVO01	0	0	0	0	0	0	0	0	0	0	0	3.61	0	0	0	0	0	0
SHXO01	0	0	0	0	0	0	0	0	0	26.79	0	0	0	0	0	0	0	0
SIAN01	0	0	0	0	0	0	0	18.62	0	31.85	12.16	18.96	0	0	0	0	0	0
SIRW01	0	0	0	0	0	0	0	0	0	0	9.47	0	0	0	0	0	0	0
SLDE01	0	0	0	7.04	0	0	0	0	0	0	0	8.09	0	0	0	0	0	0
SM23-61	11.46	0	0	24.12	19.31	4.53	11.45	14.57	0	22.44	8.51	9.29	12.21	42.64	55.46	45.77	40.27	32.91
SPCO01	25.4	19.15	0	0	0	18.28	0	0	24.19	0	13.51	0	0	0	0	0	0	0
SPDF01	0	0	28.13	0	0	0	0	0	0	0	0	0	0	13.86	17.46	0	0	0
SR-FBR-E99	0	0	0	0	0	0	0	0	0	0	0	0	21.95	22.45	24.98	29.16	37.73	38.09
SSS58A	0	0	0	0	0	0	0	0	0	0	0	0	12.84	26.37	20.79	0	29.81	6.12
SURF-11	0	0	0	0	0	0	0	8.19	0	9.28	0	0	0	0	0	0	0	0
SXXH01	0	0	0	0	0	0	0	13.1	0	0	0	0	0	0	0	0	0	0
SYFT01	0	0	0	0	0	0	25.23	34.9	28.65	0	26.55	28.29	0	0	0	0	0	0
SYSU-D60009	37.05	0	0	30.98	21.53	32.54	0	0	25.07	0	35.73	0	0	0	0	0	0	0
SZUA-161	0	0	0	0	0	0	0	0	0	0	0	0	4.08	4.59	10.05	13.21	0	6.29
SZUA-252	26.44	35.91	0	18.04	38.37	23.06	0	0	0	26.88	9.84	0	0	0	0	0	0	0
SZUA-254	0	0	0	16.2	0	13.4	0	0	0	20.45	0	18.96	0	0	0	0	0	0
SZUA-287	0	0	0	0	0	0	0	17.16	5.7	15.44	0	9.62	0	0	0	0	0	0
SZUA-430	0	0	0	0	0	0	0	29.99	0	0	22.52	0	0	0	0	0	0	0
SZUA-544	0	17.84	0	17.67	0	36.1	38.36	57.31	42.15	58.65	19.68	53.22	0	0	0	0	0	0
Sideroxydans	22.72	32.4	40.65	44.24	24.09	47.54	0	22.74	0	29.47	24.76	0	29.59	80	38.63	34.08	0	44.61
Smithella	0	0	0	0	0	0	0	0	0	0	0	0	0	0	9.92	0	0	0
SpSt-315	0	0	0	0	0	0	0	0	10.7	0	11.75	12.52	0	0	0	0	0	0
SpSt-501	14.26	35.43	24.97	23.96	20.41	0	0	0	0	0	0	0	20.47	11.78	21.28	0	30.72	15.35
Stenotrophobium	0	0	0	0	0	0	0	0	0	15.73	0	15.16	0	0	0	0	0	0
Steroidobacter	0	0	0	0	0	15.12	19.85	0	0	0	0	18.12	0	0	0	0	0	0
Sulfobium	26.34	15.42	14.22	18.04	27.49	9.89	0	0	0	0	0	0	0	9.67	0	0	0	0
Sulfuricaulis	51.08	66.34	68.61	69.16	80.29	47.32	9.41	12.51	12.52	0	11.3	0	0	0	0	0	0	0
Sulfuricurvum	0	0	0	0	0	0	0	0	0	0	0	0	0	9.13	0	0	0	7.86
Sulfurisoma	0	0	0	0	0	0	0	0	0	0	0	0	0	0	23.55	17.67	40.24	0
Sulfuritalea	0	0	0	0	0	0	0	0	0	0	0	0	0	0	21.59	0	25.79	0
Syntrophorhabdus	0	0	0	0	0	0	0	0	0	0	0	0	0	22.05	0	0	0	0
TA-21	0	0	0	0	5.8	0	0	0	0	0	0	0	0	0	0	0	0	0
Tenuifilum	0	0	0	0	0	0	0	0	0	0	0	0	0	15.59	0	0	0	0
Terracidiphilus	0	0	0	0	0	0	0	0	0	0	7.84	0	0	0	0	0	0	0
Terracoccus	0	0	0	0	0	38.31	0	0	0	0	0	0	0	0	0	0	0	0
Terricaulis	0	0	0	0	0	0	0	34.04	42.89	47.2	46.21	37.57	0	0	0	0	0	0
Thauera	0	0	0	0	0	0	0	27.28	0	0	0	0	0	0	0	0	0	0
Thiobacillus	33.77	57.33	75.8	51.06	0	39.33	0	0	16.51	0	0	0	122.01	112.04	115.23	96.94	144.54	135.34
Thioploca	0	0	0	0	0	0	0	0	0	0	0	0	0	0	0	0	30.1	0
Thiospirillum	0	0	0	0	0	0	0	0	0	0	0	0	0	0	0	0	0	8.42
Tibeticola	18.62	0	0	0	0	0	0	0	0	0	0	0	0	0	0	0	0	0
UBA10799	0	0	0	0	0	0	0	0	0	0	0	0	20.46	21.28	19.45	0	0	0
UBA11358	0	0	0	15.54	0	0	0	17.23	0	0	0	14.65	0	0	21.27	0	0	0
UBA11373	0	0	0	4.7	0	0	0	9.8	6.35	0	0	4.9	0	0	0	0	0	0
UBA1163	97.22	69.33	38.53	56.62	127.26	25.68	53.66	21.64	16.64	14.96	23.36	25.49	144.31	253.42	190.86	253.97	184.19	176
UBA11741	0	0	0	0	0	0	3.86	0	0	0	3.88	0	0	0	0	0	0	0
UBA11855	0	0	0	0	0	0	0	0	0	0	0	0	0	0	28.21	39.27	0	10.4
UBA11986	0	18.14	0	19.9	6.12	11.05	0	0	0	8.08	0	5.95	0	0	0	0	0	0
UBA12294	35.32	0	77.75	0	119.92	0	190.29	94.29	196.87	106.26	223.87	78.31	0	13.2	0	0	0	0
UBA12499	0	0	0	0	0	22.63	0	0	18.42	0	0	0	0	0	0	0	0	0
UBA2192	20.27	15.64	17.48	20.23	13.21	21.02	12.31	9.39	0	17.02	0	8.72	49.22	27.32	9.01	33.44	45.59	35.83
UBA2194	0	0	0	0	0	0	0	0	0	0	0	0	16.1	26.68	20.75	25.65	45.49	37.72
UBA2226	0	0	0	0	0	0	0	0	0	0	0	0	0	13.58	21.51	7.23	17.07	7.44
UBA2258	0	0	0	0	0	0	0	13.53	0	0	11.19	0	0	0	11.6	0	0	0
UBA2277	0	0	0	0	0	0	0	0	0	3.34	0	0	0	0	0	0	0	0
UBA2376	0	0	0	0	0	0	31.67	0	0	0	12.12	0	0	0	0	0	0	0
UBA2856	0	0	0	0	0	0	0	0	0	0	6.05	0	0	0	0	0	0	0
UBA2982	0	0	0	0	0	17.67	18.34	21.74	16.84	19.51	15.8	17.78	0	0	0	0	0	0
UBA2999	0	0	0	0	0	0	0	0	0	0	4.16	0	0	0	0	0	0	0
UBA3065	0	0	0	0	0	0	0	0	3.67	0	0	0	0	0	0	0	0	0
UBA3254	0	0	0	11.54	0	0	4.97	0	0	0	0	0	5.5	11.92	5.35	6.9	8.97	10.43
UBA4054	0	0	0	0	4.92	0	0	5.87	0	0	0	5.66	0	0	6.87	0	0	0
UBA4078	0	0	0	0	0	0	7.21	0	0	12.15	8.58	17.16	12.54	0	7.76	14.22	10.8	11.13
UBA4421	21.19	0	0	0	0	0	0	0	0	0	0	0	0	0	0	0	0	0
UBA4427	0	0	0	0	0	0	0	0	0	0	0	0	0	12.69	0	0	0	0
UBA4720	15.83	0	0	0	0	0	0	0	0	0	0	0	0	0	0	0	0	0
UBA5072	0	0	0	0	0	0	0	0	0	0	0	0	0	0	29.17	0	0	0
UBA5195	0	0	0	0	0	0	0	0	0	0	6.09	0	0	0	0	0	0	0
UBA5202	0	0	0	0	0	0	0	0	0	0	0	0	0	0	13.62	0	20.7	0
UBA5216	0	31.28	0	0	0	0	0	0	0	0	0	0	0	0	0	0	0	0
UBA5704	9.81	0	0	0	0	0	0	0	0	0	13.05	0	0	0	0	0	0	0
UBA5796	0	0	0	0	0	0	0	0	0	0	0	0	0	0	0	0	0	5.97
UBA6082	0	0	0	0	33.92	0	0	0	0	22.41	0	0	0	0	0	0	0	0
UBA6107	0	9.79	0	0	0	0	0	0	0	0	0	0	0	0	0	0	0	0
UBA6898	13.15	0	0	0	0	0	0	0	0	0	0	0	0	0	0	0	0	0
UBA6901	23.47	0	16.39	0	16.92	0	0	0	0	0	0	0	0	13.8	24.32	0	0	8.44
UBA6906	0	0	0	0	0	0	0	0	0	0	0	0	0	6.71	0	8.25	0	0
UBA6918	0	0	0	0	0	33.56	0	0	0	0	0	0	0	0	8.67	0	0	0
UBA7227	0	0	0	0	0	23.56	0	0	0	0	0	0	0	0	0	0	0	0
UBA7542	0	0	0	0	0	0	0	0	0	0	16.87	0	0	0	0	0	0	0
UBA7708	0	0	0	0	0	0	0	0	0	0	0	0	0	0	9.42	0	0	0
UBA7930	0	0	0	0	0	0	0	0	0	0	0	0	0	19.51	0	0	0	0
UBA8522	0	0	0	0	0	0	4.42	0	0	0	0	0	0	0	0	0	0	0
UBA8941	0	0	0	0	6.93	0	0	11.76	0	17.61	7.23	9.32	0	0	0	15.24	15.54	0
UBA9160	0	29.99	0	0	0	0	0	0	0	0	0	0	0	0	0	0	0	0
UBA9214	0	0	0	0	0	0	0	0	0	0	10.92	0	0	0	0	0	0	0
UBA9653	0	0	0	0	0	0	0	0	0	0	0	0	97.69	73.75	106.7	66.79	71.85	77.62
UBA9949	0	0	0	0	15.17	0	0	0	0	0	0	0	31.26	33.71	48.21	27.81	30.76	32.45
UTPLA1	0	0	0	0	0	0	21.28	10.69	10.81	0	12.89	16.63	0	0	0	0	0	0
Unknown_genera	277.64	461.53	223.57	419.18	567.21	454.39	474.62	675.82	332.52	704.99	616.88	841.03	77.65	353.74	304.13	153.56	337.9	446.42
VAUL01	0	0	5.02	0	0	0	6.4	0	0	0	0	0	0	0	0	0	0	0
VAYN01	0	53.64	0	23.6	38.6	21.62	37.97	24.27	0	0	33.7	0	0	0	0	0	0	0
VBCK01	0	0	0	0	0	0	0	0	0	0	0	11.12	0	0	0	0	0	0
VBDM01	25.02	19.83	14.27	9.26	35.13	0	11.87	19.19	0	8.39	8.27	0	0	0	0	0	0	0
VEOV01	0	6.31	0	0	0	12.59	0	0	0	0	0	0	0	0	0	0	0	0
VFJN01	0	0	0	0	0	0	0	0	0	0	33.26	0	0	0	0	0	0	0
WCHB1-27	9.22	0	0	0	7.3	0	6.69	0	0	0	0	0	0	18.04	0	0	0	12.79
WHSM01	14.99	0	0	0	0	0	0	0	0	0	0	0	0	0	0	0	0	0
WHSN01	0	0	55.36	0	0	0	0	0	0	0	0	0	0	0	0	0	0	0
WHTK01	11.32	0	0	0	0	0	0	0	0	0	0	0	0	0	0	0	0	0
WHTT01	0	0	0	0	46.43	0	0	0	0	0	0	0	0	0	0	0	0	0
WRKR01	0	0	0	0	0	0	9	0	0	0	0	0	0	0	0	0	0	0
WS-2	0	0	0	0	0	0	0	0	0	0	0	22.93	0	0	0	0	0	0
WS-3	41.76	54.93	0	49.4	38.39	55.05	42.23	47.31	29.3	51.85	31.82	27.04	0	18	0	0	0	13.14
WS-7	0	0	0	13.89	0	16.96	0	0	0	0	25.09	0	0	0	0	0	0	0
WS-8	32.74	33.82	0	28.74	15.28	23.11	0	24.09	40.15	24.35	14.15	31.09	0	0	0	0	0	0
WS-9	0	29.15	46.06	34.25	0	29.12	15.72	0	28.09	0	20.75	0	0	0	0	0	0	0
WSYB01	0	0	0	0	0	0	0	0	0	11.54	0	0	0	0	0	0	0	0
WVWW01	0	0	0	0	0	0	0	0	0	0	0	16.87	0	0	0	0	0	0
WYBJ01	0	0	0	0	0	0	8.76	30.35	15.52	0	19.06	14.5	0	0	0	0	0	0
WYBL01	0	0	0	16.18	0	0	0	0	0	0	0	0	0	0	0	0	0	0
WYBW01	0	0	0	0	0	0	0	0	0	25.02	0	0	0	0	0	0	0	0

## Sheet: species
taxon	gx1a	gx1b	gx2a	gx2b	gx3a	gx3b	hx1a	hx1b	hx2a	hx2b	hx3a	hx3b	sk1a	sk1b	sk2a	sk2b	sk3a	sk3b
0-14-0-80-60-11 sp002779455	0	0	0	0	0	0	0	0	0	0	0	0	0	19.32	34.9	0	0	0
13-1-40CM-70-15 sp003223415	0	13.37	0	0	0	0	0	0	0	0	0	0	0	0	0	0	0	0
2-01-FULL-66-17 sp001803875	0	0	0	0	0	14.06	0	0	0	0	0	0	0	0	0	0	0	0
2-02-FULL-62-14 sp001805245	9.54	17.15	0	10.59	13.4	10.02	0	0	0	0	0	0	0	0	0	0	0	0
2-02-FULL-66-14 sp001770475	0	0	15.02	0	0	0	0	0	0	0	0	0	0	0	0	0	0	0
2-02-FULL-66-22 sp001771285	42.5	92.38	50.11	71.55	52.25	82.19	46.17	59.59	21.19	52.9	38.01	57.62	41.68	42.66	41.04	40.75	43.75	59.57
2-12-FULL-66-21 sp001767455	0	0	0	0	0	0	0	0	0	0	23.05	0	0	0	0	0	0	0
2-12-FULL-68-19 sp001767195	0	0	0	0	0	0	0	0	19.92	0	33.93	6.97	0	0	0	0	0	0
2-12-FULL-68-19 sp001767525	0	0	0	0	0	0	0	20.56	9.06	19.89	0	18.71	0	0	0	0	0	0
20-14-0-80-47-9 sp002779555	0	0	0	0	0	0	0	0	0	0	0	0	0	0	0	7.03	0	0
2013-40CM-41-45 sp002215675	0	0	0	0	0	0	0	3.39	0	0	0	0	0	0	0	0	0	0
20CM-2-65-7 sp003221035	7.83	0	17.03	0	18.63	15.25	0	0	0	0	0	0	0	0	0	0	0	0
4572-13 sp003644215	0	0	0	0	0	0	0	0	0	0	0	0	0	6.29	0	0	0	0
AA152 sp003222305	0	0	0	0	0	0	0	8.32	9.49	21.04	0	0	0	0	0	0	0	0
AA32 sp003222275	0	0	0	0	0	0	0	0	0	0	33.11	0	0	0	0	0	0	0
AA32 sp003223555	0	0	0	0	0	0	0	0	0	0	14.1	0	0	0	0	0	0	0
AC-69 sp005885325	17.29	0	0	0	0	0	0	0	0	0	0	0	0	0	0	0	0	0
AG41 sp003222055	0	0	0	0	0	0	23.74	36.38	30.1	40.24	18.29	37.94	0	0	0	0	0	0
AR37 sp003220345	54.22	29.24	60.65	48.44	79.02	28.74	86.68	65.02	56.37	61.04	40.28	67.02	0	0	0	0	0	0
AV2 sp003218515	0	0	0	0	0	0	0	17.01	0	0	0	0	0	0	0	0	0	0
Alsobacter metallidurans	0	0	0	0	0	0	0	0	0	0	0	0	11.23	0	0	0	0	0
Anaeromyxobacter dehalogenans	0	0	0	0	0	57.43	0	0	0	0	0	0	0	0	0	0	0	0
Anaeromyxobacter sp000017505	0	0	37.55	0	0	0	0	0	0	0	0	0	0	0	0	0	0	0
Anammoximicrobium sp012515235	0	0	0	0	0	0	0	0	0	0	0	0	11.18	0	0	0	0	0
Aquabacterium sp001770815	0	0	0	0	0	0	0	0	0	0	0	0	0	27.25	0	0	0	0
Aquabacterium sp008933545	0	56.66	0	0	0	0	0	0	0	0	0	0	0	0	0	0	0	0
Azonexus aromaticus	0	0	0	0	0	0	0	0	0	0	0	0	0	0	0	0	6.36	0
Azonexus sp900549295	0	0	13.56	0	0	0	0	0	0	0	0	0	0	0	0	0	0	0
B24-G9 sp003651045	0	0	0	0	0	0	0	0	0	0	0	0	0	0	12.9	0	0	0
BJHM01 sp014192625	0	0	0	0	0	0	9.58	19.77	19.35	39.27	21.47	32.23	0	0	0	0	0	0
BJHT01 sp014193395	0	0	0	0	0	0	0	0	0	0	0	0	0	32.06	0	0	0	0
BM002 sp002899795	0	0	0	0	0	0	0	0	0	0	0	0	0	0	39.86	0	0	0
BN30871 sp011372825	0	0	0	0	0	0	0	10.55	0	0	0	0	0	0	0	0	0	0
BOG-994 sp903970305	0	0	0	0	0	0	0	17.67	0	0	0	0	0	0	0	0	0	0
Bog-38 sp003170935	0	0	0	0	0	0	0	0	0	0	0	0	0	4.6	5.59	0	0	0
CADCXN01 sp902806695	0	0	0	0	0	0	0	0	0	0	0	0	14.49	0	21.97	14.42	29.24	11.26
CADEED01 sp902826225	0	0	0	0	0	0	0	0	0	0	21.35	0	0	0	0	0	0	0
CADEFF01 sp902826565	0	0	0	0	14.32	0	0	0	0	0	0	0	0	0	0	0	0	0
CAIJOT01 sp903822335	0	0	0	0	0	0	0	0	0	0	0	0	0	0	0	10.41	16.5	16.55
CAIKMS01 sp903890265	0	0	42.67	0	0	0	0	0	0	0	0	0	0	0	0	0	0	0
CAIKOD01 sp903819595	0	0	0	0	0	0	0	0	0	0	0	0	0	0	9.65	0	7.79	0
CAIMUS01 sp903844665	22.37	25.76	23.15	14.19	42.68	0	0	0	0	0	0	0	0	0	0	0	0	0
CAIQQM01 sp903873945	0	0	0	0	0	0	0	0	0	0	0	15.06	0	0	0	33.92	0	0
CAIUKV01 sp903899845	0	0	0	0	0	20.72	0	0	0	0	13.78	0	0	0	0	0	0	0
CAIWHR01 sp903912485	0	0	44.41	0	0	0	0	0	0	0	0	0	0	0	0	0	0	0
CAIWTU01 sp903915655	0	0	0	0	0	0	0	0	0	0	0	0	8.72	8.5	9.45	0	11.31	0
CAIXSE01 sp012514235	0	16.66	0	0	0	0	0	0	26.05	0	0	0	0	21.39	26.3	0	21.01	0
CFX2 sp903864435	0	0	0	0	0	0	0	0	3.02	0	0	0	0	0	0	0	0	0
CG2-30-58-95 sp001872165	0	0	0	0	0	0	0	0	0	0	0	0	0	0	0	0	0	14.11
CG2-30-66-27 sp001797445	86.04	0	0	0	50.12	0	17.25	19.22	0	22.81	6.23	0	0	0	0	0	0	0
CSP1-6 sp001443385	0	0	0	15.38	0	0	0	0	0	0	0	0	0	0	0	0	0	0
CSP1-8 sp001443455	0	0	37.66	48.39	43.75	50.47	0	22.14	0	20.11	0	0	0	0	0	0	0	0
CSP1-8 sp003513855	44.88	0	0	0	0	0	0	0	0	0	0	0	0	0	0	0	0	0
Casp-alpha2 sp013203955	0	0	0	0	19.29	0	0	0	0	0	0	0	0	0	0	0	0	0
Casp-alpha2 sp014382345	0	0	0	0	0	0	0	18.73	0	0	0	0	0	0	0	0	0	0
Catonella sp902783375	0	0	0	0	0	0	0	36.58	0	0	0	0	0	0	0	0	0	0
Chromatium sp903897335	0	0	0	0	0	0	0	0	0	0	0	0	0	0	23.91	0	24.54	0
Chryseolinea soli	0	0	0	0	0	0	0	0	0	0	0	0	0	9.89	9.63	0	6.55	0
DP-20 sp011329495	0	10.3	0	0	0	0	0	26.46	0	30.12	12.26	19.69	0	0	0	0	0	0
DRUK01 sp011370995	0	0	0	0	0	0	0	0	0	0	0	0	27.98	22.13	13.71	38.08	14.18	11.36
DRWF01 sp011375985	4.58	0	0	0	11.71	13.31	0	0	0	0	0	0	0	0	0	0	0	0
DSJA01 sp011054185	0	0	0	0	0	0	0	0	0	0	0	0	0	13.59	0	0	0	0
DSNU01 sp011047125	0	0	0	0	0	0	0	0	0	6.79	0	0	0	0	0	0	0	0
DSNY01 sp011056935	10.26	0	0	0	0	0	0	0	0	0	0	0	0	0	23.81	0	0	25.76
DSOS01 sp011055765	0	0	0	0	0	0	9.73	0	0	0	0	0	0	0	0	0	0	0
DSQF01 sp011357805	0	18.28	29.28	21.76	23.39	72.06	0	0	0	0	0	0	0	0	0	0	0	0
DSQQ01 sp012032575	0	0	0	0	0	0	0	0	0	0	0	0	0	0	3.72	0	0	0
DSRY01 sp011331385	0	10.36	0	0	36.34	0	26.41	0	16.87	0	22.56	0	0	0	0	0	0	0
DSVK01 sp011328795	0	0	0	0	0	0	0	0	0	0	0	0	7.23	0	5.46	7.66	8.05	8.69
DSXZ01 sp011367735	14.47	33.87	23.9	25.57	18.85	39.7	35.49	45.75	31.1	42.33	27.22	32.59	56.42	137.8	92.64	67.54	95.47	86.91
DSYF01 sp011367605	0	0	0	0	0	0	0	12.75	0	0	0	0	0	0	0	0	0	0
DTKO01 sp011359065	0	0	0	0	0	0	0	0	0	0	0	0	0	0	0	0	6.53	0
Defluviicoccus seviourii	0	0	0	0	0	13.1	0	0	0	0	0	0	0	0	0	0	0	0
Dehalobacter restrictus	0	0	0	0	0	0	0	0	0	12.22	0	0	0	0	0	0	0	0
Desulfobulbus sp009780825	0	0	0	0	0	0	0	0	0	0	0	0	0	0	0	0	13.9	0
E44-bin26 sp004376075	0	0	0	0	0	0	0	0	0	0	0	0	9.08	0	2.54	0	0	0
ELB16-189 sp002398365	0	0	0	0	0	0	0	0	0	0	0	0	11.54	0	0	14.92	20.45	0
F082 sp902770835	0	0	0	0	0	0	0	0	0	0	0	0	0	0	15.49	0	0	0
F1-60-MAGs163 sp009699915	0	0	0	30.17	0	0	0	0	0	0	0	26.16	0	0	0	0	0	0
FEB-10 sp003105185	0	0	0	0	0	0	0	0	0	0	0	0	0	27.7	0	0	19.76	0
FEB-25 sp003105035	11.6	0	0	0	0	0	0	0	0	0	0	0	4.95	0	5.47	0	0	0
FEB-35 sp003105225	0	0	0	0	0	10.96	32.14	31	46.99	48.65	47.22	54.45	0	0	0	0	0	0
FEB-7 sp011391275	0	0	0	0	0	0	0	0	0	0	0	0	0	18.92	0	0	0	0
FEN-1073 sp003141675	0	0	0	0	0	0	0	0	0	0	0	0	0	0	0	0	0	6.17
FEN-1088 sp003161835	0	0	0	0	0	0	0	0	0	0	23.99	0	0	0	0	0	0	0
FEN-1143 sp903911905	0	18.82	0	12.32	0	0	0	0	0	0	0	0	0	11.94	14.71	9.92	0	10.53
FEN-1219 sp011054615	38.88	55.01	47.59	61.78	50.59	65.04	73.65	98.98	82.51	103.52	136.8	77.03	0	16.77	15.96	0	0	0
Fen-1038 sp003141915	0	0	0	34.25	0	0	0	0	0	0	0	0	0	0	0	0	0	0
Fen-1039 sp003158495	0	0	0	0	0	0	0	0	0	0	0	0	0	25.39	0	0	0	0
Fen-1039 sp003158675	0	0	0	0	0	0	0	0	0	0	0	0	0	0	0	0	0	9.33
Fen-1058 sp003154115	55.62	73.12	0	31.95	53.12	50.07	0	0	0	0	0	0	0	28.44	30.88	0	22.68	32.6
Fen-1064 sp003153075	0	0	0	0	0	0	0	0	0	0	0	0	0	5.16	0	0	0	0
Fen-1077 sp003141235	0	0	0	0	0	0	0	0	0	0	0	0	22.64	0	0	15.92	17.77	13.66
Fen-1118 sp003136095	0	0	0	0	0	0	0	0	0	0	0	0	7.7	42.93	65.06	0	49.09	4.33
Fen-1135 sp003153775	0	0	0	0	0	0	0	0	0	0	0	0	11.01	0	0	7.54	16.57	0
Fen-1231 sp903882745	0	0	0	0	0	0	0	0	0	0	0	20.13	0	0	0	0	0	0
Fen-1245 sp003157095	0	0	12.37	0	0	0	0	0	0	0	0	0	0	0	0	0	0	0
Fen-1255 sp003154155	0	0	0	0	0	0	0	0	0	11.04	0	11.44	0	0	0	0	0	0
Fen-1255 sp003162215	0	0	0	8.26	0	18.66	0	0	10.52	0	11.82	0	0	0	0	0	0	0
Fen-1262 sp003161755	0	0	26.65	0	0	0	0	0	0	0	0	0	0	0	0	0	0	17.97
Fen-1268 sp003170475	3.53	11.61	0	7.96	10.47	11.37	0	0	0	0	0	0	0	11.43	6.57	0	0	0
Fen-1273 sp003154425	18.79	0	0	27.04	22.51	36.77	6.82	0	0	8.27	0	13.02	0	0	0	0	26.27	21.27
Fen-1273 sp003161955	0	0	0	0	0	0	0	8.07	0	0	0	0	0	0	0	0	0	0
Fen-1308 sp003170655	0	0	0	0	0	0	0	0	0	0	0	0	0	0	0	0	7.21	0
Fen-1362 sp903857265	0	0	0	0	0	0	0	0	0	0	0	4.35	0	3.2	0	0	0	0
Fen-1364 sp003141795	0	0	0	0	0	0	0	0	0	0	0	0	19.31	0	0	0	0	0
Fen-1364 sp003170115	0	0	0	0	0	0	0	0	0	0	0	0	0	0	28.78	0	0	0
GJ-E10 sp903871435	0	0	0	0	0	0	0	0	0	0	0	19.98	0	0	0	0	0	0
GMQP-bins7 sp013817555	0	0	0	58.66	0	0	27.95	0	0	0	0	0	0	0	0	0	0	0
GW-Nitrospira-1 sp002839535	0	14.47	0	11.65	24.43	0	0	9.1	0	0	0	4.97	0	0	0	3.23	0	0
GWA2-66-18 sp013044195	0	0	0	0	0	0	8.73	0	0	0	0	0	0	0	0	0	0	0
Ga0077523 sp001464695	0	0	0	0	0	0	0	0	0	0	0	0	16.72	0	0	0	12.57	0
Ga0077527 sp003820645	0	0	0	0	0	0	0	0	0	0	0	0	14.49	9.63	29.11	0	33.43	28.5
Gaiella sp013694685	48.29	0	54.95	0	53.05	0	0	0	0	0	42.63	0	0	0	0	0	0	0
Gallionella sp001801085	0	0	0	0	0	0	0	0	0	0	0	28.51	0	0	0	0	0	0
Geobacter argillaceus	10.92	0	11	17.76	0	12.76	0	0	0	6.53	0	9.26	0	0	0	0	0	0
Geotalea toluenoxydans	0	10.98	0	0	0	0	0	18.53	0	0	0	20.56	0	0	0	12.39	0	20.75
Gp6-AA40 sp003222635	0	0	39.92	40.7	74.43	38.52	47.29	0	22.93	65.05	33.42	22.3	0	0	0	0	0	0
Gp6-AA40 sp013140775	0	0	0	0	0	0	69.65	0	34.23	28.71	62.29	42.86	0	0	0	0	0	0
Gp6-AA56 sp003222395	0	0	0	53.58	0	0	0	0	0	0	0	0	0	0	0	0	0	0
Gp7-AA10 sp003223695	0	0	14.19	0	0	0	0	0	0	0	0	0	0	0	0	0	0	0
Gp7-AA6 sp003222385	0	0	0	0	0	0	15.32	0	0	9.62	18.85	10.07	0	0	0	0	0	0
HRBIN11 sp002898535	0	0	0	0	0	0	0	0	0	0	0	0	0	0	0	0	36.33	0
HRBIN33 sp002923375	0	0	0	22.3	14.38	0	0	0	0	0	0	0	0	0	0	0	0	0
Holophaga foetida	0	0	0	0	0	0	0	0	0	0	12.26	0	0	0	0	0	0	0
Hyphomicrobium sp002928395	0	0	0	0	0	0	44.24	0	0	0	0	0	0	0	0	0	0	0
IGN2 sp013285405	0	0	0	11.35	12.07	0	18.03	19.76	12.84	26.26	0	14.78	26.35	19.95	46.29	41.61	60.72	45.66
IGN2 sp013388525	0	19.94	0	0	0	0	0	0	0	3.78	0	0	0	0	10.33	0	16.43	0
Ignavibacterium sp003538625	0	0	0	0	0	0	0	0	0	0	0	0	7.85	0	10.56	8.69	10.07	6.82
Imhoffiella drewsii	0	0	0	0	0	0	0	0	0	0	0	0	0	0	18.48	0	16.97	0
J093 sp003695015	0	0	0	0	0	32.2	0	0	0	0	0	0	0	0	0	0	0	0
JAADHM01 sp013151855	0	0	0	0	0	0	0	0	0	0	0	0	0	4.37	0	0	0	0
JAAXQM01 sp012974295	0	0	0	0	0	0	0	0	0	0	0	0	0	6.58	0	0	0	0
JAAXXJ01 sp013334545	57.85	29.91	83.31	9.93	105.36	39.52	0	0	0	0	10.72	0	0	0	0	0	0	17.67
JAAYAM01 sp012719355	0	0	0	0	11.6	0	0	7.35	0	6.69	0	0	0	4.55	10.68	0	29.59	0
JAAYKM01 sp012522415	0	0	0	0	0	0	0	0	0	0	0	0	0	0	0	0	11.93	0
JAAYUB01 sp012517875	0	0	0	0	0	0	0	0	0	0	0	0	0	0	6.38	0	0	0
JAAYUJ01 sp012517315	0	0	0	0	0	0	0	0	0	0	0	10.67	0	0	0	0	0	0
JABDPF01 sp013001885	0	0	0	0	0	0	8.51	0	0	0	0	9.92	0	0	0	0	0	0
JABEVD01 sp013044025	0	0	0	0	0	0	0	0	0	23.42	0	0	0	0	0	0	0	0
JABFRW01 sp013140805	0	13.83	13.72	0	0	21.11	0	0	0	0	0	0	0	0	0	0	0	0
JABFRY01 sp013140955	0	0	0	0	0	0	0	0	16.2	0	0	0	0	0	0	0	0	0
JABFRZ01 sp013140785	0	0	0	0	0	0	0	0	0	28.95	18.22	33.54	0	0	0	0	0	0
JABFXX01 sp013368795	0	0	0	0	24.12	0	58.09	0	21.93	0	70.44	27.95	0	0	0	0	0	0
JABUEY01 sp013314815	0	0	0	0	0	0	0	0	0	0	4.33	0	0	0	0	0	0	0
JABWBC01 sp013360695	0	0	0	0	0	0	0	0	3.9	0	0	0	0	0	0	0	0	0
JABWBJ01 sp013360595	0	0	0	0	13.87	0	27.99	53.67	27.35	18.56	51.67	0	0	0	0	0	0	0
JACCUZ01 sp013698395	0	0	0	0	0	0	28.59	14.74	19.14	0	22.02	0	0	0	0	0	0	0
JACCXM01 sp013697005	0	0	0	0	0	0	0	0	0	0	4.81	0	0	0	0	0	0	0
JACCZA01 sp013696185	0	0	0	32.44	0	0	0	0	0	0	0	0	0	0	0	0	0	0
JACCZX01 sp013695705	79.17	0	37.53	18.43	0	34.27	30.09	39.89	33.16	54.97	49.77	55.81	64.59	21.68	54.77	65.48	20.13	45.8
JACDDX01 sp013812695	0	0	0	26.18	0	0	0	0	0	0	0	0	0	0	0	0	0	0
JACDDX01 sp013813675	0	0	0	0	0	0	0	0	12.37	15.37	12.81	17.46	0	0	0	0	0	0
JACDDX01 sp013813875	0	14.13	0	0	18.4	0	0	0	0	0	0	0	0	0	0	0	0	0
JACMKV01 sp014379915	0	0	0	0	0	0	0	20.31	0	0	0	0	0	0	0	0	0	0
JJ008 sp013140985	0	0	0	0	0	0	24.18	0	37.62	0	22.96	0	0	0	0	0	0	0
Kitasatospora sp002943525	0	0	0	0	0	0	0	0	0	16.12	0	0	0	0	0	0	0	0
LD21 sp001768195	0	0	0	0	0	0	0	0	0	0	0	0	0	0	0	0	19.88	0
LD21 sp002070505	0	0	0	0	0	0	0	0	0	0	0	0	17.01	0	0	10.41	6.76	6.37
LD21 sp003142255	0	0	0	0	0	0	0	0	0	0	0	5.19	0	0	0	0	0	0
LD21 sp003157055	0	0	0	0	0	0	0	0	0	0	0	0	0	0	18.24	14.98	0	19.83
Leptolinea sp012515195	0	0	0	0	7.05	0	0	0	0	0	0	0	0	0	0	0	0	0
Leptolinea sp012798615	0	0	0	0	0	0	0	0	0	0	0	0	0	0	0	0	14.43	0
M9B1D sp002900535	0	0	0	0	0	0	0	0	0	0	0	0	0	0	0	15.37	0	5.77
MP8T-1 sp003345545	0	0	0	0	0	0	0	0	0	0	0	0	0	0	0	0	0	5.32
MVRE01 sp002067895	0	0	0	0	0	0	0	0	0	0	0	0	0	10.23	0	0	0	0
MWCO01 sp002070115	0	0	0	0	0	0	0	0	0	0	11.08	0	0	0	0	0	0	0
MWEI01 sp002071045	0	0	0	0	0	0	0	0	0	0	0	0	9.31	16.71	10.33	3.42	18.68	12.51
MYbin3 sp004321915	0	0	0	0	0	0	0	0	0	0	0	0	0	0	9.63	0	0	0
Mal4 sp007747795	0	0	0	0	0	0	9.72	0	0	0	8.85	8.33	0	0	0	0	0	0
Methanomethylicus mesodigestum	0	0	0	0	0	0	0	0	0	0	0	0	20.89	19.68	14.89	20.54	10.21	3.92
Methanoregula formicica	0	0	0	0	0	0	0	0	0	0	0	0	0	41.38	0	0	0	0
Methanoregula sp002502245	0	0	0	0	0	0	0	26.22	0	0	0	0	0	0	0	0	0	0
Methanoregula sp003141335	0	0	0	0	0	0	0	0	0	0	0	0	0	29.7	0	0	0	0
Methanothrix sp002256595	0	0	0	0	0	0	0	0	0	0	0	0	26.9	0	0	0	0	0
Methylobrevis pamukkalensis	0	0	0	0	0	0	0	0	0	0	3.99	0	0	0	0	0	0	0
Methyloceanibacter sp002390155	0	0	0	0	0	0	0	0	0	0	3.8	0	0	0	0	0	0	0
Methyloceanibacter sp003135455	19.64	21.97	38.41	0	0	21.3	0	0	0	0	11.41	0	0	0	0	0	0	0
Methylomonas sp903881345	0	0	0	0	0	0	0	0	0	0	0	5.04	0	0	0	0	0	0
Nitrospira moscoviensis	12.79	9.39	0	17.25	9.88	0	0	0	0	0	0	0	0	0	0	0	0	0
Novimethylophilus kurashikiensis	0	0	0	0	0	0	0	0	0	0	0	0	0	0	0	0	0	10.85
OLB14 sp003599285	0	0	0	0	0	0	0	0	0	0	0	0	0	0	0	0	0	13.06
OLB14 sp013388795	0	12.44	0	0	0	0	0	0	0	0	0	0	0	0	0	0	0	0
OLB14 sp014379595	0	0	0	0	0	0	0	0	0	0	17.56	18.77	0	0	0	0	0	0
OLB14 sp903837815	0	0	0	0	0	0	0	0	0	65.29	0	0	0	0	0	0	0	0
OLB17 sp003223025	0	0	0	0	0	0	9.31	0	12.98	0	10.69	0	0	0	0	0	0	0
Oleibacter sp002733645	0	0	0	0	0	0	0	0	0	0	0	0	0	9.96	0	0	0	0
PALSA-1003 sp005888955	0	0	0	0	0	0	0	0	0	0	21.64	0	0	0	0	0	0	0
PALSA-1005 sp003153335	0	0	0	0	0	0	0	0	9	0	10.33	6.81	0	0	0	0	0	0
PALSA-1006 sp004297065	0	0	8.99	0	14.73	0	0	0	0	0	0	0	0	0	0	0	0	0
PALSA-1440 sp003152225	36.27	40.94	0	53.16	0	71.14	0	0	0	0	0	0	0	0	0	0	0	0
PALSA-555 sp003140175	0	0	11.19	0	0	0	0	0	0	0	0	0	0	0	0	0	0	0
PALSA-986 sp003589585	0	0	0	16.58	25.95	0	0	0	0	0	0	0	0	0	0	0	0	0
PALSA-986 sp009779045	0	0	0	0	0	21.14	4.39	11.32	0	0	0	10.09	0	21.94	16.92	13.68	0	0
PALSA-986 sp011332615	0	0	0	0	0	0	0	25.47	0	30.73	0	13.06	9.19	0	23.72	8.71	33.19	0
PALSA-986 sp011367965	0	0	0	0	0	0	0	0	0	0	0	0	0	6.62	9.74	9.99	7.91	0
PIYF01 sp003601875	0	0	0	0	0	0	0	0	0	0	0	0	0	2.75	0	0	0	0
PLA2 sp011525755	10.9	0	16.93	0	0	15.52	0	13.06	0	11.87	22.34	24.76	0	9.76	0	0	0	0
PNNN01 sp013824245	0	0	0	0	0	0	0	0	0	0	0	4.58	0	0	0	0	0	0
PNOF01 sp013824645	0	0	0	0	0	0	0	0	0	0	0	0	9.86	0	0	0	8.51	12.65
PSRF01 sp003175865	0	0	0	0	0	0	13.74	5.95	13.55	4.37	10.47	7.86	0	0	0	0	0	0
Palsa-187 sp903892565	0	0	0	0	0	0	0	0	0	0	0	0	0	4.63	0	0	0	0
Palsa-465 sp003137075	0	0	23.1	0	0	0	0	0	0	0	0	0	0	0	0	0	0	0
Palsa-739 sp003139545	0	0	0	0	0	40.93	0	0	0	0	0	0	0	0	0	0	0	0
Pedococcus sp001426245	0	0	0	0	9.71	0	0	0	0	0	0	0	0	0	0	0	0	0
Pseudolabrys sp003152455	35.83	54.77	0	39.22	86.72	47.64	32.66	0	20.79	12.72	20.15	9.56	0	0	0	0	0	0
Pseudonocardia dioxanivorans	0	0	0	20.18	0	0	0	0	0	0	0	0	0	0	0	0	0	0
Pseudopelobacter sp009684515	0	0	0	0	0	0	0	0	0	0	0	0	0	0	0	0	18.64	0
QHXZ01 sp003223165	0	12.98	0	20.33	9.63	17.33	0	0	0	0	0	0	0	0	0	0	0	0
QHYA01 sp003223995	0	0	0	14.98	0	0	0	0	0	0	0	0	0	0	0	0	0	0
R267 sp001768075	0	13.79	0	0	0	0	0	0	0	0	0	0	0	0	0	0	0	0
RBG-13-51-18 sp903915565	0	0	0	0	0	0	0	0	0	0	0	0	0	11.77	0	0	0	0
RBG-13-51-36 sp001796515	0	0	0	0	0	0	0	0	0	0	0	0	53.16	37.45	45.56	47.1	32.49	26.22
RBG-13-51-36 sp903884455	0	0	0	0	0	0	0	0	0	0	0	0	0	0	0	9.21	0	0
RBG-16-34-14 sp001802795	0	0	0	0	0	0	8.56	0	9.93	0	11.16	0	0	0	0	0	0	0
RBG-16-49-23 sp001798855	0	0	0	0	0	0	5.76	8.41	0	0	0	5.44	0	0	0	0	0	0
RBG-16-51-16 sp001796785	0	0	0	0	0	0	0	23.64	0	0	22.57	0	0	0	0	0	0	0
RBG-16-57-11 sp001795165	0	0	0	0	17.94	0	0	0	0	0	0	0	0	0	0	0	16.99	0
RBG-16-64-85 sp001798885	0	0	34.57	24.27	0	13.53	26.04	17.17	16.33	34.62	0	17.02	0	0	0	0	0	0
RBG-16-66-20 sp001770285	0	49.53	30.5	91.18	46.01	0	0	0	0	0	0	0	0	0	0	0	0	0
RBG-16-66-30 sp001775755	12.75	0	0	0	0	0	0	0	0	0	0	7.96	40.19	24.1	0	0	0	14.71
RBG-16-66-30 sp012516875	0	0	0	0	22.63	0	0	0	0	0	0	0	0	23.84	31.87	18.54	44.78	25.76
RBG-16-71-46 sp001780165	0	0	0	0	0	0	0	0	0	0	20.22	0	0	0	12.89	0	0	0
REEP01 sp007695045	0	0	0	0	0	0	0	0	15.82	0	0	0	0	0	0	0	0	0
RFTO01 sp009918865	0	0	0	0	0	0	0	0	0	0	29.11	0	0	0	0	0	0	0
RPQJ01 sp011391405	0	0	0	0	0	0	0	0	24.6	56.85	9.65	49.53	64.58	0	50.71	0	0	38.88
RXIW01 sp003989065	0	0	0	0	0	0	0	0	0	0	7.31	0	0	0	0	0	0	0
Rhizobacter sp001425865	0	0	0	0	0	0	0	0	0	0	0	0	0	0	0	12.75	0	0
Rhizomicrobium sp002429315	0	0	0	0	0	0	9.94	0	0	0	13.78	10.51	0	0	0	0	0	0
Rubrivivax sp903914615	0	0	54.42	0	0	0	0	0	0	0	0	0	0	0	0	0	0	0
SBBV01 thessalonicensis	0	0	0	0	0	0	0	15.73	0	0	0	0	0	0	0	0	0	0
SCGC-AG-212-J23 sp001644455	17.77	0	0	0	0	0	30.11	0	0	0	18.13	0	0	0	0	0	0	0
SCGC-AG-212-J23 sp004297625	0	16.23	0	0	0	0	25.45	0	0	0	0	0	0	0	0	0	0	0
SCGC-AG-212-J23 sp005881595	0	0	0	0	42.57	0	0	0	0	0	0	0	0	0	0	0	0	0
SCN-69-37 sp001724025	0	0	0	0	0	0	0	18.17	0	0	0	0	0	0	0	0	0	0
SCN-69-37 sp003242705	0	0	0	0	0	0	0	0	0	19.71	0	0	0	0	0	0	0	0
SCN-70-22 sp001724275	0	0	0	0	0	0	21.89	0	0	0	12.27	0	0	0	0	0	0	0
SCN-70-22 sp902826615	0	0	0	0	0	0	0	8.64	20.26	0	0	18.75	0	0	0	0	0	0
SCTL01 sp004297495	0	0	0	0	0	0	0	0	0	0	0	19.8	0	0	0	0	0	0
SD8 sp001412335	0	0	0	0	0	0	0	0	0	0	0	0	0	0	0	7.53	0	0
SG8-38 sp001303415	6.54	11.28	0	0	16.15	13.84	0	0	0	0	0	0	0	0	0	0	0	0
SG8-40 sp001304425	23.11	0	0	0	0	0	0	0	0	0	0	0	0	0	0	0	0	0
SG8-41 sp001771935	0	20.6	35.33	0	0	32.91	0	37.34	17.59	75.8	0	0	0	0	0	0	0	0
SG8-52-3 sp001595915	0	0	0	0	0	0	0	0	0	0	0	0	0	0	0	14.29	0	0
SHVO01 sp903888485	0	0	0	0	0	0	0	0	0	0	0	3.61	0	0	0	0	0	0
SHXO01 sp009693245	0	0	0	0	0	0	0	0	0	26.79	0	0	0	0	0	0	0	0
SIAN01 sp009691715	0	0	0	0	0	0	0	18.62	0	31.85	12.16	18.96	0	0	0	0	0	0
SIRW01 sp004366205	0	0	0	0	0	0	0	0	0	0	9.47	0	0	0	0	0	0	0
SLDE01 sp007125455	0	0	0	7.04	0	0	0	0	0	0	0	8.09	0	0	0	0	0	0
SM23-61 sp001304105	0	0	0	0	0	0	0	14.57	0	0	0	0	0	10.64	8.66	8.94	16.88	9.48
SM23-61 sp003154025	0	0	0	0	0	0	0	0	0	10.45	0	0	12.21	23.55	15.21	23.01	19.23	23.43
SM23-61 sp013388675	11.46	0	0	24.12	19.31	4.53	11.45	0	0	11.99	0	9.29	0	0	19.03	13.82	0	0
SPCO01 sp004525275	0	0	0	0	0	18.28	0	0	0	0	13.51	0	0	0	0	0	0	0
SPCO01 sp013698385	25.4	0	0	0	0	0	0	0	0	0	0	0	0	0	0	0	0	0
SPDF01 sp004525055	0	0	28.13	0	0	0	0	0	0	0	0	0	0	13.86	17.46	0	0	0
SURF-11 sp003599505	0	0	0	0	0	0	0	8.19	0	9.28	0	0	0	0	0	0	0	0
SYFT01 sp009694745	0	0	0	0	0	0	0	34.9	28.65	0	26.55	19.32	0	0	0	0	0	0
SYFT01 sp013203475	0	0	0	0	0	0	25.23	0	0	0	0	0	0	0	0	0	0	0
SYSU-D60009 sp003574735	37.05	0	0	30.98	21.53	32.54	0	0	25.07	0	0	0	0	0	0	0	0	0
SYSU-D60009 sp013822765	0	0	0	0	0	0	0	0	0	0	35.73	0	0	0	0	0	0	0
SZUA-161 sp003229915	0	0	0	0	0	0	0	0	0	0	0	0	4.08	4.59	10.05	13.21	0	6.29
SZUA-252 sp003235575	26.44	35.91	0	18.04	38.37	23.06	0	0	0	26.88	9.84	0	0	0	0	0	0	0
SZUA-254 sp003235555	0	0	0	16.2	0	13.4	0	0	0	20.45	0	18.96	0	0	0	0	0	0
SZUA-287 sp003251275	0	0	0	0	0	0	0	17.16	5.7	15.44	0	9.62	0	0	0	0	0	0
SZUA-430 sp902826695	0	0	0	0	0	0	0	29.99	0	0	22.52	0	0	0	0	0	0	0
SZUA-544 sp003251175	0	17.84	0	17.67	0	36.1	38.36	57.31	42.15	58.65	19.68	53.22	0	0	0	0	0	0
Smithella sp002441205	0	0	0	0	0	0	0	0	0	0	0	0	0	0	9.92	0	0	0
SpSt-315 sp011046845	0	0	0	0	0	0	0	0	10.7	0	11.75	12.52	0	0	0	0	0	0
SpSt-501 sp011328735	14.26	35.43	24.97	23.96	20.41	0	0	0	0	0	0	0	20.47	11.78	21.28	0	30.72	15.35
Stenotrophobium sp008012115	0	0	0	0	0	0	0	0	0	15.73	0	15.16	0	0	0	0	0	0
Sulfobium mesophilum	26.34	15.42	14.22	18.04	27.49	9.89	0	0	0	0	0	0	0	9.67	0	0	0	0
Sulfuricaulis limicola	0	0	0	46.66	45.65	0	0	0	0	0	0	0	0	0	0	0	0	0
Sulfuricaulis sp001785195	51.08	66.34	68.61	22.5	34.64	47.32	9.41	12.51	12.52	0	11.3	0	0	0	0	0	0	0
Sulfuricurvum kujiense	0	0	0	0	0	0	0	0	0	0	0	0	0	9.13	0	0	0	0
Sulfurisoma sediminicola	0	0	0	0	0	0	0	0	0	0	0	0	0	0	23.55	17.67	40.24	0
Syntrophorhabdus sp002067585	0	0	0	0	0	0	0	0	0	0	0	0	0	22.05	0	0	0	0
Tenuifilum sp011367975	0	0	0	0	0	0	0	0	0	0	0	0	0	15.59	0	0	0	0
Terracidiphilus sp003156235	0	0	0	0	0	0	0	0	0	0	7.84	0	0	0	0	0	0	0
Terracoccus luteus	0	0	0	0	0	38.31	0	0	0	0	0	0	0	0	0	0	0	0
Terricaulis sp001464425	0	0	0	0	0	0	0	24.48	12.64	26.09	14.92	0	0	0	0	0	0	0
Thauera hydrothermalis	0	0	0	0	0	0	0	27.28	0	0	0	0	0	0	0	0	0	0
Thiobacillus sp001897705	0	44.03	44.04	31.47	0	39.33	0	0	0	0	0	0	0	0	0	0	0	0
Thiobacillus sp003510325	0	0	0	0	0	0	0	0	16.51	0	0	0	58.98	98.38	63.62	0	92.18	57.22
Thioploca ingrica	0	0	0	0	0	0	0	0	0	0	0	0	0	0	0	0	23.3	0
Thioploca sp012032555	0	0	0	0	0	0	0	0	0	0	0	0	0	0	0	0	6.79	0
Thiospirillum jenense	0	0	0	0	0	0	0	0	0	0	0	0	0	0	0	0	0	8.42
Tibeticola sp013693755	18.62	0	0	0	0	0	0	0	0	0	0	0	0	0	0	0	0	0
UBA10799 sp003452655	0	0	0	0	0	0	0	0	0	0	0	0	20.46	21.28	19.45	0	0	0
UBA11358 sp003133815	0	0	0	0	0	0	0	0	0	0	0	0	0	0	21.27	0	0	0
UBA11358 sp903884535	0	0	0	0	0	0	0	17.23	0	0	0	14.65	0	0	0	0	0	0
UBA11358 sp903944085	0	0	0	15.54	0	0	0	0	0	0	0	0	0	0	0	0	0	0
UBA11373 sp003486285	0	0	0	4.7	0	0	0	9.8	6.35	0	0	4.9	0	0	0	0	0	0
UBA1163 sp002327885	36.54	33.33	25.92	15.47	51.92	5.87	42.01	21.64	16.64	14.96	23.36	25.49	65.37	39.29	55.33	30.56	32.85	39.14
UBA1163 sp013388645	0	0	0	0	7.75	0	0	0	0	0	0	0	3.1	0	0	0	0	0
UBA11855 sp11852u	0	0	0	0	0	0	0	0	0	0	0	0	0	0	28.21	39.27	0	10.4
UBA11986 sp003541875	0	18.14	0	19.9	6.12	11.05	0	0	0	8.08	0	5.95	0	0	0	0	0	0
UBA12294 sp002418205	17.74	0	18.14	0	79.53	0	54.41	47.3	75.83	0	24.23	39.57	0	13.2	0	0	0	0
UBA12294 sp011331405	0	0	0	0	22.2	0	0	0	0	7.27	0	0	0	0	0	0	0	0
UBA12294 sp011362695	0	0	0	0	0	0	25.06	18.63	15.46	32.62	26.26	14.11	0	0	0	0	0	0
UBA12294 sp013360875	17.58	0	0	0	18.19	0	24.93	22.48	15.55	0	33.42	14.74	0	0	0	0	0	0
UBA12294 sp013388685	0	0	0	0	0	0	14.13	0	12.31	15.03	17.71	0	0	0	0	0	0	0
UBA12499 sp001788395	0	0	0	0	0	0	0	0	18.42	0	0	0	0	0	0	0	0	0
UBA12499 sp001788415	0	0	0	0	0	22.63	0	0	0	0	0	0	0	0	0	0	0	0
UBA2192 sp002327315	0	0	0	0	0	0	12.31	0	0	0	0	0	15.66	8.25	0	33.44	16.21	0
UBA2192 sp002419215	20.27	15.64	17.48	20.23	13.21	21.02	0	9.39	0	7.09	0	8.72	26.2	19.07	9.01	0	29.37	35.83
UBA2192 sp013177795	0	0	0	0	0	0	0	0	0	0	0	0	7.36	0	0	0	0	0
UBA2194 sp002328665	0	0	0	0	0	0	0	0	0	0	0	0	0	0	0	0	10.54	3.74
UBA2194 sp011367585	0	0	0	0	0	0	0	0	0	0	0	0	16.1	26.68	20.75	25.65	34.95	28.45
UBA2226 sp001777915	0	0	0	0	0	0	0	0	0	0	0	0	0	13.58	21.51	7.23	17.07	7.44
UBA2258 sp002347155	0	0	0	0	0	0	0	0	0	0	3.07	0	0	0	0	0	0	0
UBA2258 sp903908785	0	0	0	0	0	0	0	6.64	0	0	0	0	0	0	0	0	0	0
UBA2277 sp903886255	0	0	0	0	0	0	0	0	0	3.34	0	0	0	0	0	0	0	0
UBA2856 sp902767065	0	0	0	0	0	0	0	0	0	0	6.05	0	0	0	0	0	0	0
UBA2982 sp009692205	0	0	0	0	0	17.67	18.34	21.74	16.84	19.51	15.8	17.78	0	0	0	0	0	0
UBA2999 sp002346475	0	0	0	0	0	0	0	0	0	0	4.16	0	0	0	0	0	0	0
UBA3065 sp002367415	0	0	0	0	0	0	0	0	3.67	0	0	0	0	0	0	0	0	0
UBA3254 sp002362735	0	0	0	0	0	0	4.97	0	0	0	0	0	5.5	11.92	5.35	6.9	8.97	10.43
UBA4054 sp002383495	0	0	0	0	4.92	0	0	5.87	0	0	0	5.66	0	0	6.87	0	0	0
UBA4078 sp002419385	0	0	0	0	0	0	0	0	0	0	0	0	12.54	0	7.76	7.43	10.8	4.8
UBA4078 sp003314535	0	0	0	0	0	0	7.21	0	0	12.15	8.58	17.16	0	0	0	6.79	0	6.33
UBA4427 sp002719955	0	0	0	0	0	0	0	0	0	0	0	0	0	12.69	0	0	0	0
UBA4720 sp013813605	15.83	0	0	0	0	0	0	0	0	0	0	0	0	0	0	0	0	0
UBA5072 sp002415855	0	0	0	0	0	0	0	0	0	0	0	0	0	0	29.17	0	0	0
UBA5195 sp903910795	0	0	0	0	0	0	0	0	0	0	6.09	0	0	0	0	0	0	0
UBA5202 sp002412795	0	0	0	0	0	0	0	0	0	0	0	0	0	0	13.62	0	20.7	0
UBA5704 sp002420005	9.81	0	0	0	0	0	0	0	0	0	13.05	0	0	0	0	0	0	0
UBA5796 sp002418215	0	0	0	0	0	0	0	0	0	0	0	0	0	0	0	0	0	5.97
UBA6082 sp002428665	0	0	0	0	33.92	0	0	0	0	22.41	0	0	0	0	0	0	0	0
UBA6107 sp012798065	0	9.79	0	0	0	0	0	0	0	0	0	0	0	0	0	0	0	0
UBA6901 sp002451085	23.47	0	16.39	0	16.92	0	0	0	0	0	0	0	0	13.8	24.32	0	0	8.44
UBA6906 sp002451155	0	0	0	0	0	0	0	0	0	0	0	0	0	6.71	0	8.25	0	0
UBA7227 sp002473085	0	0	0	0	0	23.56	0	0	0	0	0	0	0	0	0	0	0	0
UBA7542 sp003161635	0	0	0	0	0	0	0	0	0	0	16.87	0	0	0	0	0	0	0
UBA7708 sp002482415	0	0	0	0	0	0	0	0	0	0	0	0	0	0	9.42	0	0	0
UBA8522 sp003524335	0	0	0	0	0	0	4.42	0	0	0	0	0	0	0	0	0	0	0
UBA8941 sp8941u	0	0	0	0	6.93	0	0	11.76	0	17.61	7.23	9.32	0	0	0	15.24	15.54	0
UBA9160 sp003520425	0	29.99	0	0	0	0	0	0	0	0	0	0	0	0	0	0	0	0
UBA9214 sp003454335	0	0	0	0	0	0	0	0	0	0	10.92	0	0	0	0	0	0	0
UBA9949 sp002068435	0	0	0	0	0	0	0	0	0	0	0	0	0	0	0	9	30.76	0
UBA9949 sp10516u	0	0	0	0	15.17	0	0	0	0	0	0	0	0	33.71	48.21	18.81	0	32.45
UTPLA1 sp002050205	0	0	0	0	0	0	21.28	10.69	10.81	0	12.89	16.63	0	0	0	0	0	0
Unknown_species	590.86	947.76	732.01	913.19	1011.53	900.25	963.24	990.03	734.8	1192.21	1355.68	1326.17	690.34	1220.08	1037	844.07	1080.09	1131.78
VAUL01 sp012026975	0	0	0	0	0	0	6.4	0	0	0	0	0	0	0	0	0	0	0
VAYN01 sp005885405	0	40.16	0	0	38.6	0	37.97	24.27	0	0	33.7	0	0	0	0	0	0	0
VAYN01 sp013821475	0	0	0	14.03	0	21.62	0	0	0	0	0	0	0	0	0	0	0	0
VBCK01 sp005882215	0	0	0	0	0	0	0	0	0	0	0	11.12	0	0	0	0	0	0
VBDM01 sp005881355	12.84	14.01	14.27	9.26	25.79	0	11.87	19.19	0	8.39	8.27	0	0	0	0	0	0	0
VEOV01 sp009886125	0	6.31	0	0	0	12.59	0	0	0	0	0	0	0	0	0	0	0	0
VFJN01 sp009886035	0	0	0	0	0	0	0	0	0	0	33.26	0	0	0	0	0	0	0
WCHB1-27 sp002328485	9.22	0	0	0	7.3	0	6.69	0	0	0	0	0	0	18.04	0	0	0	12.79
WHSM01 sp009380105	14.99	0	0	0	0	0	0	0	0	0	0	0	0	0	0	0	0	0
WHSN01 sp902826465	0	0	55.36	0	0	0	0	0	0	0	0	0	0	0	0	0	0	0
WHTK01 sp009377745	11.32	0	0	0	0	0	0	0	0	0	0	0	0	0	0	0	0	0
WHTT01 sp009377495	0	0	0	0	46.43	0	0	0	0	0	0	0	0	0	0	0	0	0
WS-2 sp005893185	0	0	0	0	0	0	0	0	0	0	0	22.93	0	0	0	0	0	0
WS-3 sp005893225	41.76	54.93	0	49.4	38.39	55.05	42.23	47.31	29.3	51.85	31.82	27.04	0	18	0	0	0	13.14
WS-7 sp005893165	0	0	0	0	0	16.96	0	0	0	0	25.09	0	0	0	0	0	0	0
WS-8 sp005893295	32.74	33.82	0	28.74	15.28	23.11	0	24.09	40.15	24.35	14.15	31.09	0	0	0	0	0	0
WS-9 sp005893305	0	29.15	46.06	34.25	0	29.12	15.72	0	28.09	0	20.75	0	0	0	0	0	0	0
WSYB01 sp009773645	0	0	0	0	0	0	0	0	0	11.54	0	0	0	0	0	0	0	0
WVWW01 sp011773795	0	0	0	0	0	0	0	0	0	0	0	16.87	0	0	0	0	0	0
WYBJ01 sp011525945	0	0	0	0	0	0	8.76	30.35	15.52	0	19.06	14.5	0	0	0	0	0	0
WYBL01 sp011526565	0	0	0	16.18	0	0	0	0	0	0	0	0	0	0	0	0	0	0
WYBW01 sp011525685	0	0	0	0	0	0	0	0	0	25.02	0	0	0	0	0	0	0	0

## Sheet: scg-frequency
genome	Ribosomal_S11	Ribosomal_L16	Ribosomal_S7	Ribosomal_S3_C	Ribosomal_S2	Ribosomal_S9	Ribosomal_L1	Ribosomal_L22	Ribosomal_L20	Ribosomal_L17	Ribosomal_L2	Ribosomal_S8	Ribosomal_L13	Ribosomal_L6	Ribosomal_L4	Ribosomal_S6	Ribosomal_L3	ribosomal_L24	Ribosomal_L27A	Ribosomal_L21p	Ribosomal_S20p	Ribosomal_L9_C
gx1a	95	101	90	86	77	68	70	66	58	53	45	44	40	36	37	38	31	32	29	26	19	16
gx1b	104	101	85	77	81	57	71	50	63	60	42	51	37	34	37	41	27	31	32	24	26	19
gx2a	91	80	92	76	65	71	61	65	54	47	51	41	42	36	39	28	35	32	27	21	20	14
gx2b	116	112	94	109	87	91	75	68	56	55	46	55	51	43	32	44	32	35	31	23	24	19
gx3a	130	134	106	100	81	74	76	68	62	59	55	60	51	31	51	42	36	38	36	32	21	21
gx3b	115	106	79	95	75	65	58	53	42	45	39	47	41	34	35	27	37	38	31	17	18	17
hx1a	123	129	127	82	94	70	66	80	73	69	59	51	60	37	33	30	28	35	40	27	15	18
hx1b	130	120	103	90	102	77	94	72	68	59	63	54	46	35	31	37	38	38	33	35	15	23
hx2a	115	125	106	96	78	72	72	53	69	57	52	45	50	30	29	32	18	34	39	22	15	12
hx2b	144	137	136	118	98	71	75	82	84	72	61	63	54	40	38	35	34	34	36	34	19	23
hx3a	183	175	195	142	139	108	103	99	110	77	80	70	62	43	46	52	30	45	56	42	24	24
hx3b	154	125	118	110	94	76	73	67	78	64	58	46	44	38	41	37	32	38	33	35	20	19
sk1a	90	84	62	77	86	68	62	52	49	28	28	28	32	25	19	23	34	26	23	24	11	21
sk1b	145	140	103	132	114	81	93	83	60	62	51	59	59	58	45	41	61	38	27	41	19	16
sk2a	134	128	97	123	118	91	67	83	60	56	55	53	56	49	48	44	55	48	31	42	23	20
sk2b	108	102	76	101	107	79	58	66	45	45	44	35	42	30	33	26	41	31	22	38	20	15
sk3a	128	111	98	105	105	82	81	68	49	65	44	54	56	44	40	42	48	45	27	50	20	26
sk3b	134	125	96	109	102	80	74	63	60	61	42	54	53	39	39	46	47	36	28	40	23	25
