# Supplementary material for: Mining-impacted rice paddies select for Archaeal methylators and reveal a putative (Archaeal) regulator of mercury methylation
Source: ISME Commun. 2023 Jul 15;3:74. doi: 10.1038/s43705-023-00277-x (PMC10349881; doi:10.1038/s43705-023-00277-x)
Supplement: Supplementary file 4 — Supplementary Table S3 [file 43705_2023_277_MOESM4_ESM.xlsx]

## Sheet: Sheet1
Number of HgcA sequences retained at each step of the filtering process
	hx1a	hx1b	hx2a	hx2b	hx3a	hx3b	gx1a	gx1b	gx2a	gx2b	gx3a	gx3b	sk1a	sk1b	sk2a	sk2b	sk3a	sk3b
Number of HgcA sequences retained by applying the the HgcA HMM on assembly	571	596	405	596	458	555	543	594	552	636	756	639	786	1061	985	817	965	968
Number of HgcA sequences retained by applying a E-value threshld of 1E-50	67	107	46	85	65	89	83	88	92	105	108	96	143	198	180	146	175	182
Number of HgcA sequences retained by removing the ones without the cap helix motif	56	89	31	64	47	67	65	76	78	84	86	81	111	170	159	119	139	145
Number of HgcA sequences retained by removing the fused hgcAB	56	89	31	64	47	67	65	76	78	84	86	81	111	170	159	119	139	145
Number of HgcA sequences retained by removing the ones without the transmembrane domains	13	10	4	8	9	6	12	14	14	14	17	10	18	25	34	28	30	36
*please note that the number of sequences retained at each step were determined based on a re-analysis of the metagenomic assemblies. There are slight differences regarding the number of HgcA sequences used in this study and the number of HgcA sequences presented here.
