# Supplementary material for: Mining-impacted rice paddies select for Archaeal methylators and reveal a putative (Archaeal) regulator of mercury methylation
Source: ISME Commun. 2023 Jul 15;3:74. doi: 10.1038/s43705-023-00277-x (PMC10349881; doi:10.1038/s43705-023-00277-x)
Supplement: Supplementary file 5 — Supplementary Table S4 [file 43705_2023_277_MOESM5_ESM.xlsx]

## Sheet: all KO
ko	ko_definition	hx1a	hx1b	hx2a	hx2b	hx3a	hx3b	gx1a	gx1b	gx2a	gx2b	gx3a	gx3b	sk1a	sk1b	sk2a	sk2b	sk3a	sk3b
K00001	alcohol_dehydrogenase_[EC:1.1.1.1]	0	0.523464	0.333653	1.86416	0.722246	1.01374	0	2.64003	1.11951	2.25535	0.75004	0	0	1.32844	0	0	1.00589	1.00052
K00002	alcohol_dehydrogenase_(NADP+)_[EC:1.1.1.2]	1.83557	0.591266	0.659551	0.946117	1.21797	0.598849	0.869426	0	0.474793	1.11566	0.434616	0.350303	0.637739	0.600464	1.21591	0	0	1.42366
K00003	homoserine_dehydrogenase_[EC:1.1.1.3]	66.2369	63.2455	54.892	66.223	65.5002	61.1227	75.6954	75.31	79.9347	73.013	60.1578	65.3904	101.073	97.0488	86.5816	97.4949	81.6818	86.4939
K00004	(R,R)-butanediol_dehydrogenase_/_meso-butanediol_dehydrogenase_/_diacetyl_reductase_[EC:1.1.1.4_1.1.1.-_1.1.1.303]	1.1674	1.88356	0	2.65427	2.10169	2.64864	2.69034	3.9373	3.59516	5.00474	3.87223	4.38259	5.22251	4.85098	3.34648	5.24585	4.06727	3.85537
K00005	glycerol_dehydrogenase_[EC:1.1.1.6]	2.77917	5.93395	1.01086	3.73719	2.51837	5.57863	3.66219	5.32481	6.97555	6.92348	5.84923	9.8114	27.9255	25.2514	21.5788	22.5829	19.417	19.0826
K00008	L-iditol_2-dehydrogenase_[EC:1.1.1.14]	4.6589	3.80853	4.41455	2.29758	4.13484	2.25466	2.83095	1.87591	3.254	4.65529	2.2639	4.97676	8.84768	11.3248	4.31199	12.465	9.92816	10.6229
K00009	mannitol-1-phosphate_5-dehydrogenase_[EC:1.1.1.17]	0.40593	0.231228	0.584043	0.136129	0.94551	0.582453	0	0	0	0	0.345723	1.23757	1.71474	2.56843	1.22327	1.99859	2.06219	2.38797
K00010	myo-inositol_2-dehydrogenase_/_D-chiro-inositol_1-dehydrogenase_[EC:1.1.1.18_1.1.1.369]	15.9574	18.8577	21.46	26.646	27.5091	19.4109	10.2612	16.3487	16.5253	16.0257	12.6507	19.5369	15.69	21.841	13.6275	8.66472	14.9502	8.39554
K00011	aldehyde_reductase_[EC:1.1.1.21]	0	0	0	0	0.289871	0	0.345718	0	0	0	0	0	0	0	0.563125	0.371171	0	0.498749
K00012	UDPglucose_6-dehydrogenase_[EC:1.1.1.22]	118.121	111.769	117.656	128.279	127.234	111.448	105.08	89.354	92.652	109.43	98.5758	87.4536	81.0905	82.6853	83.4757	76.1521	87.4549	90.4446
K00013	histidinol_dehydrogenase_[EC:1.1.1.23]	21.5076	27.3596	19.9201	128.279	30.0145	27.7902	38.0473	36.6266	38.6561	43.7336	32.2729	31.4321	44.2835	43.8386	50.191	50.9799	46.9416	44.7581
K00014	shikimate_dehydrogenase_[EC:1.1.1.25]	35.0433	38.8103	40.3613	49.5221	45.664	40.1325	42.5706	53.9462	40.0066	54.787	37.5415	38.466	55.2792	49.2608	44.2433	46.3776	50.7478	51.212
K00015	glyoxylate_reductase_[EC:1.1.1.26]	9.95022	9.00729	10.9888	9.23316	13.9985	10.6519	7.1844	14.5744	8.36221	14.4152	11.3664	10.5311	8.80948	7.56655	5.62092	6.87631	4.30384	5.69872
K00016	L-lactate_dehydrogenase_[EC:1.1.1.27]	14.7865	12.3733	15.7368	12.6915	19.6081	10.0819	7.92111	17.9725	9.1592	12.1905	12.8407	11.4732	9.7122	6.68432	14.0927	14.3222	9.03289	12.5635
K00018	glycerate_dehydrogenase_[EC:1.1.1.29]	14.0848	7.08164	9.90934	9.71029	8.47397	10.387	11.1518	18.0982	12.3982	12.6647	9.79516	8.86403	7.48235	7.35092	6.92177	4.7921	6.1743	7.95264
K00019	3-hydroxybutyrate_dehydrogenase_[EC:1.1.1.30]	39.7312	22.9578	37.3861	34.3978	40.0465	34.6824	34.5538	40.1814	49.7423	42.322	33.8309	20.8285	13.2351	15.7007	17.3409	19.8932	14.9188	17.3791
K00020	3-hydroxyisobutyrate_dehydrogenase_[EC:1.1.1.31]	100.411	95.574	98.1882	119.465	101.886	115.591	108.916	114.796	119.804	126.547	101.374	105.434	79.5537	92.9674	82.0351	86.9613	69.794	91.0549
K00021	hydroxymethylglutaryl-CoA_reductase_(NADPH)_[EC:1.1.1.34]	8.29691	17.4346	11.2319	17.8144	12.0219	16.0317	18.8442	15.4384	24.6127	20.9271	15.599	19.3682	12.0961	14.3486	17.5675	14.8563	13.7393	21.3966
K00022	3-hydroxyacyl-CoA_dehydrogenase_[EC:1.1.1.35]	6.45669	2.81116	5.08581	5.79303	8.91846	6.06577	5.25221	1.03964	5.06286	4.96125	2.50461	3.15783	1.59274	1.46051	2.03852	2.0817	0	1.40526
K00023	acetoacetyl-CoA_reductase_[EC:1.1.1.36]	42.9747	20.2736	31.5513	20.6181	33.9459	21.0556	39.4013	34.3151	30.8793	22.8046	25.8319	24.6325	17.1673	13.7762	22.4871	21.4872	21.7988	18.0688
K00024	malate_dehydrogenase_[EC:1.1.1.37]	118.495	109.408	113.184	115.725	115.377	106.809	117.771	116.382	107.37	106.933	92.486	97.1833	53.0994	57.1193	65.9506	54.6747	65.5643	55.8215
K00025	malate_dehydrogenase_[EC:1.1.1.37]	1.19004	1.89469	1.1759	2.45342	0.950267	2.09945	1.27934	2.55274	1.17513	2.20121	0.977813	2.48103	1.34618	1.59617	1.12877	1.62948	2.47528	1.05455
K00026	malate_dehydrogenase_[EC:1.1.1.37]	1.04304	2.56245	0	3.38712	0.903972	2.8484	0.366139	2.32385	1.05205	2.84246	0.440124	1.9661	1.92915	2.3413	1.79205	0.651568	2.99998	1.96915
K00027	malate_dehydrogenase_(oxaloacetate-decarboxylating)_[EC:1.1.1.38]	31.0309	32.8671	24.8962	27.1554	23.1239	22.1712	21.4367	20.18	23.0012	26.8972	29.953	29.3734	19.5244	20.8359	20.6359	26.3116	18.9506	17.68
K00029	malate_dehydrogenase_(oxaloacetate-decarboxylating)(NADP+)_[EC:1.1.1.40]	68.9437	78.8956	79.4986	86.4514	73.2175	73.3525	83.2066	87.0779	84.9212	97.74	71.9125	78.2827	44.4983	49.0654	51.3833	33.9415	49.3114	56.1065
K00030	isocitrate_dehydrogenase_(NAD+)_[EC:1.1.1.41]	19.532	15.4288	17.9271	24.6202	24.146	14.7461	12.6382	11.0461	7.57505	15.3285	8.64981	8.26567	5.70955	6.97317	5.33111	7.35508	6.11197	6.84007
K00031	isocitrate_dehydrogenase_[EC:1.1.1.42]	166.182	126.617	152.233	121.246	135.324	108.969	149.669	158.9	143.298	139.543	126.463	120.439	91.6701	94.3953	101.652	115.264	99.0127	97.7232
K00033	6-phosphogluconate_dehydrogenase_[EC:1.1.1.44_1.1.1.343]	69.8583	85.5025	66.1957	80.5175	76.6652	75.6944	90.7232	90.308	87.7361	107.508	80.9262	90.6608	64.0675	74.6302	65.9896	47.9346	78.9912	63.4667
K00034	glucose_1-dehydrogenase_[EC:1.1.1.47]	12.7852	5.2116	7.06177	7.73777	9.05442	7.80432	14.6569	19.2581	14.5413	17.5026	15.7102	6.6207	0	1.61568	2.67132	1.83143	2.22933	1.8609
K00036	glucose-6-phosphate_1-dehydrogenase_[EC:1.1.1.49_1.1.1.363]	73.2067	75.7072	79.3414	82.4896	76.5848	69.3723	80.632	93.3031	85.2486	107.918	89.9142	85.4407	49.5555	49.1833	51.4357	45.9662	54.9894	50.1608
K00038	3alpha(or_20beta)-hydroxysteroid_dehydrogenase_[EC:1.1.1.53]	4.13047	8.77562	9.97261	5.29057	10.6081	5.53803	11.2704	3.96282	10.9323	11.7258	5.58073	7.38054	2.28111	0.747893	3.47641	1.47088	0	3.17911
K00041	tagaturonate_reductase_[EC:1.1.1.58]	2.78565	1.76587	2.34191	4.10806	2.2766	1.87583	2.99014	2.49861	2.1803	3.26332	2.2364	3.16338	3.17655	1.56265	2.8464	3.696	3.56038	2.9852
K00042	2-hydroxy-3-oxopropionate_reductase_[EC:1.1.1.60]	18.7134	18.8927	16.814	22.171	20.2901	22.7874	18.9236	25.5568	34.292	27.1448	22.2385	20.5207	25.0844	23.5466	22.926	22.921	16.5644	21.68
K00043	4-hydroxybutyrate_dehydrogenase_[EC:1.1.1.61]	1.65826	0.742251	1.40131	1.77964	2.7911	2.26897	3.04963	1.12087	1.48365	2.31887	1.80534	0.380416	3.37815	1.39503	2.5714	3.74725	3.129	2.20935
K00046	gluconate_5-dehydrogenase_[EC:1.1.1.69]	1.03947	3.06875	1.66906	4.27461	1.79866	1.45678	4.97874	6.26016	5.90605	3.19658	0.819575	4.25327	5.62953	6.66261	6.96726	5.02957	8.04356	6.29549
K00051	malate_dehydrogenase_(NADP+)_[EC:1.1.1.82]	0.791044	0	0.630583	0.702944	0.667611	0.568835	0.868527	0.652293	0.8459	0.849248	0.540379	0.77974	1.36986	0.752683	0.581256	1.2314	0.712491	1.23963
K00052	3-isopropylmalate_dehydrogenase_[EC:1.1.1.85]	73.6848	79.6609	73.2486	78.5323	72.0441	75.4137	77.8413	83.5689	87.7586	81.2499	70.5915	75.4545	61.1648	76.8911	72.6051	69.9624	66.9879	76.9866
K00053	ketol-acid_reductoisomerase_[EC:1.1.1.86]	139.244	115.015	131.8	118.367	128.883	101.474	149.08	158.799	163.639	135.819	136.441	121.675	142.703	130.852	140.785	141.718	134.345	139.491
K00054	hydroxymethylglutaryl-CoA_reductase_[EC:1.1.1.88]	21.7953	15.2943	19.4673	15.418	19.2235	12.1266	9.63412	15.8364	11.1523	12.5096	12.3123	13.1967	31.9691	33.8212	25.4426	26.8121	23.2802	24.5425
K00055	aryl-alcohol_dehydrogenase_[EC:1.1.1.90]	4.00519	4.84123	3.39748	3.51158	3.5046	2.8711	10.3739	9.51536	8.17354	9.7203	10.0206	4.7677	12.1022	17.6259	15.2247	16.8797	7.22316	12.8755
K00057	glycerol-3-phosphate_dehydrogenase_(NAD(P)+)_[EC:1.1.1.94]	20.0011	37.7111	19.4706	48.4885	35.1942	42.3584	37.015	39.0285	39.6077	43.1241	29.1835	35.9093	32.0039	31.1911	32.8535	31.2371	32.3177	37.9447
K00058	D-3-phosphoglycerate_dehydrogenase_/_2-oxoglutarate_reductase_[EC:1.1.1.95_1.1.1.399]	148.178	158.787	150.31	170.815	164.879	169.037	155.355	149.535	145.829	177.251	142.049	142.707	162.232	163.596	156.192	180.82	154.786	182.289
K00059	3-oxoacyl-[acyl-carrier_protein]_reductase_[EC:1.1.1.100]	443.468	438.309	441.757	484.996	514.244	459.384	452.262	476.579	466.833	515.547	447.688	415.896	356.883	401.229	357.444	467.669	369.803	465.117
K00060	threonine_3-dehydrogenase_[EC:1.1.1.103]	27.5658	44.8189	37.4356	48.5246	36.091	44.7867	36.1476	39.1173	48.9362	38.5335	31.4913	37.5227	36.4115	44.4202	42.414	39.7053	36.9581	45.8454
K00064	D-threo-aldose_1-dehydrogenase_[EC:1.1.1.122]	3.47028	3.11826	2.53053	3.16055	4.15801	1.96721	3.08741	3.91645	1.696	1.94976	3.06177	3.32652	0	0.514874	1.28648	2.11089	4.00829	1.67629
K00065	2-dehydro-3-deoxy-D-gluconate_5-dehydrogenase_[EC:1.1.1.127]	12.2511	8.57572	10.4971	8.71968	11.1834	8.8137	8.27651	7.4843	10.9353	7.07713	7.74325	8.64427	7.86475	15.2195	10.4153	10.9855	9.73837	10.7633
K00066	GDP-mannose_6-dehydrogenase_[EC:1.1.1.132]	17.6006	14.3394	18.9782	19.9223	23.3975	15.8658	9.43033	10.366	8.016	10.5534	5.97136	10.3657	0.787223	2.17926	2.42256	1.74539	2.55234	2.04754
K00067	dTDP-4-dehydrorhamnose_reductase_[EC:1.1.1.133]	65.6844	64.1837	66.0137	77.2116	66.8976	65.9496	50.5531	62.4741	45.1993	58.9215	53.0676	55.9036	58.6387	64.3177	69.2591	81.2562	89.2569	70.9538
K00068	sorbitol-6-phosphate_2-dehydrogenase_[EC:1.1.1.140]	1.7051	0.582971	1.38095	1.0398	2.20774	0.237861	1.27181	2.25631	0	1.23251	0.57793	2.92304	0.407833	1.13038	3.62134	1.48519	1.74215	3.13798
K00073	ureidoglycolate_dehydrogenase_(NAD+)_[EC:1.1.1.350]	0	4.18062	3.52467	4.11493	3.72956	3.07913	3.31426	6.28448	4.44987	7.98504	4.01991	3.74834	3.59009	1.83593	2.76573	1.50728	2.5251	3.17638
K00074	3-hydroxybutyryl-CoA_dehydrogenase_[EC:1.1.1.157]	124.191	104.427	109.83	127.29	117.423	107.15	107.868	119.716	105.59	114.667	103.939	98.9377	86.8639	87.0558	72.0217	108.239	61.703	84.2024
K00075	UDP-N-acetylmuramate_dehydrogenase_[EC:1.3.1.98]	59.1536	66.5219	58.093	75.7906	60.68	66.6539	58.127	55.5343	62.4362	62.7293	52.8612	54.148	39.8084	55.8724	50.2111	53.4746	44.5056	54.0501
K00076	7-alpha-hydroxysteroid_dehydrogenase_[EC:1.1.1.159]	7.97837	12.1957	10.7328	13.5137	10.7142	17.4087	17.129	15.5718	10.3475	16.7533	12.1763	13.023	12.7224	16.4481	12.8448	15.2944	12.882	15.2692
K00077	2-dehydropantoate_2-reductase_[EC:1.1.1.169]	89.3507	96.4958	90.5223	94.9172	109.086	95.3423	97.3126	100.472	94.615	99.7621	95.1461	82.0552	99.0172	78.5155	86.5776	96.585	86.3394	100.231
K00078	dihydrodiol_dehydrogenase_/_D-xylose_1-dehydrogenase_(NADP)_[EC:1.3.1.20_1.1.1.179]	1.99135	1.05637	1.02236	1.4344	1.65587	0.59738	0	0.694286	0.514246	0.403246	0.440321	0.27836	1.7364	3.93653	1.9426	2.64251	2.84088	0.88735
K00087	xanthine_dehydrogenase_molybdenum-binding_subunit_[EC:1.17.1.4]	4.97311	7.21862	2.41976	9.33377	3.04922	4.0361	1.10088	0.96279	4.16164	2.34333	2.98522	1.98061	1.95864	4.76613	2.24658	7.52762	5.08217	5.57166
K00088	IMP_dehydrogenase_[EC:1.1.1.205]	120.001	126.325	141.698	144.35	132.591	128.271	128.684	142.658	134.233	139.564	114.537	113.876	115.869	107.138	108.162	119.351	116.96	116.144
K00090	glyoxylate/hydroxypyruvate/2-ketogluconate_reductase_[EC:1.1.1.79_1.1.1.81_1.1.1.215]	0	0	0	1.30747	0.444015	0.700089	0	3.3156	0	1.58635	1.05471	0	1.65008	0	1.25766	0.517938	0	1.26905
K00091	dihydroflavonol-4-reductase_[EC:1.1.1.219]	16.8144	17.22	16.7838	19.7964	16.9171	16.971	14.7415	23.5005	17.5636	21.8071	16.2879	18.2986	8.72329	8.75857	9.57582	7.43968	9.85388	9.23269
K00096	glycerol-1-phosphate_dehydrogenase_[NAD(P)+]_[EC:1.1.1.261]	4.53051	4.57204	4.89692	5.09056	5.04832	4.38066	3.77778	5.7632	4.29802	6.88992	3.77644	6.41885	27.8447	24.2876	21.9043	26.8583	21.8604	22.4425
K00097	4-hydroxythreonine-4-phosphate_dehydrogenase_[EC:1.1.1.262]	13.3218	11.8509	19.6966	11.1853	17.2944	16.6776	11.0526	18.379	21.1695	15.123	15.0632	8.08588	15.1234	22.0755	14.8309	10.0959	13.2145	17.6445
K00098	L-idonate_5-dehydrogenase_[EC:1.1.1.264]	0	1.05884	0	2.28857	0.403391	0.94351	1.77099	1.90805	2.21222	1.58795	0	2.74695	0.615446	3.64813	2.00413	3.33253	1.88777	1.57718
K00099	1-deoxy-D-xylulose-5-phosphate_reductoisomerase_[EC:1.1.1.267]	48.8472	56.3686	56.9393	62.601	54.5739	52.2313	58.0451	54.3009	61.7985	63.0904	50.5788	59.487	49.3725	60.5833	57.2529	61.8525	61.3411	57.1581
K00101	L-lactate_dehydrogenase_(cytochrome)_[EC:1.1.2.3]	0	2.05295	3.75984	6.38059	0.738238	4.77229	7.83206	7.50258	3.67409	5.56811	2.33988	6.08381	0	1.01353	2.36143	0	3.3192	0.443142
K00102	D-lactate_dehydrogenase_(cytochrome)_[EC:1.1.2.4]	19.4128	12.7691	16.8663	15.84	20.4512	15.1517	24.312	17.0805	26.4344	19.8988	15.2336	15.5589	13.8863	10.232	10.5093	12.1251	6.33396	12.6783
K00104	glycolate_oxidase_[EC:1.1.3.15]	45.9668	69.4004	43.9954	80.6049	62.4724	68.9364	63.928	72.8537	71.584	79.0946	64.5111	65.0549	84.4639	70.1188	72.6933	93.7405	79.75	97.1307
K00108	choline_dehydrogenase_[EC:1.1.99.1]	44.8186	32.8566	51.7279	40.9235	51.8468	40.8167	42.2308	49.2943	50.5508	54.1584	33.3859	35.6549	6.12369	9.77107	8.30859	4.52874	9.11344	8.06898
K00109	2-hydroxyglutarate_dehydrogenase_[EC:1.1.99.2]	6.26974	4.08609	5.39581	5.41172	6.97661	6.28172	3.9702	10.3558	7.73961	5.91679	4.33847	4.16515	3.83218	4.25807	4.46272	3.81387	4.93485	6.03793
K00111	glycerol-3-phosphate_dehydrogenase_[EC:1.1.5.3]	56.398	46.0698	57.8166	54.7079	61.7573	57.4381	50.0004	46.2783	41.9609	47.4296	45.0952	35.034	45.767	44.358	42.6477	43.0428	48.3876	56.1139
K00112	glycerol-3-phosphate_dehydrogenase_subunit_B_[EC:1.1.5.3]	2.31557	2.04976	1.11431	1.50175	1.75652	1.4866	5.25705	4.39222	4.00374	5.55344	7.10194	4.49628	10.7072	9.00707	12.3196	18.1423	9.97771	15.0216
K00113	glycerol-3-phosphate_dehydrogenase_subunit_C	65.9462	54.3626	76.5487	61.3861	74.9308	57.7903	88.8927	81.8119	81.7564	76.1383	75.0625	62.5674	73.4923	62.8894	71.5475	81.6526	83.2029	85.073
K00114	alcohol_dehydrogenase_(cytochrome_c)_[EC:1.1.2.8]	37.8107	37.3092	44.1603	46.4499	59.46	50.8188	23.1157	28.207	27.8568	35.0989	18.4256	32.2942	6.7525	2.34183	6.26709	5.91884	2.78728	5.68255
K00116	malate_dehydrogenase_(quinone)_[EC:1.1.5.4]	0.65313	1.12592	0.632968	0.716279	1.28657	0.984739	0.573892	2.48948	1.449	0.752235	1.14232	1.97179	1.52977	3.63252	4.02048	1.83739	3.13558	1.55305
K00117	quinoprotein_glucose_dehydrogenase_[EC:1.1.5.2]	1.69516	0.38284	2.41839	4.57767	5.1108	2.78951	0.97669	1.43705	1.32231	2.14246	1.21151	0.635878	0	0	0	0	0	0.611729
K00118	glucose-fructose_oxidoreductase_[EC:1.1.99.28]	4.76914	3.72678	5.60513	2.7317	6.76302	3.61356	1.03046	7.47007	0.74018	7.9619	3.5733	2.61402	0	1.07899	0.78239	0.702857	0.946732	1.10246
K00121	S-(hydroxymethyl)glutathione_dehydrogenase_/_alcohol_dehydrogenase_[EC:1.1.1.284_1.1.1.1]	25.5383	13.436	27.7164	17.0427	16.5782	13.6608	15.2949	17.5878	20.5346	15.5871	15.2877	12.1711	3.60175	9.0331	13.7531	10.6171	10.6927	12.6969
K00122	formate_dehydrogenase_[EC:1.17.1.9]	5.32879	0.48323	3.73106	1.67647	3.5608	0.854346	1.0067	4.13997	2.06116	2.6069	1.54302	2.23299	0	0.630006	0.242087	0	0.381771	0.283845
K00123	formate_dehydrogenase_major_subunit_[EC:1.17.1.9]	29.1059	24.1064	29.4519	34.3721	34.4721	23.8419	24.9543	33.4652	46.611	21.1308	18.5052	20.6235	18.9403	14.524	21.6315	20.2993	16.7361	27.6805
K00124	formate_dehydrogenase_iron-sulfur_subunit	96.3117	97.6133	89.4872	86.3308	84.382	79.0553	139.677	117.248	118.435	127.546	122.311	95.7038	90.6686	73.205	91.9787	97.718	82.8381	105.629
K00125	formate_dehydrogenase_(coenzyme_F420)_beta_subunit_[EC:1.17.98.3_1.8.98.6]	12.9051	17.7282	3.09562	12.0359	6.71324	10.987	18.3285	18.343	18.9524	18.8568	22.8928	16.6119	68.4337	67.9139	67.0846	83.8119	74.8299	76.0628
K00126	formate_dehydrogenase_subunit_delta_[EC:1.17.1.9]	1.62983	1.61609	1.04753	1.00208	4.20345	1.76069	0.917935	4.18476	3.07707	4.80331	2.82394	1.73215	0	1.90654	1.79574	2.3123	0.842201	3.12276
K00127	formate_dehydrogenase_subunit_gamma	125.861	124.026	115.412	132.847	110.47	102.167	136.685	114.758	136.628	121.191	124.478	111.097	85.448	101.277	107.817	115.191	101.73	122.197
K00128	aldehyde_dehydrogenase_(NAD+)_[EC:1.2.1.3]	15.1445	17.0642	14.1562	17.1312	21.4778	18.1114	11.5555	17.3828	14.944	19.1415	14.7385	15.8538	3.44885	2.17507	5.04562	1.33507	4.21542	3.06038
K00130	betaine-aldehyde_dehydrogenase_[EC:1.2.1.8]	0.937919	3.89636	1.81189	3.42333	4.52826	3.21283	2.36536	3.51609	0	7.26555	1.48922	1.05696	0	1.64037	0	0	2.20938	0.406072
K00131	glyceraldehyde-3-phosphate_dehydrogenase_(NADP+)_[EC:1.2.1.9]	3.42318	1.07824	0.347651	1.58952	0.971269	0	3.23369	6.0006	8.28203	5.47116	1.21138	3.57828	0	4.933	1.49384	2.60166	0.760613	2.91588
K00133	aspartate-semialdehyde_dehydrogenase_[EC:1.2.1.11]	88.1824	88.8783	92.196	82.2246	88.3744	77.9512	88.9071	95.5426	93.2123	95.5275	86.6175	86.9753	109.167	102.427	99.3729	104.743	106.117	98.4494
K00134	glyceraldehyde_3-phosphate_dehydrogenase_(phosphorylating)_[EC:1.2.1.12]	150.816	152.947	134.991	160.915	139.546	138.029	149.962	169.199	160.188	157.57	135.367	147.394	144.975	171.297	157.385	158.38	159.953	146.527
K00135	succinate-semialdehyde_dehydrogenase_/_glutarate-semialdehyde_dehydrogenase_[EC:1.2.1.16_1.2.1.79_1.2.1.20]	39.3643	28.0024	37.0773	29.2993	42.0613	31.6377	40.9418	42.3078	43.3407	37.2181	31.9933	28.6333	22.185	27.4182	18.4737	11.3831	20.4897	26.2887
K00137	aminobutyraldehyde_dehydrogenase_[EC:1.2.1.19]	5.52641	2.45513	6.1944	5.23956	3.25173	2.49434	0	4.22624	0	0.632566	4.49779	0.876542	0	1.09346	2.84154	4.27765	0	4.16789
K00138	aldehyde_dehydrogenase_[EC:1.2.1.-]	21.4309	8.52188	10.6656	4.50563	13.3821	5.26241	11.2116	20.7319	12.6475	15.5415	14.592	9.14758	3.16421	5.25496	4.75052	5.52051	4.55005	6.29031
K00140	malonate-semialdehyde_dehydrogenase_(acetylating)_/_methylmalonate-semialdehyde_dehydrogenase_[EC:1.2.1.18_1.2.1.27]	54.836	43.6607	59.7446	55.31	58.6008	49.4889	49.2652	46.5242	47.0674	44.8632	39.02	39.3891	41.8222	38.0829	47.0662	47.3136	36.3817	49.8098
K00145	N-acetyl-gamma-glutamyl-phosphate_reductase_[EC:1.2.1.38]	60.0405	56.7423	55.1922	66.5948	65.9318	67.1909	68.6353	66.0719	71.5964	74.5037	65.9536	59.5939	63.104	70.6779	77.2722	82.664	69.5015	79.7825
K00146	phenylacetaldehyde_dehydrogenase_[EC:1.2.1.39]	2.22821	2.60128	3.55435	3.1297	3.82491	3.99602	1.49491	1.65497	1.47697	3.44161	1.37039	1.49982	0	0	1.60801	0.505635	1.11588	0.433441
K00147	glutamate-5-semialdehyde_dehydrogenase_[EC:1.2.1.41]	26.3578	39.5928	30.8136	40.7813	31.3522	38.1865	35.7528	44.447	40.3055	47.3007	40.5678	39.0443	33.7202	39.151	33.1279	41.3397	36.4106	40.7982
K00148	glutathione-independent_formaldehyde_dehydrogenase_[EC:1.2.1.46]	3.41211	2.15691	1.13524	2.40735	2.98988	2.73037	1.96149	2.55858	1.82721	2.40284	1.36787	1.29481	0	0.306984	0	0	0	0.371884
K00150	glyceraldehyde-3-phosphate_dehydrogenase_(NAD(P))_[EC:1.2.1.59]	2.08006	2.26055	2.47276	2.95287	2.12962	2.45074	0	1.05892	0.973655	2.02475	0	1.29524	7.83116	9.81169	6.82347	10.0739	7.88262	9.12198
K00154	coniferyl-aldehyde_dehydrogenase_[EC:1.2.1.68]	7.63064	11.7799	10.7038	9.24065	9.97428	9.48529	8.17188	8.64843	7.19696	5.57322	2.74162	4.52512	4.44259	6.38823	7.24103	6.59769	1.58892	12.4234
K00158	pyruvate_oxidase_[EC:1.2.3.3]	0	0	0	0	0	0.38249	0.526499	1.20667	0	0	0	0.683599	0.84429	3.3697	1.55097	2.42899	1.64462	2.03141
K00161	pyruvate_dehydrogenase_E1_component_alpha_subunit_[EC:1.2.4.1]	43.9452	28.311	46.6645	34.0391	41.0252	32.4334	37.4568	33.8183	28.5565	41.3189	34.3663	29.6864	9.23027	9.60279	10.8704	3.44313	6.76576	5.67544
K00162	pyruvate_dehydrogenase_E1_component_beta_subunit_[EC:1.2.4.1]	39.8902	28.243	46.1461	25.9877	44.4646	24.2372	26.8383	36.4059	25.1145	34.0003	31.5017	30.0971	10.7756	6.91753	10.2091	6.02994	10.4103	6.65908
K00163	pyruvate_dehydrogenase_E1_component_[EC:1.2.4.1]	137.848	115.446	145.692	118.642	146.296	120.601	175.834	145.714	153.372	143.624	129.037	121.626	85.9285	84.8485	106.049	82.0975	92.3718	96.0443
K00164	2-oxoglutarate_dehydrogenase_E1_component_[EC:1.2.4.2]	10.3173	5.09109	16.6041	11.7101	16.8549	11.9892	16.6267	9.83815	14.1543	2.88932	2.604	6.02748	5.14288	8.04862	8.39475	5.90489	6.50581	5.48781
K00166	2-oxoisovalerate_dehydrogenase_E1_component_alpha_subunit_[EC:1.2.4.4]	17.6335	17.8954	19.1728	27.9095	20.1149	28.5759	17.5802	21.1267	17.6362	22.0082	17.3134	18.0629	20.6939	22.9305	25.9826	27.3423	16.8103	26.9562
K00167	2-oxoisovalerate_dehydrogenase_E1_component_beta_subunit_[EC:1.2.4.4]	16.6084	15.6832	23.725	22.0199	23.4799	17.6594	13.4758	19.2205	14.2203	15.3952	10.4386	15.0979	13.4345	19.0273	11.8252	14.204	8.41286	16.4628
K00169	pyruvate_ferredoxin_oxidoreductase_alpha_subunit_[EC:1.2.7.1]	64.9622	85.4246	52.5456	75.0747	60.6951	79.0011	99.1914	94.6809	84.6811	92.3978	88.0566	84.9393	170.379	140.893	132.675	172.444	120.251	143.976
K00170	pyruvate_ferredoxin_oxidoreductase_beta_subunit_[EC:1.2.7.1]	42.4487	54.6658	32.7049	54.0517	39.1848	47.7003	70.8158	53.3778	60.6345	66.5416	60.7505	52.5053	122.461	113.969	105.885	138.391	93.6939	116.957
K00171	pyruvate_ferredoxin_oxidoreductase_delta_subunit_[EC:1.2.7.1]	19.4291	27.7181	12.9964	20.1158	15.3774	17.9107	32.9178	35.7126	34.3492	36.0127	32.1216	26.9139	99.1032	77.9455	70.021	98.7051	68.2341	78.1151
K00172	pyruvate_ferredoxin_oxidoreductase_gamma_subunit_[EC:1.2.7.1]	45.7379	47.3097	37.2413	58.7536	37.0298	49.7126	60.6282	60.0787	54.5827	67.3084	59.5572	46.5788	114.566	101.545	102.179	138.154	91.8635	110.83
K00174	2-oxoglutarate/2-oxoacid_ferredoxin_oxidoreductase_subunit_alpha_[EC:1.2.7.3_1.2.7.11]	229.674	227.467	215.385	229.059	223.204	219.526	241.745	236.613	246.299	248.016	209.9	210.81	230.629	263.405	237.473	282.085	233.657	264.939
K00175	2-oxoglutarate/2-oxoacid_ferredoxin_oxidoreductase_subunit_beta_[EC:1.2.7.3_1.2.7.11]	235.284	234.868	240.267	239.749	226.057	220.017	236.123	228.901	227.443	245.036	210.365	225.608	272.15	265.706	245.92	304.608	238.209	250.189
K00176	2-oxoglutarate_ferredoxin_oxidoreductase_subunit_delta_[EC:1.2.7.3]	49.3257	48.2006	32.2094	48.4642	40.8019	41.9343	62.4279	58.3144	53.3084	63.3441	57.3256	55.4249	75.0379	97.9682	94.3357	117.28	98.5784	112.131
K00177	2-oxoglutarate_ferredoxin_oxidoreductase_subunit_gamma_[EC:1.2.7.3]	64.3619	62.2313	50.6797	55.6887	50.7605	50.0846	75.7906	61.5788	62.4424	74.8462	73.0293	64.9744	119.195	120.327	119.227	139.698	108.255	133.504
K00179	indolepyruvate_ferredoxin_oxidoreductase,_alpha_subunit_[EC:1.2.7.8]	29.5326	38.8903	23.9532	36.3276	26.1968	28.5186	45.6315	33.9882	32.8484	43.6753	37.9891	42.3093	110.018	93.3927	95.2742	119.786	82.8201	94.6353
K00180	indolepyruvate_ferredoxin_oxidoreductase,_beta_subunit_[EC:1.2.7.8]	17.9102	31.9183	17.0933	32.4176	19.1857	28.6638	45.2444	41.1601	42.4325	48.6256	41.8681	35.5853	90.4399	96.5462	85.4259	115.459	82.9755	94.1886
K00184	dimethyl_sulfoxide_reductase_iron-sulfur_subunit	33.7285	37.1183	31.9826	34.4255	30.3564	25.2047	29.8825	22.3443	36.6368	21.6187	29.1223	30.6542	17.6046	13.8877	16.763	8.83881	12.6402	12.8328
K00185	dimethyl_sulfoxide_reductase_membrane_subunit	2.49212	1.21027	1.98526	0.630335	1.20774	1.8142	4.30211	4.21013	1.93039	2.89501	2.89856	3.38682	1.1454	2.56056	3.30177	3.49049	3.31869	1.65699
K00186	2-oxoisovalerate_ferredoxin_oxidoreductase_alpha_subunit_[EC:1.2.7.7]	0	0.352894	0.320538	1.40964	0	0.312188	0.683762	0	1.58023	1.17378	1.33848	0.718703	6.52204	8.23222	5.08362	8.47651	5.05	6.07408
K00187	2-oxoisovalerate_ferredoxin_oxidoreductase_beta_subunit_[EC:1.2.7.7]	2.00509	3.86216	1.89446	3.71836	2.23529	1.85912	1.1551	1.68728	0.565228	2.64831	1.91481	3.52703	1.80857	4.82538	1.19041	0	0	4.21138
K00188	2-oxoisovalerate_ferredoxin_oxidoreductase_delta_subunit_[EC:1.2.7.7]	0	0	0	0	0	0	0	0	0	0	0	0	3.32535	0	2.28245	1.92522	4.74391	3.06238
K00192	anaerobic_carbon-monoxide_dehydrogenase,_CODH/ACS_complex_subunit_alpha_[EC:1.2.7.4]	3.53792	5.92283	1.88588	3.87572	2.60079	3.6707	1.76283	4.5545	3.92536	5.67333	2.12491	7.78339	25.3879	26.2137	19.1467	29.019	19.3875	22.2582
K00193	acetyl-CoA_decarbonylase/synthase,_CODH/ACS_complex_subunit_beta_[EC:2.3.1.169]	6.45408	7.13708	4.74766	4.82849	1.92857	1.87111	5.12019	8.26806	3.28954	11.6759	5.20453	10.7915	14.4008	15.2982	13.8981	26.7456	10.2448	19.4392
K00194	acetyl-CoA_decarbonylase/synthase,_CODH/ACS_complex_subunit_delta_[EC:2.1.1.245]	11.5141	12.1368	5.55116	13.7002	8.10726	5.61677	18.0344	16.6006	19.7524	16.9341	19.451	15.3856	39.9807	37.945	30.8468	46.9523	37.0371	35.9848
K00195	anaerobic_carbon-monoxide_dehydrogenase,_CODH/ACS_complex_subunit_epsilon	1.99264	2.06013	1.17928	2.76556	1.36112	1.72177	2.0221	2.10953	2.69153	3.11415	2.07682	3.81761	17.5815	17.0183	14.4048	16.1045	13.5018	11.6444
K00196	anaerobic_carbon-monoxide_dehydrogenase_iron_sulfur_subunit	33.7035	46.6484	25.9476	41.75	29.9659	39.1451	64.4913	58.2195	54.3608	72.0687	62.4866	59.3131	114.103	125.5	113.236	176.568	98.0046	129.125
K00197	acetyl-CoA_decarbonylase/synthase,_CODH/ACS_complex_subunit_gamma_[EC:2.1.1.245]	9.46317	12.1151	8.01935	11.302	9.28523	11.4975	16.349	18.5455	18.5488	17.782	21.5547	21.5033	51.5687	38.8063	45.4746	53.2129	39.1076	43.287
K00198	anaerobic_carbon-monoxide_dehydrogenase_catalytic_subunit_[EC:1.2.7.4]	23.5375	24.2708	14.9317	16.2995	17.2816	19.8165	40.1046	31.6785	29.7316	31.6437	33.9743	29.7091	65.3239	50.8019	59.1697	54.4512	52.5753	50.7226
K00200	formylmethanofuran_dehydrogenase_subunit_A_[EC:1.2.7.12]	9.43834	7.53782	7.36115	6.64141	8.96849	6.23855	2.61962	5.95765	3.81627	7.05078	4.62231	6.5317	20.1342	22.525	24.2157	21.9763	20.929	21.4362
K00201	formylmethanofuran_dehydrogenase_subunit_B_[EC:1.2.7.12]	9.53766	7.48398	7.11059	10.4391	8.78851	6.56078	5.23134	7.48417	6.19365	5.78158	4.91847	6.72469	31.753	30.9293	23.1341	33.8191	38.1611	30.3332
K00202	formylmethanofuran_dehydrogenase_subunit_C_[EC:1.2.7.12]	1.53059	3.36722	1.5008	3.368	2.87893	2.21288	1.33991	1.42509	1.92774	2.3275	2.14768	2.35588	14.2386	11.9976	13.2825	14.0073	15.9325	11.5164
K00203	formylmethanofuran_dehydrogenase_subunit_D_[EC:1.2.7.12]	4.11823	3.22549	4.58845	4.34362	4.29177	4.59652	2.49629	2.43154	3.14613	2.04417	2.01485	2.92087	14.8826	15.0802	10.3444	18.5612	14.5377	15.7182
K00205	4Fe-4S_ferredoxin	0.190305	2.81026	0.338887	0.903557	0	0.904344	0.802255	1.749	2.19237	3.21509	0.71396	2.02364	14.5996	7.53297	11.0173	14.519	12.0069	13.0689
K00206	phosphonoacetaldehyde_dehydrogenase_[EC:1.2.1.-]	7.20959	4.86435	6.87559	5.35533	11.8709	4.52105	9.37394	5.31472	11.2713	1.92737	4.1102	2.70193	5.05096	3.75244	7.52064	5.74518	4.29805	6.34021
K00208	enoyl-[acyl-carrier_protein]_reductase_I_[EC:1.3.1.9_1.3.1.10]	96.6668	84.4574	99.3819	87.5804	105.817	85.3815	78.2148	98.5155	77.9159	89.3284	70.6389	80.4815	44.9597	47.4772	49.8997	34.9965	48.9142	51.1845
K00209	enoyl-[acyl-carrier_protein]_reductase_/_trans-2-enoyl-CoA_reductase_(NAD+)_[EC:1.3.1.9_1.3.1.44]	0	1.01529	1.02787	1.78026	1.32133	0.8102	2.29832	2.3831	2.47963	2.92637	1.92032	2.15225	1.61821	0.340061	1.674	1.30726	1.82747	0.562958
K00213	7-dehydrocholesterol_reductase_[EC:1.3.1.21]	0.327401	0	0.918807	0.293744	0.646027	0.505847	0	0.265467	0.331562	0	0.329679	0.379566	1.45869	0	0.958827	0.355811	1.14684	0.430323
K00215	4-hydroxy-tetrahydrodipicolinate_reductase_[EC:1.17.1.8]	36.0069	44.3001	34.3025	52.2991	40.2695	50.1061	49.982	45.2865	39.6694	42.8051	34.7948	44.1526	54.2191	56.34	58.543	60.7143	58.1978	62.6557
K00218	protochlorophyllide_reductase_[EC:1.3.1.33]	0	0.393964	0.632711	0	1.36667	0.653703	0	0.498222	0.666056	0.394327	2.06916	0.520933	0	0.696761	1.57612	1.20802	1.15032	1.81999
K00219	2,4-dienoyl-CoA_reductase_(NADPH2)_[EC:1.3.1.34]	11.323	9.296	7.29732	6.45901	9.21791	9.45497	16.8809	11.5059	15.3315	17.6134	18.1407	12.5519	47.4193	41.1193	38.5088	50.8399	32.8638	41.6861
K00221	alkylmercury_lyase_[EC:4.99.1.2]	7.37747	16.124	9.18266	12.7737	11.6255	11.8975	3.76461	3.85686	9.56712	10.1477	3.7799	9.76504	2.96587	5.32807	6.94633	5.11905	7.49925	7.27674
K00222	Delta14-sterol_reductase_[EC:1.3.1.70]	0.266705	0	0	0	0	0	0.586201	0	0.515793	0.334615	0	0.357192	0.889436	0	0.528262	0	0.812659	0.379112
K00226	dihydroorotate_dehydrogenase_(fumarate)_[EC:1.3.98.1]	47.5646	35.8886	37.0491	41.6008	40.4922	29.1028	28.4638	41.6965	34.7289	34.3964	28.967	35.2939	30.8401	38.4793	30.2909	25.2886	33.8209	30.9195
K00227	Delta7-sterol_5-desaturase_[EC:1.14.19.20]	5.29841	3.88286	7.48158	5.7581	8.35308	5.76729	5.32372	3.16453	1.30227	3.91	3.24496	0.861292	0	0	0.886051	0.791764	3.41865	1.50701
K00228	coproporphyrinogen_III_oxidase_[EC:1.3.3.3]	23.6008	16.4239	29.9761	25.0969	27.9826	20.36	35.8176	31.0095	31.4166	32.744	25.7057	20.5091	37.1593	29.3472	35.3298	26.5167	24.12	36.5873
K00230	menaquinone-dependent_protoporphyrinogen_oxidase_[EC:1.3.5.3]	33.6273	19.1051	28.8134	17.7854	29.1306	19.2155	31.1301	25.9905	36.9208	27.3315	28.503	19.0602	60.9923	55.0366	47.3791	88.2677	48.3045	69.592
K00231	protoporphyrinogen/coproporphyrinogen_III_oxidase_[EC:1.3.3.4_1.3.3.15]	43.8507	46.256	39.5723	45.2391	41.727	35.2319	30.7401	35.3637	25.4167	36.6672	30.8209	35.0949	32.9637	29.6895	30.8299	35.4603	34.6543	34.3041
K00232	acyl-CoA_oxidase_[EC:1.3.3.6]	0.397488	1.01704	0.583973	1.22017	2.12472	0.99421	0.522662	1.15942	1.5785	0.919685	0.704267	1.36177	0.42954	0	0.928848	1.1814	1.31437	1.09616
K00239	succinate_dehydrogenase_/_fumarate_reductase,_flavoprotein_subunit_[EC:1.3.5.1_1.3.5.4]	58.8284	53.4541	69.2072	76.2137	68.219	56.6268	69.1848	48.722	70.27	72.5623	56.9511	52.623	41.1939	41.6438	31.7766	41.1024	33.6146	35.7039
K00240	succinate_dehydrogenase_/_fumarate_reductase,_iron-sulfur_subunit_[EC:1.3.5.1_1.3.5.4]	225.282	163.484	228.052	168.888	207.196	159.551	191.241	194.597	182.263	192.637	174.331	174.544	134.517	132.037	146.294	133.33	122.673	144.109
K00241	succinate_dehydrogenase_/_fumarate_reductase,_cytochrome_b_subunit	62.4356	60.6389	54.9845	59.6405	62.5436	56.7775	65.152	74.7977	69.9842	63.0199	59.7206	57.6712	46.1674	38.2637	47.7989	41.0694	40.6899	52.7891
K00242	succinate_dehydrogenase_/_fumarate_reductase,_membrane_anchor_subunit	30.3906	19.3703	27.3881	19.2686	31.371	22.2788	32.9012	45.79	33.3669	34.483	35.644	25.6708	28.708	25.8339	23.3632	19.1788	19.6062	28.9195
K00243	uncharacterized_protein	0.90935	2.52068	0.555576	0.622174	0.830726	1.8692	2.12212	0.409092	0.70838	1.95388	1.65851	1.19112	2.90021	4.37674	4.30726	1.91087	5.29537	3.56181
K00244	fumarate_reductase_flavoprotein_subunit_[EC:1.3.5.4]	1.85426	1.1915	0.731799	2.04545	3.07927	1.79689	8.61712	5.58685	2.86266	3.9471	4.30576	2.32974	0.749469	2.84396	3.21994	4.05523	4.90992	6.33851
K00245	fumarate_reductase_iron-sulfur_subunit_[EC:1.3.5.4]	27.7416	17.6791	23.3244	17.9247	22.5562	10.2462	21.4643	22.2092	20.933	22.5975	20.0362	13.2177	9.42858	11.6398	13.7516	9.64905	10.9295	7.05378
K00246	fumarate_reductase_subunit_C	26.1363	16.0994	23.3404	17.2177	21.4349	14.8335	22.5814	21.0447	23.7728	14.9229	17.6112	16.5898	17.7804	11.4897	20.6135	18.2806	14.214	20.4923
K00247	fumarate_reductase_subunit_D	15.7787	11.3939	19.1166	12.2283	12.9913	10.0663	10.0843	14.6253	11.6811	15.1287	11.6838	9.31859	1.35093	1.16052	4.34136	1.6292	4.29321	2.36259
K00248	butyryl-CoA_dehydrogenase_[EC:1.3.8.1]	40.1482	47.5327	33.4139	45.8308	38.8779	45.995	25.3057	39.0156	25.7878	29.8857	23.6629	25.8591	26.2281	25.0873	18.8346	22.3551	21.0449	17.7599
K00249	acyl-CoA_dehydrogenase_[EC:1.3.8.7]	512.864	456.656	481.843	491.336	538.551	460.596	492.207	507.536	510.619	491.509	457.426	427.963	451.373	466.337	455.664	543.212	391.214	493.15
K00252	glutaryl-CoA_dehydrogenase_[EC:1.3.8.6]	71.4582	73.5635	82.5839	80.9649	74.358	66.7171	62.5545	67.2522	60.6712	72.1526	54.4603	60.9287	27.6319	29.3142	38.706	33.0047	31.4234	36.7475
K00253	isovaleryl-CoA_dehydrogenase_[EC:1.3.8.4]	31.1339	18.1852	26.687	24.1161	24.3709	19.5961	32.2186	35.7603	40.7624	28.55	19.5852	26.4187	21.7203	20.4378	16.6018	15.1848	8.1158	18.526
K00254	dihydroorotate_dehydrogenase_[EC:1.3.5.2]	27.247	16.1685	21.6272	24.432	26.1579	22.3964	20.8657	34.7333	25.3739	21.086	16.18	12.7755	16.0195	16.6432	17.8288	9.23327	14.5418	20.0926
K00259	alanine_dehydrogenase_[EC:1.4.1.1]	47.9649	57.2509	46.6076	63.851	56.3573	66.796	55.6757	52.9209	53.6158	56.6457	55.5082	53.6921	51.1136	50.3311	46.7359	39.9366	46.7538	51.2445
K00261	glutamate_dehydrogenase_(NAD(P)+)_[EC:1.4.1.3]	26.0719	38.5851	36.6686	52.6154	42.2588	36.6229	28.1589	25.5939	29.1041	27.0993	15.7693	26.4515	22.9513	20.1661	15.9179	15.324	13.1296	12.9724
K00262	glutamate_dehydrogenase_(NADP+)_[EC:1.4.1.4]	54.8415	60.4518	55.4479	51.5319	51.076	42.5581	64.5605	68.2871	57.0383	68.016	64.9559	60.201	81.566	73.4563	70.2457	83.3567	84.4147	73.7457
K00263	leucine_dehydrogenase_[EC:1.4.1.9]	4.92782	11.4698	5.9313	9.42163	6.4835	10.1791	5.69455	4.51738	4.60307	5.22814	4.95295	7.28392	5.92398	5.49246	6.26957	6.20622	5.48667	4.62679
K00265	glutamate_synthase_(NADPH)_large_chain_[EC:1.4.1.13]	10.0555	10.1041	7.76201	11.5696	6.12056	17.5319	4.34756	7.63836	1.94049	4.61221	3.60203	4.12398	3.26228	5.21893	4.48794	1.50438	6.07877	2.083
K00266	glutamate_synthase_(NADPH)_small_chain_[EC:1.4.1.13]	71.38	81.5245	75.7497	92.9583	74.4807	83.9516	90.8115	96.0714	83.1167	88.7606	73.7999	79.4679	99.0459	120.839	98.0304	114.03	92.1856	115.387
K00275	pyridoxamine_5'-phosphate_oxidase_[EC:1.4.3.5]	44.8426	26.5062	42.1081	28.994	43.4606	31.8071	14.8788	31.9095	21.1757	27.3707	22.4145	18.2714	17.1957	23.7267	16.1182	21.4903	20.8689	21.2985
K00278	L-aspartate_oxidase_[EC:1.4.3.16]	23.9967	35.7351	27.2022	36.1112	24.0627	34.0519	32.165	30.3	32.5358	32.475	32.6397	33.5275	23.8696	38.9903	31.4813	22.7681	33.6275	30.2714
K00279	cytokinin_dehydrogenase_[EC:1.5.99.12]	2.51581	0	0.932983	1.50445	2.11067	1.84762	2.81304	4.27684	3.63755	5.40473	4.36946	3.9452	0	0	1.1395	0.713852	1.45451	0.742346
K00281	glycine_dehydrogenase_[EC:1.4.4.2]	35.7729	55.2112	38.9663	62.6666	45.07	56.1208	35.7593	53.9214	50.304	48.0209	36.262	44.2926	19.5699	40.2042	23.4383	23.7174	30.2659	27.1029
K00282	glycine_dehydrogenase_subunit_1_[EC:1.4.4.2]	36.2229	21.5564	28.0253	27.4352	33.2201	26.9935	28.9044	33.1046	28.8084	35.6773	33.4521	23.1138	47.9808	41.6313	41.5548	46.5873	29.5906	45.6922
K00283	glycine_dehydrogenase_subunit_2_[EC:1.4.4.2]	31.357	34.0855	34.2815	36.9127	39.0634	37.2957	42.0522	43.7972	47.5167	41.0307	41.049	36.8779	52.9049	55.1673	42.1669	53.2752	36.0365	50.7125
K00285	D-amino-acid_dehydrogenase_[EC:1.4.5.1]	21.1731	15.1534	14.9974	18.5363	19.4345	22.289	17.6217	19.8828	10.0853	16.5312	13.0232	15.923	3.16591	11.5689	11.3806	5.34843	4.0192	9.09055
K00286	pyrroline-5-carboxylate_reductase_[EC:1.5.1.2]	38.3107	43.7292	39.3906	48.2076	40.0548	37.0696	40.1807	47.4817	48.3749	48.2734	37.1852	39.2467	50.4531	51.2863	48.0338	59.6874	48.9334	42.3386
K00287	dihydrofolate_reductase_[EC:1.5.1.3]	23.7976	29.2986	24.1883	29.5134	22.7764	27.345	28.9874	26.599	25.4503	25.3422	22.9044	21.5898	19.7664	18.833	21.1567	21.5195	24.9907	23.1366
K00290	saccharopine_dehydrogenase_(NAD+,_L-lysine_forming)_[EC:1.5.1.7]	26.6275	21.1597	24.2031	17.1576	21.7186	16.6501	20.2803	21.4254	19.3427	22.404	22.9318	19.3888	58.3486	55.0549	43.8633	54.9476	43.1471	49.7714
K00294	1-pyrroline-5-carboxylate_dehydrogenase_[EC:1.2.1.88]	28.8197	26.7059	30.9876	33.4099	36.6049	32.2203	13.6634	23.8053	25.948	25.2588	16.5862	20.2577	12.1971	20.3671	14.7329	9.75203	14.2766	16.1524
K00297	methylenetetrahydrofolate_reductase_(NADH)_[EC:1.5.1.54]	58.7957	60.6267	62.937	57.7742	58.3814	52.9412	72.1148	77.9316	71.0313	72.7897	67.9774	63.5231	115.787	104.014	112.425	144.2	99.6196	127.881
K00298	N5-(carboxyethyl)ornithine_synthase_[EC:1.5.1.24]	1.62444	0.818191	2.03499	0	1.20153	0	0	1.86143	1.18561	2.09532	1.63981	1.01342	1.09512	0.663961	0	0	0	0.48662
K00301	sarcosine_oxidase_[EC:1.5.3.1]	4.81851	9.82409	6.88221	7.43228	9.02638	8.92251	2.41775	2.64916	2.02537	2.22647	1.88083	1.64982	0.846858	0.786618	0	0.722911	0	0.833694
K00303	sarcosine_oxidase,_subunit_beta_[EC:1.5.3.1]	48.546	22.0884	37.8315	32.1364	45.6787	29.2885	26.8566	22.2982	21.2017	26.6853	28.0167	16.0202	27.8795	27.2885	19.2071	46.3454	24.3169	25.5232
K00304	sarcosine_oxidase,_subunit_delta_[EC:1.5.3.1]	3.10772	1.73609	4.194	1.50678	4.20662	1.54504	6.5593	6.00778	4.62801	4.70851	4.50409	1.48895	0.738749	1.71679	1.12295	1.05261	1.60284	3.10474
K00311	electron-transferring-flavoprotein_dehydrogenase_[EC:1.5.5.1]	70.9998	57.1175	77.897	73.7745	77.6881	64.3391	67.765	72.0751	68.8798	64.3144	58.458	49.3468	27.8318	33.5517	40.0546	24.8847	34.403	39.0693
K00313	electron_transfer_flavoprotein-quinone_oxidoreductase_[EC:1.5.5.-]	5.4702	7.82825	4.6926	3.93118	4.32905	4.14804	3.56028	7.14332	10.4749	10.2536	8.14856	5.57261	13.8537	13.5411	12.4356	22.2369	15.9657	13.7479
K00315	dimethylglycine_dehydrogenase_[EC:1.5.8.4]	0	2.04422	2.98982	0.397359	2.92452	0	0	0.538405	0	0.661537	0.515644	0.557951	0.904424	0.396758	0.859135	0	0.783112	0.788932
K00316	spermidine_dehydrogenase_[EC:1.5.99.6]	2.50062	2.09306	2.84614	3.88512	5.18308	2.65899	1.81505	1.93203	2.64339	1.15753	2.01747	1.05326	1.89092	2.58275	2.06055	2.82068	1.72129	4.60374
K00317	dimethylamine/trimethylamine_dehydrogenase_[EC:1.5.8.1_1.5.8.2]	9.48661	2.1965	11.4481	5.80697	13.4678	5.90437	2.17432	0	1.9487	3.10771	2.14461	0	0.841249	0	0.929432	0	0.630383	1.37059
K00318	proline_dehydrogenase_[EC:1.5.5.2]	33.2419	24.7934	37.6946	33.6103	40.2615	29.0226	16.6544	17.0826	16.878	24.8003	19.1911	23.2598	7.41217	14.124	12.8247	12.0081	13.8212	10.855
K00319	methylenetetrahydromethanopterin_dehydrogenase_[EC:1.5.98.1]	0.532896	2.03784	0.274844	1.2296	0.298885	0.401255	0	0.866253	1.78869	1.27725	0.870426	1.13596	11.0718	7.97368	8.779	9.01302	8.9467	8.80445
K00320	5,10-methylenetetrahydromethanopterin_reductase_[EC:1.5.98.2]	43.9255	41.0565	43.7517	54.8241	60.1467	52.9658	40.4037	34.2999	38.1916	51.7432	29.7777	25.8992	19.0229	19.7755	19.5019	11.5933	16.6857	15.4653
K00322	NAD(P)_transhydrogenase_[EC:1.6.1.1]	16.4975	14.937	17.9518	18.5481	18.8023	15.8243	13.5812	11.4494	12.7826	14.2354	9.24331	13.3004	4.09484	7.26412	7.96382	1.63433	5.5701	4.04734
K00324	H+-translocating_NAD(P)_transhydrogenase_subunit_alpha_[EC:1.6.1.2_7.1.1.1]	24.5845	30.1959	23.3656	40.5964	27.85	40.146	20.9912	37.4338	31.2569	35.6267	18.4662	26.6325	19.8537	22.9003	25.3023	19.1766	16.8533	21.4639
K00325	H+-translocating_NAD(P)_transhydrogenase_subunit_beta_[EC:1.6.1.2_7.1.1.1]	66.3688	52.7666	58.3422	54.1588	63.0565	58.8142	62.8412	60.3964	60.2679	50.4847	42.0111	44.2615	28.5493	25.2434	27.4491	16.0603	29.3087	33.762
K00326	cytochrome-b5_reductase_[EC:1.6.2.2]	7.22299	7.04474	6.57802	8.86382	6.87535	7.43152	7.14892	8.50686	5.54079	5.67916	5.9204	6.42783	5.87043	6.96072	9.10808	6.55424	6.72688	3.87842
K00327	NADPH-ferrihemoprotein_reductase_[EC:1.6.2.4]	0.521636	0.389859	0.556496	0.61229	0.484662	0.660507	0	0.752712	0.572234	0.569465	0.448449	1.14135	1.26571	0.506657	0.475186	0.559652	0.855019	0.680886
K00330	NADH-quinone_oxidoreductase_subunit_A_[EC:7.1.1.2]	201.37	161.092	197.96	159.878	180.212	142.456	171.191	166.088	157.499	180.601	154.039	157.299	130.388	112.936	138.404	142.436	137.884	128.903
K00331	NADH-quinone_oxidoreductase_subunit_B_[EC:7.1.1.2]	230.34	205.259	245.829	197	217.096	186.032	233.371	227.182	214.177	239.921	203.65	218.974	160.921	148.678	142.453	156.539	167.591	149.822
K00332	NADH-quinone_oxidoreductase_subunit_C_[EC:7.1.1.2]	145.741	124.866	150.293	134.686	140.92	116.478	117.949	134.164	108.996	132.175	118.183	115.709	86.1666	88.7109	91.4158	81.6083	89.6928	85.7365
K00333	NADH-quinone_oxidoreductase_subunit_D_[EC:7.1.1.2]	131.268	130.854	155.383	133.51	138.827	110.969	134.312	129.39	131.192	150.871	121.141	109.315	89.1692	80.3967	95.1027	82.9446	70.3845	97.1371
K00334	NADH-quinone_oxidoreductase_subunit_E_[EC:7.1.1.2]	159.047	140.779	156.457	147.564	151.944	134.795	176.331	163.126	165.016	157.935	165.745	147.491	210.95	195.831	180.051	249.825	198.521	227.993
K00335	NADH-quinone_oxidoreductase_subunit_F_[EC:7.1.1.2]	154.276	160.186	139.523	163.053	141.947	135.056	179.945	163.454	178.633	171.369	180.705	162.886	218.379	226.169	213.735	229.88	197.82	231.239
K00336	NADH-quinone_oxidoreductase_subunit_G_[EC:7.1.1.2]	26.909	22.2148	24.5015	17.2906	20.0735	20.4208	23.9321	25.7425	16.5592	18.2515	10.5172	16.1499	18.2627	14.4753	24.7654	16.8135	18.2819	23.876
K00337	NADH-quinone_oxidoreductase_subunit_H_[EC:7.1.1.2]	212.486	162.494	209.629	166.817	186.85	149.299	180.711	166.777	162.966	180.199	171.254	160.726	129.28	120.386	129.975	124.757	133.434	125.478
K00338	NADH-quinone_oxidoreductase_subunit_I_[EC:7.1.1.2]	171.609	152.988	173.052	168.119	168.58	149.195	163.891	169.878	164.978	173.885	146.828	148.369	106.89	119.907	126.276	95.8307	117.472	116.261
K00339	NADH-quinone_oxidoreductase_subunit_J_[EC:7.1.1.2]	137.34	129.334	139.348	141.752	144.961	122.451	138.949	140.867	138.756	143.297	116.055	113.88	82.8748	89.4031	101.759	91.6043	99.9193	97.9614
K00340	NADH-quinone_oxidoreductase_subunit_K_[EC:7.1.1.2]	198.574	181.444	190.196	184.515	197.058	162.166	188.91	181.124	193.258	201.669	161.243	162.657	143.928	128.33	142.243	129.898	150.415	140.721
K00341	NADH-quinone_oxidoreductase_subunit_L_[EC:7.1.1.2]	178.477	161.697	174.461	171.66	180.09	162.335	186.607	179.239	195.596	186.204	162.96	170.873	153.96	139.285	135.205	130.485	128.038	146.306
K00342	NADH-quinone_oxidoreductase_subunit_M_[EC:7.1.1.2]	199.624	173.902	195.857	168.81	179.097	127.348	156.455	176.047	151.421	175.252	171.922	152.972	118.444	123.533	132.827	116.454	130.846	132.987
K00343	NADH-quinone_oxidoreductase_subunit_N_[EC:7.1.1.2]	160.383	146.488	159.686	162.727	161.747	149.377	143.899	149.974	152.496	157.214	142.505	143.985	116.449	109.171	119.702	110.02	111.69	111.388
K00344	NADPH:quinone_reductase_[EC:1.6.5.5]	210.067	181.114	216.498	216.21	249.125	194.243	218.432	241.541	217.899	245.611	190.192	197.754	81.8066	69.6671	83.398	56.5306	88.3914	91.3756
K00346	Na+-transporting_NADH:ubiquinone_oxidoreductase_subunit_A_[EC:7.2.1.1]	2.30077	1.42576	2.60684	1.81554	3.72445	3.56727	2.44086	1.03036	0.943172	0.287073	1.75484	0.414644	2.70169	6.84182	4.76542	4.14354	7.70965	7.87053
K00347	Na+-transporting_NADH:ubiquinone_oxidoreductase_subunit_B_[EC:7.2.1.1]	7.29332	4.21685	5.39545	5.83905	5.70302	4.22764	7.51746	3.83266	7.71809	2.76968	2.52544	2.16499	15.1924	13.6125	13.2044	14.3405	13.1168	17.011
K00348	Na+-transporting_NADH:ubiquinone_oxidoreductase_subunit_C_[EC:7.2.1.1]	3.95551	3.34163	7.03761	4.75285	3.27416	3.40132	6.87039	3.55194	3.80486	2.30457	3.32837	0	14.755	11.6767	12.7161	12.3131	12.5303	15.2483
K00349	Na+-transporting_NADH:ubiquinone_oxidoreductase_subunit_D_[EC:7.2.1.1]	9.40952	5.41059	8.8428	4.79201	6.62519	5.7253	8.16677	5.58629	9.61203	3.73525	6.96582	3.20619	13.5726	15.5868	17.4491	18.964	20.1709	22.2534
K00350	Na+-transporting_NADH:ubiquinone_oxidoreductase_subunit_E_[EC:7.2.1.1]	10.4415	5.92428	10.9172	5.00371	8.92382	6.11995	9.7354	7.08709	9.12751	3.30954	4.26989	3.65414	15.4085	16.0435	19.4104	18.1141	21.8772	25.4577
K00351	Na+-transporting_NADH:ubiquinone_oxidoreductase_subunit_F_[EC:7.2.1.1]	8.92264	7.4461	10.1355	4.59227	8.08468	5.31256	10.5998	7.23327	8.07017	4.10886	5.36564	5.33829	19.6685	17.1543	18.1019	15.6229	19.0763	21.674
K00355	NAD(P)H_dehydrogenase_(quinone)_[EC:1.6.5.2]	31.9784	13.4581	26.9607	19.9818	27.943	15.7971	30.3836	38.6457	34.8643	35.2895	36.2744	29.851	17.6799	24.6682	22.7831	22.0706	23.6964	24.3252
K00359	NADPH:quinone_reductase_[EC:1.6.5.5]	0.820784	0.297392	0.5099	0	0.592308	0.908332	0.646014	1.92935	0.341559	0.389787	0.607394	0	2.94739	0.424997	1.2164	0	1.55615	0.640899
K00362	nitrite_reductase_(NADH)_large_subunit_[EC:1.7.1.15]	27.0355	21.3173	30.1945	27.7463	33.0075	21.0759	27.2815	33.8548	35.0004	37.2561	21.5771	22.0527	19.5056	18.7725	19.8328	14.8209	21.1342	15.7256
K00363	nitrite_reductase_(NADH)_small_subunit_[EC:1.7.1.15]	19.6823	25.4579	26.4335	36.4247	31.0463	34.4133	20.4212	25.392	25.5982	32.3332	24.4457	25.1497	9.0314	10.5844	14.0218	6.11137	16.4226	10.4285
K00364	GMP_reductase_[EC:1.7.1.7]	6.4432	7.21471	3.15465	7.13109	7.60244	5.8844	8.92545	4.67688	8.3802	4.1299	1.70985	4.54184	10.8269	6.87621	8.43058	5.36887	6.89034	9.11122
K00368	nitrite_reductase_(NO-forming)_[EC:1.7.2.1]	60.4631	37.4691	58.0203	39.6513	55.2886	35.7904	30.1333	30.045	28.7524	34.6101	37.403	23.1347	6.05095	8.89412	11.6446	7.71917	13.5422	8.62762
K00370	nitrate_reductase_/_nitrite_oxidoreductase,_alpha_subunit_[EC:1.7.5.1_1.7.99.-]	40.9656	31.9806	39.0886	27.2318	40.4648	29.7082	53.1556	40.3728	55.9544	44.5171	38.9355	40.3897	26.6886	24.5126	36.4373	35.2748	30.688	39.8964
K00371	nitrate_reductase_/_nitrite_oxidoreductase,_beta_subunit_[EC:1.7.5.1_1.7.99.-]	60.3505	42.6834	59.4247	40.9783	52.3751	35.1347	70.9163	71.293	65.2392	56.9165	57.1837	46.6338	43.5852	33.5897	42.6505	39.1881	45.1948	41.0058
K00373	nitrate_reductase_molybdenum_cofactor_assembly_chaperone_NarJ/NarW	13.7523	7.51027	9.25938	8.70178	11.1934	9.88389	12.5188	12.7491	13.0544	13.5508	10.8399	9.19967	13.368	6.09362	11.1807	5.27918	9.10517	9.62807
K00374	nitrate_reductase_gamma_subunit_[EC:1.7.5.1_1.7.99.-]	12.4211	11.9861	14.5943	12.2505	14.9613	13.0914	18.3165	14.7019	22.056	22.8065	13.3878	15.1693	15.4546	11.3153	16.2209	17.6463	17.2357	14.7374
K00375	GntR_family_transcriptional_regulator_/_MocR_family_aminotransferase	10.4572	4.35105	7.59135	7.00384	13.8683	7.32597	2.54474	1.49115	4.63308	4.93264	5.15769	4.31438	0.408846	3.37633	3.52057	0.337781	2.07912	0.756041
K00376	nitrous-oxide_reductase_[EC:1.7.2.4]	72.1224	56.9598	79.3171	61.5328	70.0138	56.6087	51.014	48.5945	54.8428	49.4395	53.9919	45.0438	19.4398	15.7277	25.7349	16.6459	27.9394	16.8109
K00380	sulfite_reductase_(NADPH)_flavoprotein_alpha-component_[EC:1.8.1.2]	10.1227	5.8663	8.27137	4.51198	6.68138	2.79661	3.76897	12.0715	6.64581	6.35213	6.27878	4.60937	0	2.40943	1.49253	0.884982	3.42728	1.00552
K00381	sulfite_reductase_(NADPH)_hemoprotein_beta-component_[EC:1.8.1.2]	19.6534	9.99206	21.4399	13.6997	21.1392	12.3638	16.0209	22.8366	13.4335	17.9055	13.6007	13.3043	0	6.66004	8.23776	1.13106	4.77455	0.789642
K00382	dihydrolipoamide_dehydrogenase_[EC:1.8.1.4]	128.667	109.979	125.77	125.474	131.629	118.153	114.943	109.516	110.107	112.212	106.543	92.6773	72.9763	72.144	80.0896	74.3559	68.2593	81.2034
K00383	glutathione_reductase_(NADPH)_[EC:1.8.1.7]	11.7038	5.85382	12.4322	9.03987	10.1656	6.4493	9.63268	13.3312	11.0176	10.785	10.0725	5.55294	0.313471	0	1.39074	0	1.57393	1.95232
K00384	thioredoxin_reductase_(NADPH)_[EC:1.8.1.9]	108.774	113.25	129.581	133.286	123.546	118.411	117.801	119.478	127.163	118.607	107.019	105.984	99.388	93.786	98.1227	97.9064	97.4541	99.7695
K00385	anaerobic_sulfite_reductase_subunit_C	5.78118	7.77019	6.33292	5.07505	3.98826	3.70838	9.78232	7.59328	7.85745	9.59782	7.4276	8.41395	7.77177	9.73963	9.30622	8.72246	8.40407	13.0792
K00386	sulfite_dehydrogenase_(cytochrome)_subunit_B_[EC:1.8.2.1]	1.37865	0.610368	1.45781	0.983314	1.28283	0.704438	6.73282	7.41001	8.57416	5.37555	7.89034	2.42284	1.82775	3.1899	2.38143	3.17481	1.6125	3.33407
K00389	putative_membrane_protein	21.9551	22.3808	18.5801	19.1145	20.2664	17.2141	32.1088	33.9665	32.2656	32.5685	36.2339	26.2785	26.0842	24.5201	31.5312	37.7578	40.4957	40.6892
K00390	phosphoadenosine_phosphosulfate_reductase_[EC:1.8.4.8_1.8.4.10]	44.3317	26.1338	44.5751	30.902	40.5348	28.8569	21.7671	27.0225	18.3853	32.2998	21.6154	21.5114	31.7609	26.4412	23.0031	23.6773	27.3202	22.229
K00392	sulfite_reductase_(ferredoxin)_[EC:1.8.7.1]	6.53072	5.18538	10.8364	7.87598	8.49612	3.54879	3.04951	7.73032	3.78239	6.86791	5.10929	4.79486	0.696172	1.46579	2.01301	1.5101	1.29038	1.72823
K00394	adenylylsulfate_reductase,_subunit_A_[EC:1.8.99.2]	44.5934	43.1568	38.4609	42.7911	42.8081	39.558	80.025	66.6642	75.31	62.2798	67.6364	53.059	63.6711	49.4833	68.0325	66.5629	78.3827	75.4332
K00395	adenylylsulfate_reductase,_subunit_B_[EC:1.8.99.2]	43.1272	35.77	41.8117	36.5056	34.4222	31.8327	61.6533	55.6426	66.3364	51.2666	56.4678	43.0046	77.6111	79.0147	75.5482	100.943	94.1574	99.8021
K00399	methyl-coenzyme_M_reductase_alpha_subunit_[EC:2.8.4.1]	1.10418	0.479455	0.819365	1.75566	0	0	0	1.5864	1.77319	1.81638	1.74927	2.25426	10.3952	7.55698	8.2473	6.98863	10.1945	9.06943
K00400	methyl_coenzyme_M_reductase_system,_component_A2	0	0.475918	0	0	0	0	0	1.0859	0	0.477198	0	0.577964	12.4919	10.4206	11.7791	8.21926	10.3064	9.2144
K00401	methyl-coenzyme_M_reductase_beta_subunit_[EC:2.8.4.1]	0	0.404782	0.49773	0.461394	0	0.343727	2.40979	2.09297	1.53884	1.64448	1.01087	1.13036	11.1661	8.8621	9.01545	11.1808	11.3707	8.85054
K00402	methyl-coenzyme_M_reductase_gamma_subunit_[EC:2.8.4.1]	0	1.77601	0	1.11471	0	1.48262	0	1.42639	1.54694	0	0.719904	0.341526	12.4552	7.90964	10.7006	10.5261	10.8313	9.39512
K00404	cytochrome_c_oxidase_cbb3-type_subunit_I_[EC:7.1.1.9]	51.1789	33.5609	51.7905	31.4751	42.9837	31.2419	58.6547	34.7429	39.2778	35.0948	39.6992	34.8818	22.5924	20.4757	28.8612	34.5519	53.4092	34.4073
K00405	cytochrome_c_oxidase_cbb3-type_subunit_II	38.1092	33.4143	36.9725	30.0783	35.7891	38.0125	50.2977	41.7196	51.6418	40.8945	38.687	32.1788	46.3541	36.2184	42.5981	36.6439	42.0535	39.893
K00406	cytochrome_c_oxidase_cbb3-type_subunit_III	45.7358	46.292	48.12	57.7641	62.1387	51.7381	56.0662	44.0479	58.502	45.8724	43.6025	42.1286	38.0896	31.2118	43.0923	26.8937	40.7894	41.389
K00407	cytochrome_c_oxidase_cbb3-type_subunit_IV	18.3565	19.9845	22.4922	21.4279	27.0554	22.6867	34.7332	24.0594	34.7649	24.1569	29.6334	17.8913	29.6001	25.2342	29.8358	32.3364	34.8606	37.0147
K00411	ubiquinol-cytochrome_c_reductase_iron-sulfur_subunit_[EC:7.1.1.8]	32.8861	18.9953	30.3136	22.9127	31.5645	19.6166	36.5916	33.4497	34.5001	28.681	28.1019	26.0893	21.0508	21.3699	25.7469	16.8351	24.2807	24.2353
K00412	ubiquinol-cytochrome_c_reductase_cytochrome_b_subunit	87.8341	62.2454	87.4445	70.156	74.0684	58.0362	98.7169	79.6716	80.516	68.1279	72.1393	70.6811	63.6736	40.4127	60.5713	64.5817	64.8735	78.7713
K00413	ubiquinol-cytochrome_c_reductase_cytochrome_c1_subunit	38.0112	17.7042	29.5639	20.8417	30.6055	22.6664	31.4372	38.3504	38.9625	33.9159	33.2531	25.3066	23.3328	23.6048	30.6287	24.2936	25.2101	30.0937
K00414	ubiquinol-cytochrome_c_reductase_core_subunit_1	0	0	0	0	0	0	0	0	0	0	0	0	0	0	0	0	0	0.454411
K00422	polyphenol_oxidase_[EC:1.10.3.1]	1.18958	0.813265	1.13756	0.935282	0.906569	0.971698	1.45731	0.671307	0.991805	0.688534	0.978869	0.675689	1.45409	0.535725	1.15038	1.05761	0.696773	1.46264
K00423	L-ascorbate_oxidase_[EC:1.10.3.3]	0	0	0	0	0	0	0	0	0	0	0	0	0	0	0	3.35594	0	3.69927
K00424	cytochrome_bd-I_ubiquinol_oxidase_subunit_X_[EC:7.1.1.7]	0	0.561538	0.954122	0	0.674919	0.340642	2.97457	2.05634	4.85596	0.988858	3.04324	1.59415	2.00986	0.402913	2.25578	0.370949	2.8263	2.24191
K00425	cytochrome_bd_ubiquinol_oxidase_subunit_I_[EC:7.1.1.7]	100.889	86.5073	101.806	97.2077	90.0069	74.7347	95.398	114.315	107.117	119.284	105.672	88.7365	67.3001	60.837	73.065	73.6643	87.562	74.3464
K00426	cytochrome_bd_ubiquinol_oxidase_subunit_II_[EC:7.1.1.7]	77.9327	61.1549	66.6707	59.8964	69.7948	50.2113	69.1204	77.2027	71.2231	78.4185	69.5851	61.1062	64.1067	57.7559	69.9181	69.9122	68.523	68.8433
K00428	cytochrome_c_peroxidase_[EC:1.11.1.5]	150.703	108.093	126.368	130.821	142.75	107.305	91.028	134.294	87.855	104.327	104.615	87.0383	43.1422	57.1462	57.1501	62.098	51.3671	61.8708
K00430	peroxidase_[EC:1.11.1.7]	0.358525	0.273925	0	0.796265	0	0.352108	0.441105	0.746206	0.542653	0.776679	0	0.686575	1.43152	0.541783	2.01573	1.83358	0	2.02479
K00432	glutathione_peroxidase_[EC:1.11.1.9]	54.3142	42.9342	51.1886	56.0435	56.3712	42.5945	43.294	32.112	43.3565	41.0903	36.6189	35.5191	34.2123	33.9768	46.6121	39.7095	48.748	47.0304
K00433	non-heme_chloroperoxidase_[EC:1.11.1.10]	47.6288	30.0529	56.2424	30.0563	46.1479	26.0028	55.9624	67.6264	56.247	67.4985	64.8375	40.0423	11.7362	13.8862	14.3689	16.311	10.3172	16.6286
K00434	L-ascorbate_peroxidase_[EC:1.11.1.11]	1.71051	5.69794	1.73337	6.00917	3.1497	5.08813	3.30618	6.50744	3.06648	5.04933	2.34486	5.1814	5.07956	5.01004	3.67865	3.11109	6.4018	5.08381
K00436	NAD-reducing_hydrogenase_large_subunit_[EC:1.12.1.2]	6.76061	7.14761	3.06209	10.3	5.80216	8.73497	9.42027	13.2694	17.8808	16.5346	11.695	11.3957	34.3519	32.234	25.9754	28.8676	21.7182	29.5068
K00440	coenzyme_F420_hydrogenase_subunit_alpha_[EC:1.12.98.1]	0	1.07414	0	1.66146	0	0	0	2.22324	0.771179	0.714858	1.01118	1.88148	10.0428	10.6629	6.75119	8.38592	9.13969	11.7038
K00441	coenzyme_F420_hydrogenase_subunit_beta_[EC:1.12.98.1]	7.43154	6.22739	5.88935	2.91275	6.92803	1.89499	6.29252	9.79424	7.09282	7.81024	8.84419	6.80332	39.2996	36.4364	36.2905	52.4495	31.0607	45.9898
K00442	coenzyme_F420_hydrogenase_subunit_delta	0.454413	0.822801	0.582522	1.77869	0.402144	0.601516	2.81726	1.87378	4.73304	3.32491	3.0477	1.78425	7.75139	3.70055	7.58182	4.72597	5.38814	5.73583
K00443	coenzyme_F420_hydrogenase_subunit_gamma_[EC:1.12.98.1]	0.406981	1.55432	0	0	0	0	0.949283	2.58986	1.39646	2.49072	0.773317	1.78431	9.05178	8.48232	8.72441	7.49592	7.18157	8.28117
K00446	catechol_2,3-dioxygenase_[EC:1.13.11.2]	14.612	4.93262	18.4016	6.68212	17.2249	6.35705	5.846	9.45626	7.10704	6.02148	12.1483	6.71616	3.0118	3.6257	3.65739	4.46191	2.63851	4.24294
K00449	protocatechuate_3,4-dioxygenase,_beta_subunit_[EC:1.13.11.3]	28.0037	25.3826	28.1728	31.3588	31.3004	22.9779	18.3638	22.5516	16.3605	16.0744	15.4717	15.6342	3.05699	2.26385	2.91997	0.429866	0.911052	5.31433
K00450	gentisate_1,2-dioxygenase_[EC:1.13.11.4]	23.4772	26.8476	28.0721	31.3039	34.3486	28.001	26.2226	19.9218	14.8059	19.429	18.9308	15.7288	0	3.61338	3.88814	0.694783	1.50726	0.62
K00451	homogentisate_1,2-dioxygenase_[EC:1.13.11.5]	58.4764	41.8531	60.6396	38.2997	62.1027	39.5094	28.6942	31.096	33.5011	36.3691	25.7109	27.3448	7.06436	10.0323	12.3333	10.4544	11.3717	12.288
K00452	3-hydroxyanthranilate_3,4-dioxygenase_[EC:1.13.11.6]	13.6936	15.2679	12.1863	17.8136	17.2899	15.5071	13.8038	10.6139	13.5539	13.345	10.638	12.6268	0	2.49764	4.44159	1.34261	2.42944	1.73938
K00453	tryptophan_2,3-dioxygenase_[EC:1.13.11.11]	46.1987	40.8272	55.9103	50.1276	60.3032	47.8972	26.8621	30.1518	27.4218	25.1459	21.0872	25.7947	8.50111	10.3239	10.7216	5.79148	7.8294	9.99207
K00455	3,4-dihydroxyphenylacetate_2,3-dioxygenase_[EC:1.13.11.15]	0	2.48532	4.20149	1.74045	5.75733	2.29429	4.86518	5.74152	5.43923	4.54772	1.15813	1.82036	1.73288	1.16781	2.71093	0	1.17884	1.8006
K00457	4-hydroxyphenylpyruvate_dioxygenase_[EC:1.13.11.27]	54.2495	34.0647	55.5869	33.8272	55.2603	32.6394	28.3639	24.9594	41.1479	32.6376	33.8013	22.8743	19.1408	14.7865	20.0291	16.2841	20.076	25.1556
K00458	arachidonate_12-lipoxygenase_[EC:1.13.11.31]	0	0	0	0	0	0	0	0	0	0	0	0	0.697617	0	0.632223	0.612128	0	0.653059
K00459	nitronate_monooxygenase_[EC:1.13.12.16]	81.9137	69.132	84.522	74.6138	84.9954	80.1191	112.57	97.7426	109.581	102.472	88.7971	89.0105	108.531	101.471	107.316	110.103	88.5481	120.801
K00463	indoleamine_2,3-dioxygenase_[EC:1.13.11.52]	3.92218	3.93514	3.74282	4.02739	3.50442	3.86873	3.97904	3.7006	4.00436	4.65258	3.90702	4.79889	0.509242	1.08689	1.50175	0.519124	1.73367	0.605837
K00464	all-trans-8'-apo-beta-carotenal_15,15'-oxygenase_[EC:1.13.11.75]	5.29715	3.65391	5.1928	6.01968	3.21575	5.51063	2.20612	1.85074	3.75608	2.42669	2.56697	2.35525	4.79946	1.11967	1.68961	2.06784	1.24194	2.17054
K00469	inositol_oxygenase_[EC:1.13.99.1]	2.38589	3.60675	2.89154	4.45086	4.94136	5.29724	1.11121	0.426756	1.28356	0.845702	1.95026	0.423141	0.589235	0.324499	0.715956	0	0.529852	0.359443
K00472	prolyl_4-hydroxylase_[EC:1.14.11.2]	5.43995	4.46499	7.46991	4.65348	7.42194	5.26956	4.68108	2.72311	5.38296	3.71245	2.62312	2.02095	3.45837	2.55459	3.93705	2.06084	0.632621	5.46847
K00475	naringenin_3-dioxygenase_[EC:1.14.11.9]	0	0.42438	0	0.346861	0	0.415755	0	0.374706	0	0.472812	0	0.415749	0.696309	0.32696	0.526808	0.430818	0.469472	0.960319
K00476	aspartate_beta-hydroxylase_[EC:1.14.11.16]	3.42167	3.62389	5.21205	1.86743	4.42872	2.56717	1.6046	1.55734	0.727122	2.69279	2.46448	2.02358	0	1.46678	0.933546	2.58672	0	2.70226
K00477	phytanoyl-CoA_hydroxylase_[EC:1.14.11.18]	25.0776	16.9311	24.8818	25.6944	35.6647	24.8466	26.0604	25.8084	19.0535	33.7818	20.436	21.699	3.84206	5.34356	6.4417	2.78912	7.83375	3.72248
K00479	glycine_betaine_catabolism_A	21.7709	17.2834	26.0048	23.2633	26.946	19.4159	15.5771	11.7285	18.846	16.9607	13.1046	10.6978	0	4.51813	4.83763	3.1399	2.03126	2.44732
K00480	salicylate_hydroxylase_[EC:1.14.13.1]	11.0582	10.2895	15.4088	14.5359	12.599	13.4604	13.1998	12.6416	17.5272	13.4134	11.5922	12.8714	0.803782	1.72127	0.667988	0	1.12396	0.639235
K00481	p-hydroxybenzoate_3-monooxygenase_[EC:1.14.13.2]	13.655	11.3573	15.5307	13.6696	18.1493	10.8592	14.8462	13.4823	15.8942	13.8297	9.7378	11.7624	0	1.89051	2.47481	1.16436	0	2.3246
K00486	kynurenine_3-monooxygenase_[EC:1.14.13.9]	5.14074	4.85688	5.40334	6.76998	6.68289	5.42016	1.74537	2.5322	3.13595	3.20178	1.88556	4.32303	0	1.02275	1.24786	0.474522	0	1.02526
K00496	alkane_1-monooxygenase_[EC:1.14.15.3]	5.60107	4.22866	3.29954	5.32057	6.73342	4.20746	4.3958	6.0916	4.43362	5.79686	3.37356	3.30515	2.15732	2.74401	2.15761	0.807421	2.04925	4.00841
K00499	choline_monooxygenase_[EC:1.14.15.7]	18.8146	20.1175	20.8425	25.9486	25.2917	25.4806	18.0576	14.5699	26.7847	20.53	15.7854	14.4431	22.787	15.3989	16.4823	21.1142	14.783	15.6207
K00500	phenylalanine-4-hydroxylase_[EC:1.14.16.1]	20.0177	14.6538	22.8752	14.2979	27.1577	14.0221	13.6782	9.78105	9.98325	8.26296	10.0928	6.51794	8.15186	11.1974	12.1078	9.68524	9.79659	12.2887
K00507	stearoyl-CoA_desaturase_(Delta-9_desaturase)_[EC:1.14.19.1]	99.0854	81.4478	98.6289	92.9351	97.8712	75.2199	90.8626	74.6533	88.1638	82.6726	69.4134	61.7703	33.2491	39.6754	48.4595	40.1188	43.6609	46.5538
K00508	linoleoyl-CoA_desaturase_[EC:1.14.19.3]	12.5873	9.75839	10.8187	10.1337	12.0787	8.39929	5.56236	5.96552	8.8389	9.23613	7.76246	6.17301	2.57849	6.13436	6.66562	0.955154	3.22486	2.55273
K00511	squalene_monooxygenase_[EC:1.14.14.17]	0	0.287278	0	0	0	0	0	1.01132	0	0.634592	0	0	0.953633	0.770662	0.698933	0	1.90414	1.16012
K00518	nickel_superoxide_dismutase_[EC:1.15.1.1]	4.59366	0	0.538216	0.269049	3.48455	0.448607	0.468382	6.22155	1.46546	4.62643	3.33507	3.42662	1.01458	2.8085	2.20473	2.56143	1.63575	1.81763
K00520	mercuric_reductase_[EC:1.16.1.1]	0.651437	3.39022	1.17889	4.36298	3.06344	2.66024	3.54109	4.93622	3.09182	5.85271	1.78718	3.80256	17.4881	10.1206	17.6464	11.4271	15.6733	13.5343
K00521	ferric-chelate_reductase_[EC:1.16.1.7]	0	0.346053	0	0.279614	0	0.376166	0	0.465338	0	0	0	0.334863	0	0.364397	0.308975	0.304369	0	0.28661
K00522	ferritin_heavy_chain_[EC:1.16.3.2]	1.01765	0	1.12419	6.10711	0	0.749254	1.19877	3.41874	0	4.53565	0.870315	0	42.2206	5.86722	53.7663	33.8968	0	52.1682
K00523	CDP-4-dehydro-6-deoxyglucose_reductase,_E3_[EC:1.17.1.1]	21.0396	15.6389	18.2421	20.3462	21.3232	22.0299	32.3121	28.032	36.2351	23.1638	21.4988	22.9585	25.0342	21.7625	17.3636	16.3062	18.6163	26.7854
K00525	ribonucleoside-diphosphate_reductase_alpha_chain_[EC:1.17.4.1]	389.827	323.448	382.882	314.28	326.507	304.961	371.694	376.235	352.458	366.934	337.604	313.858	298.871	287.864	298.661	313.635	294.905	300.277
K00526	ribonucleoside-diphosphate_reductase_beta_chain_[EC:1.17.4.1]	43.5595	30.1161	44.8194	30.6062	36.612	27.9795	34.411	30.5903	35.1312	26.2408	30.7895	26.8252	31.1051	22.8108	26.887	34.7085	35.242	28.6498
K00528	ferredoxin/flavodoxin---NADP+_reductase_[EC:1.18.1.2_1.19.1.1]	12.6431	14.7155	11.1493	21.6084	16.2352	17.1777	16.2351	17.3741	14.1848	18.8902	12.9206	16.9421	6.2381	8.1583	10.2937	7.62893	9.94191	12.4343
K00529	3-phenylpropionate/trans-cinnamate_dioxygenase_ferredoxin_reductase_component_[EC:1.18.1.3]	11.2983	14.1189	10.6823	18.9038	13.3028	23.8523	9.72657	15.7182	6.86578	13.7515	8.55782	7.28225	3.72546	4.62711	4.41715	4.97032	2.36451	6.50521
K00534	ferredoxin_hydrogenase_small_subunit_[EC:1.12.7.2]	0	0	0	0	0	0	0	0	0	0	0	0	0	1.29279	2.12594	2.56986	0.823934	2.00729
K00537	arsenate_reductase_(glutaredoxin)_[EC:1.20.4.1]	29.1458	13.6544	23.108	14.9217	23.6868	12.8968	17.2436	31.0297	20.6701	25.3877	20.2174	15.9543	8.62949	7.64931	8.53802	6.18075	7.39369	8.96271
K00540	F420H(2)-dependent_quinone_reductase_[EC:1.1.98.-]	33.685	18.2715	32.6372	20.604	37.8748	18.4715	14.274	19.6776	14.5154	20.4822	23.2411	10.4192	5.70398	9.18146	11.6896	4.20333	7.06714	5.05641
K00544	betaine-homocysteine_S-methyltransferase_[EC:2.1.1.5]	0.415868	1.5115	0.563702	1.62834	2.27415	2.01849	1.42272	1.20945	1.66327	1.72384	1.71065	1.45142	0	0	0.414338	0	0.47167	1.53695
K00545	catechol_O-methyltransferase_[EC:2.1.1.6]	0	0.866145	0.423396	0.402534	0	0	1.90464	0.706955	1.52553	1.29956	1.01678	2.62719	1.69735	0.644247	1.33061	3.82236	1.77891	1.9258
K00548	5-methyltetrahydrofolate--homocysteine_methyltransferase_[EC:2.1.1.13]	224.868	200.113	254.003	235.771	242.802	212.802	215.346	240.438	223.473	230.796	192.019	190.115	121.004	129.962	143.219	116.346	137.504	141.034
K00549	5-methyltetrahydropteroyltriglutamate--homocysteine_methyltransferase_[EC:2.1.1.14]	219.905	175.021	239.543	211.091	252.528	198.764	215.161	186.377	197.795	200.038	172.844	166.688	45.41	56.0696	52.1763	47.7526	54.1707	51.0355
K00554	tRNA_(guanine37-N1)-methyltransferase_[EC:2.1.1.228]	63.5834	77.7613	64.3111	91.7212	69.0794	73.3532	67.0192	62.4558	67.7921	81.0128	59.6475	69.7042	66.2038	66.4658	64.4095	71.1812	65.6502	75.5753
K00555	tRNA_(guanine26-N2/guanine27-N2)-dimethyltransferase_[EC:2.1.1.215_2.1.1.216]	0.176654	2.37432	0.567209	1.51487	0.525572	1.46941	0.963162	2.36122	1.43799	2.97897	1.48274	2.75859	19.5792	15.2746	17.5404	18.3232	12.454	15.0854
K00556	tRNA_(guanosine-2'-O-)-methyltransferase_[EC:2.1.1.34]	5.49885	9.80546	7.90099	12.3384	8.24318	9.4018	2.39835	6.26895	5.30216	5.15341	2.87113	7.2546	2.21224	6.93041	6.86119	9.059	8.3831	7.37933
K00558	DNA_(cytosine-5)-methyltransferase_1_[EC:2.1.1.37]	13.3736	15.7308	17.0476	23.4433	17.3259	19.6369	1.90205	2.41273	3.085	9.13221	7.50372	3.72702	22.7096	16.5196	30.9264	22.8664	32.3808	21.1104
K00559	sterol_24-C-methyltransferase_[EC:2.1.1.41]	0.397637	0.369527	0	0	0.270929	0	0.33193	1.66611	0	0.66191	0.419526	0.341452	0	0.525932	0	0	0.613419	0.49304
K00560	thymidylate_synthase_[EC:2.1.1.45]	57.5265	61.4276	61.3274	67.4386	60.7539	57.4965	75.3097	70.259	76.3576	69.5562	65.9554	71.1183	89.1412	89.2774	88.1759	106.187	96.4028	100.782
K00563	23S_rRNA_(guanine745-N1)-methyltransferase_[EC:2.1.1.187]	0.550536	1.00075	0.267319	0.881273	0.884939	0.658621	0	0	0	0	0.28837	0	5.78909	3.93089	4.22607	3.91473	4.47501	5.69441
K00564	16S_rRNA_(guanine1207-N2)-methyltransferase_[EC:2.1.1.172]	0.942779	2.07418	0.281008	2.07848	1.74589	1.58132	0	0.880549	0.754002	2.69394	2.32993	2.10737	6.62057	4.36759	4.00791	4.97785	3.35955	4.44654
K00566	tRNA-uridine_2-sulfurtransferase_[EC:2.8.1.13]	52.3573	43.1012	46.8318	55.268	49.6933	54.0449	47.0518	43.7307	42.9115	46.548	44.4922	43.3033	38.8391	42.6772	234.596	41.7095	44.8196	42.7474
K00567	methylated-DNA-[protein]-cysteine_S-methyltransferase_[EC:2.1.1.63]	35.966	35.8022	28.5246	50.5095	35.3399	43.6542	28.771	36.6991	29.4465	36.7359	32.3803	28.539	34.3101	34.29	28.8011	37.3811	29.5665	39.0508
K00568	2-polyprenyl-6-hydroxyphenyl_methylase_/_3-demethylubiquinone-9_3-methyltransferase_[EC:2.1.1.222_2.1.1.64]	10.0999	7.51481	8.40196	9.10542	10.6335	9.09457	13.2699	21.7084	16.8857	17.0383	15.2387	11.693	15.2761	9.59972	13.4915	7.84849	10.2185	16.9765
K00569	thiopurine_S-methyltransferase_[EC:2.1.1.67]	1.47083	1.93227	1.33185	1.54386	1.92927	0.832938	2.04566	5.03588	4.28759	3.01757	3.48827	2.87565	2.03835	4.13092	4.1016	4.33158	2.59292	5.62225
K00570	phosphatidylethanolamine/phosphatidyl-N-methylethanolamine_N-methyltransferase_[EC:2.1.1.17_2.1.1.71]	81.581	60.1349	76.8898	64.0521	79.9352	53.4545	52.5261	61.4169	47.5874	66.5197	50.1077	48.7955	21.932	21.5061	26.4785	21.7057	25.9959	26.9819
K00571	site-specific_DNA-methyltransferase_(adenine-specific)_[EC:2.1.1.72]	56.5455	43.9393	59.0916	60.2835	60.7576	42.7532	17.7936	30.0373	15.3206	23.7192	20.8281	14.4023	37.7531	30.5297	47.6251	38.1322	56.2684	42.8461
K00573	protein-L-isoaspartate(D-aspartate)_O-methyltransferase_[EC:2.1.1.77]	130.497	112.349	131.21	129.271	135.11	123.964	129.679	146.896	132.32	144.567	134.789	117.04	119.178	122.725	119.514	133.241	119.733	139.854
K00574	cyclopropane-fatty-acyl-phospholipid_synthase_[EC:2.1.1.79]	95.2131	60.9816	84.3704	68.116	89.4834	60.2958	109.047	112.35	110.006	99.7199	88.5592	79.8185	80.6698	61.9945	81.7174	66.1492	66.4597	93.5155
K00575	chemotaxis_protein_methyltransferase_CheR_[EC:2.1.1.80]	73.1206	60.8059	71.544	69.9951	66.1302	56.9481	78.5919	83.0901	63.7133	86.0921	75.4879	58.4594	41.298	61.5035	62.1349	56.5576	66.6946	57.5783
K00577	tetrahydromethanopterin_S-methyltransferase_subunit_A_[EC:2.1.1.86]	4.22651	7.79656	4.41547	7.49083	1.80539	4.77632	5.16404	9.79867	7.25347	8.95311	5.11642	6.79726	39.2986	23.5806	21.9291	34.0997	27.2408	16.4208
K00578	tetrahydromethanopterin_S-methyltransferase_subunit_B_[EC:2.1.1.86]	0	0.695131	0	1.21662	0	0.339839	0.698056	0.528465	0	1.4351	0.552184	1.31246	8.57858	6.3599	8.10119	9.98698	5.82621	5.16111
K00579	tetrahydromethanopterin_S-methyltransferase_subunit_C_[EC:2.1.1.86]	0	0.739993	0	1.17331	0	0.483671	0.546974	1.58585	0.78397	0.49236	1.10561	1.30111	7.17579	4.77714	5.73464	7.89661	5.12484	6.20902
K00580	tetrahydromethanopterin_S-methyltransferase_subunit_D_[EC:2.1.1.86]	0	1.83375	0	0.963742	0	0.985212	0.563109	1.5083	0.402026	0.94834	1.01528	0.701051	9.20858	7.48605	8.86509	7.98466	8.97851	6.48748
K00581	tetrahydromethanopterin_S-methyltransferase_subunit_E_[EC:2.1.1.86]	0	1.79981	0.537413	0.711771	0	0	0.464034	1.1105	1.26174	0.816431	0.509042	1.25626	9.29515	8.85098	8.87092	9.27234	9.24361	6.01268
K00582	tetrahydromethanopterin_S-methyltransferase_subunit_F_[EC:2.1.1.86]	0	1.48598	0	0.456934	0	0.461034	0.616182	0.785762	0.596819	0.767702	0	0.963077	8.82294	5.60618	7.09386	8.94657	7.94223	4.51452
K00583	tetrahydromethanopterin_S-methyltransferase_subunit_G_[EC:2.1.1.86]	0.450728	0	0	0	0	0	0	0.896025	0	0	0	0.317463	2.96659	4.51548	5.08484	4.0472	5.88854	5.88539
K00584	tetrahydromethanopterin_S-methyltransferase_subunit_H_[EC:2.1.1.86]	2.92904	6.18819	1.75662	4.73859	3.52216	2.86735	9.52225	5.29122	7.13711	5.74798	7.22476	6.78912	24.709	21.4566	18.264	26.2108	17.2442	20.2707
K00587	protein-S-isoprenylcysteine_O-methyltransferase_[EC:2.1.1.100]	16.432	8.16411	14.6948	10.5567	9.25818	8.47164	3.87101	5.42748	3.78596	8.2478	7.53495	4.11556	1.93672	5.35488	2.19035	3.79852	4.48931	3.77465
K00588	caffeoyl-CoA_O-methyltransferase_[EC:2.1.1.104]	47.1852	38.3517	47.3608	52.022	50.567	39.9394	40.1035	49.1616	38.1564	53.2339	37.6398	35.2475	30.5124	32.1265	29.9296	39.6081	28.8546	36.4622
K00590	site-specific_DNA-methyltransferase_(cytosine-N4-specific)_[EC:2.1.1.113]	7.7134	13.2303	6.18116	14.6759	8.53814	16.6628	0.851392	3.04448	1.96362	2.42602	2.73088	1.78402	8.76454	6.14222	8.23559	5.75459	11.5493	7.70283
K00594	alditol_oxidase_[EC:1.1.3.41]	4.01789	1.54116	3.47177	1.43784	3.0134	1.32215	0	0	0	0	0.299365	0.198908	0	0.340838	0	0.475288	0.314329	0.274515
K00595	precorrin-6B_C5,15-methyltransferase_/_cobalt-precorrin-6B_C5,C15-methyltransferase_[EC:2.1.1.132_2.1.1.289_2.1.1.196]	0.697071	3.98408	1.29763	2.59316	0.343969	3.07492	3.88019	6.54683	2.74429	4.76391	4.99214	2.11239	2.7661	2.18854	2.19212	1.5258	3.71269	4.30203
K00598	trans-aconitate_2-methyltransferase_[EC:2.1.1.144]	12.9843	7.48871	14.2068	5.95923	15.8202	6.86808	10.5364	18.8287	8.80912	16.8655	8.51569	7.56475	8.91212	4.82729	5.41325	4.33066	5.56211	6.86266
K00600	glycine_hydroxymethyltransferase_[EC:2.1.2.1]	160.432	161.287	162.415	156.098	162.333	148.644	183.246	174.529	193.739	176.525	166.26	161.093	177.807	171.743	181.347	175.467	169.691	180.251
K00602	phosphoribosylaminoimidazolecarboxamide_formyltransferase_/_IMP_cyclohydrolase_[EC:2.1.2.3_3.5.4.10]	99.9878	118.685	100.908	123.101	105.437	107.49	121.772	123.893	133.288	125.048	107.571	100.813	143.349	138.416	141.335	153.575	128.134	151.45
K00603	glutamate_formiminotransferase_/_5-formyltetrahydrofolate_cyclo-ligase_[EC:2.1.2.5_6.3.3.2]	13.2252	13.2936	12.0898	13.8186	13.4426	10.2442	9.93366	7.56499	8.2879	11.8519	7.70492	7.39554	20.8391	13.7021	19.6173	18.3864	14.8932	16.3362
K00604	methionyl-tRNA_formyltransferase_[EC:2.1.2.9]	44.2153	49.2918	50.448	53.9989	50.7546	57.4985	66.6213	62.3757	56.1959	65.2718	53.653	54.0296	41.7557	52.1368	51.135	55.5203	49.7824	57.1082
K00605	aminomethyltransferase_[EC:2.1.2.10]	92.9037	81.7311	94.5041	96.8945	103.588	82.6798	75.1049	84.045	76.3108	71.4518	73.7591	69.9168	70.3756	83.9128	73.3685	93.0945	74.9857	77.5043
K00606	3-methyl-2-oxobutanoate_hydroxymethyltransferase_[EC:2.1.2.11]	109.943	95.6769	111.903	105.178	106.71	93.4956	116.3	105.655	96.2487	112.2	95.1177	80.2166	97.7477	105.543	107.404	108.216	96.1899	106.204
K00609	aspartate_carbamoyltransferase_catalytic_subunit_[EC:2.1.3.2]	130.503	128.305	127.351	135.679	121.305	123.729	122.228	131.725	113.771	136.167	117.763	112.412	123.992	120.501	130.31	117.856	111.703	125.464
K00610	aspartate_carbamoyltransferase_regulatory_subunit	2.12365	3.46684	1.17732	2.93743	1.06866	2.79515	0.528842	1.93877	2.43751	2.91924	1.26478	3.64644	29.5569	19.9014	21.2396	25.6342	19.8002	15.8667
K00611	ornithine_carbamoyltransferase_[EC:2.1.3.3]	94.154	95.6503	98.072	112.09	102.736	99.883	109.867	122.178	113.487	116.855	118.087	110.75	109.591	115.969	104.657	119.344	117.988	108.473
K00612	carbamoyltransferase_[EC:2.1.3.-]	99.4379	91.0995	102.303	109.278	110.932	93.9298	52.5201	54.5664	64.057	72.3694	58.6249	54.8318	19.9319	34.2076	41.0798	25.7147	44.4349	31.9662
K00613	glycine_amidinotransferase_[EC:2.1.4.1]	2.01431	1.90264	2.02627	1.3419	2.21726	1.34231	4.29389	3.51342	2.85421	3.20842	3.83681	2.68178	4.80521	3.20322	4.68301	5.20397	8.08435	6.91402
K00615	transketolase_[EC:2.2.1.1]	164.611	192.975	175.117	206.784	190.003	197.033	220.591	232.694	215.082	243.692	185.952	214.244	225.008	193.764	214.448	206.247	193.588	217.582
K00616	transaldolase_[EC:2.2.1.2]	106.116	96.758	112.275	112.474	113.88	95.4392	93.4319	94.9024	91.8316	102.279	95.6924	90.0991	90.3196	86.3515	84.7354	97.7358	86.2582	99.6985
K00617	6-deoxy-6-sulfo-D-fructose_transaldolase_[EC:2.2.1.14]	0	0	0	0.251412	0	0.377346	0	0	0	0	0	0.36861	1.43123	1.24808	3.05986	0.585793	0.747152	2.45974
K00619	amino-acid_N-acetyltransferase_[EC:2.3.1.1]	13.5056	19.3546	10.1139	20.2209	12.3249	16.4499	22.4474	18.5869	17.6633	18.4781	17.6997	21.1568	23.4249	23.4017	23.701	34.6327	24.4379	33.4119
K00620	glutamate_N-acetyltransferase_/_amino-acid_N-acetyltransferase_[EC:2.3.1.35_2.3.1.1]	30.6038	39.4687	34.4065	56.7188	35.2062	49.4653	49.6811	52.5479	54.4772	54.0939	45.9424	41.9012	59.357	50.1206	60.0873	56.7003	54.9534	59.8707
K00621	glucosamine-phosphate_N-acetyltransferase_[EC:2.3.1.4]	0.353183	0	0	0	0	0.228042	0.466807	2.04329	1.28345	0.438244	0.44712	0.40673	0	0.548351	1.02608	0.319055	0.759434	0.552272
K00625	phosphate_acetyltransferase_[EC:2.3.1.8]	29.8317	24.4309	24.5053	27.3138	29.3292	31.3717	26.9526	31.2578	16.9797	24.1602	27.7024	34.5793	21.6113	20.1511	24.233	16.5602	27.3282	15.7132
K00626	acetyl-CoA_C-acetyltransferase_[EC:2.3.1.9]	512.1	495.704	499.559	517.078	539.833	524.848	517.81	538.605	570.841	554.785	471.82	454.363	624.689	600.3	592.643	714.428	484.759	681.716
K00627	pyruvate_dehydrogenase_E2_component_(dihydrolipoamide_acetyltransferase)_[EC:2.3.1.12]	41.5209	35.2034	42.0924	38.7325	43.012	42.0767	50.5992	48.6624	49.2368	38.3418	39.8928	32.3582	18.709	20.5649	24.676	21.1513	26.5702	26.8064
K00631	glycerol-3-phosphate_O-acyltransferase_[EC:2.3.1.15]	8.44773	12.9482	4.91914	14.2644	10.0793	13.2603	13.7671	17.7472	21.3134	14.4994	9.64699	12.8439	15.5898	12.4547	13.505	17.5006	14.506	19.6316
K00632	acetyl-CoA_acyltransferase_[EC:2.3.1.16]	26.2652	18.3655	15.3455	23.8284	24.929	26.5499	20.1761	21.877	10.1854	16.4591	16.9886	14.1956	11.2004	18.3026	15.8666	15.2972	6.15824	14.59
K00634	phosphate_butyryltransferase_[EC:2.3.1.19]	21.6189	16.7675	20.502	20.5462	21.9548	17.4711	27.7148	32.9754	13.9926	29.4347	26.411	25.5865	16.2569	23.5624	21.9216	24.3535	23.2302	19.2737
K00635	diacylglycerol_O-acyltransferase_/_wax_synthase_[EC:2.3.1.20_2.3.1.75]	58.7209	29.85	48.2381	37.4406	61.9524	55.8818	70.9456	82.2258	72.3652	80.1435	60.2142	42.9304	45.745	54.4658	50.1835	45.5091	31.6787	86.6836
K00639	glycine_C-acetyltransferase_[EC:2.3.1.29]	43.7318	61.3615	55.8805	67.6436	50.8739	59.7064	39.225	43.4834	37.6833	52.8874	31.5551	49.1226	45.9299	52.1415	45.0666	44.8722	42.9437	47.4043
K00640	serine_O-acetyltransferase_[EC:2.3.1.30]	76.8114	56.6949	68.9621	64.2578	72.2046	60.9359	82.0821	101.188	81.0873	90.9618	85.311	72.5839	93.3796	79.9784	86.9584	84.8826	81.7833	81.5668
K00641	homoserine_O-acetyltransferase/O-succinyltransferase_[EC:2.3.1.31_2.3.1.46]	83.6253	76.8857	82.3564	83.3643	88.7644	70.507	91.7446	94.7989	88.7432	83.687	81.4292	81.3858	56.3943	56.6731	62.5546	56.3579	64.4284	68.8534
K00643	5-aminolevulinate_synthase_[EC:2.3.1.37]	16.0119	7.54384	12.725	5.97272	12.2967	7.1519	8.22667	13.7336	8.73386	12.6524	9.19079	9.80003	8.66178	4.39588	8.07604	6.94276	2.70169	9.46628
K00645	[acyl-carrier-protein]_S-malonyltransferase_[EC:2.3.1.39]	52.0271	34.8161	45.918	42.0104	45.3186	40.0627	36.139	43.2766	42.3406	45.7439	36.1453	34.6016	46.615	48.0013	43.2725	52.3683	47.1898	52.7589
K00647	3-oxoacyl-[acyl-carrier-protein]_synthase_I_[EC:2.3.1.41]	7.75844	7.69671	5.80667	5.72404	7.10789	5.36045	7.05242	10.6322	7.8028	3.95321	7.64192	4.35686	3.67097	5.93095	3.78502	5.75491	5.43969	6.48312
K00648	3-oxoacyl-[acyl-carrier-protein]_synthase_III_[EC:2.3.1.180]	124.512	123.401	117.68	144.49	132.199	127.195	118.905	117.713	118.213	122.253	105.924	112.202	94.3369	100.327	101.073	101.417	95.5458	98.8989
K00651	homoserine_O-succinyltransferase/O-acetyltransferase_[EC:2.3.1.46_2.3.1.31]	13.5614	7.12722	10.9413	6.76092	11.1776	3.60155	4.79755	6.7492	7.36591	8.06274	7.69288	5.03824	10.474	8.54796	12.6714	9.40707	7.34191	12.1335
K00652	8-amino-7-oxononanoate_synthase_[EC:2.3.1.47]	47.1247	53.6787	42.9144	55.1827	51.3927	49.1691	38.6447	38.8424	34.4761	54.5965	36.829	45.1495	40.8671	48.5378	38.4161	38.6616	44.3426	40.6998
K00655	1-acyl-sn-glycerol-3-phosphate_acyltransferase_[EC:2.3.1.51]	153.348	129.318	149.269	148.023	168.096	137.314	119.787	129.63	134.151	145.718	125.057	111.362	113.756	123.824	114.28	126.042	125.173	132.075
K00656	formate_C-acetyltransferase_[EC:2.3.1.54]	29.6479	22.016	34.2043	24.9327	28.6851	23.3573	29.7496	33.076	40.7074	30.9337	31.5021	28.5203	19.3412	16.628	23.0935	9.49651	18.1521	13.4315
K00657	diamine_N-acetyltransferase_[EC:2.3.1.57]	18.076	21.4805	25.6461	25.4751	26.2352	22.973	13.9082	17.7364	16.7865	20.4838	13.9675	19.5115	8.58992	16.1138	16.562	20.2348	18.3558	14.1075
K00658	2-oxoglutarate_dehydrogenase_E2_component_(dihydrolipoamide_succinyltransferase)_[EC:2.3.1.61]	46.9373	37.3892	54.5514	44.38	53.0128	39.8664	40.1841	38.9971	40.6283	33.7158	39.4759	26.179	31.9656	27.0417	31.2274	21.9613	32.7851	30.5348
K00660	chalcone_synthase_[EC:2.3.1.74]	0	0	0	0	0.559522	0	0	0	0.465986	0	0	0	5.85923	0.430343	7.49735	5.91843	0	6.7843
K00661	maltose_O-acetyltransferase_[EC:2.3.1.79]	24.8023	9.94593	18.3802	14.5867	20.8969	14.3416	10.6464	18.5099	12.5358	11.5112	16.3989	8.21449	8.716	10.0474	13.2983	7.89609	11.5471	8.23911
K00662	aminoglycoside_3-N-acetyltransferase_[EC:2.3.1.81]	33.6283	16.8294	34.7673	20.2198	30.711	17.0997	5.90223	9.42144	7.00796	8.73201	5.2344	4.80029	11.8203	7.2379	11.8312	7.22173	6.33008	8.67294
K00663	aminoglycoside_6'-N-acetyltransferase_[EC:2.3.1.82]	4.28575	2.94171	4.50423	3.36954	5.84674	3.56956	0.54041	3.53067	0.529987	1.02865	2.07919	0.427967	0.678117	1.43699	1.53514	2.59129	0.988117	1.10823
K00666	fatty-acyl-CoA_synthase_[EC:6.2.1.-]	65.7987	54.5571	64.1797	48.8749	67.7211	48.446	60.2234	79.894	64.9308	65.4712	73.003	45.1726	53.4733	51.8913	50.6088	71.1189	38.5613	51.5208
K00672	formylmethanofuran--tetrahydromethanopterin_N-formyltransferase_[EC:2.3.1.101]	2.64601	6.03	4.49315	5.86752	5.27075	5.94768	1.61871	4.08444	5.74473	6.9589	4.12969	7.00389	18.3077	19.1435	12.4306	18.898	11.1563	15.2568
K00673	arginine_N-succinyltransferase_[EC:2.3.1.109]	3.21672	2.15543	4.90625	2.18263	5.06028	1.60348	1.20567	1.14629	0.250473	1.14989	0.370925	0.531954	0.453349	0.562961	0	0.594852	0	1.15656
K00674	2,3,4,5-tetrahydropyridine-2,6-dicarboxylate_N-succinyltransferase_[EC:2.3.1.117]	43.5877	33.1723	39.6956	36.5971	42.6205	37.7444	44.9291	46.573	50.063	42.8797	30.3074	35.4442	29.1384	26.7633	30.9784	27.2454	26.2383	31.7208
K00675	N-hydroxyarylamine_O-acetyltransferase_[EC:2.3.1.118]	13.7828	9.90211	12.3975	10.0207	17.5528	9.84302	4.19889	5.47196	2.72771	5.1074	2.81487	2.57728	0	1.05091	0.727824	0.349358	1.47624	0.971206
K00677	UDP-N-acetylglucosamine_acyltransferase_[EC:2.3.1.129]	61.0849	74.9137	69.3628	98.3682	72.1519	85.8437	52.3134	49.9201	59.364	65.904	53.5269	54.8094	53.008	49.4592	45.6866	57.216	51.5776	65.9763
K00681	gamma-glutamyltranspeptidase_/_glutathione_hydrolase_[EC:2.3.2.2_3.4.19.13]	49.7782	46.7776	49.7425	65.1055	61.2447	62.1035	41.1771	35.4155	44.8853	42.1059	27.6368	32.4034	26.5052	18.7032	27.1315	24.944	22.6793	27.0262
K00682	gamma-glutamylcyclotransferase_[EC:4.3.2.9]	6.93181	11.8758	3.87684	14.3265	6.80252	14.6967	10.3294	13.4886	7.3725	14.7562	10.1463	10.6029	5.90098	11.6463	6.44907	4.84105	5.49622	6.8128
K00683	glutaminyl-peptide_cyclotransferase_[EC:2.3.2.5]	18.5391	13.8479	17.8191	18.3849	20.4007	16.2588	7.94329	4.38721	7.51892	10.0043	6.26434	6.60191	5.48831	5.32013	4.46272	4.21229	5.06778	4.3885
K00684	leucyl/phenylalanyl-tRNA---protein_transferase_[EC:2.3.2.6]	37.776	26.9493	34.294	32.7243	36.803	31.3537	37.3867	33.7452	37.4404	38.0066	33.3825	26.8047	18.7714	19.7073	28.4102	13.1237	21.8593	21.9647
K00688	glycogen_phosphorylase_[EC:2.4.1.1]	289.254	289.468	283.053	292.662	284.519	272.148	351.725	366.93	336.752	377.047	330.863	320.021	318.467	311.433	324.284	322.994	307.636	338.002
K00690	sucrose_phosphorylase_[EC:2.4.1.7]	10.3806	3.05275	8.06316	2.76958	6.84303	4.95435	2.05505	4.26704	1.21398	5.24448	4.19404	2.20912	1.10734	1.71496	2.40906	0.8827	2.23537	0.464264
K00691	maltose_phosphorylase_[EC:2.4.1.8]	0	0	0	0	0	0	0	0	0	0	0.41175	0	0	3.46264	1.73907	2.86682	2.33482	3.2542
K00693	glycogen_synthase_[EC:2.4.1.11]	0.547461	0.60921	0.468988	0.310581	0.344644	0	0.539894	0.413034	0	1.25198	0.369945	0.301431	0.501395	0.742979	0.852068	0.900437	0.651412	0.323107
K00694	cellulose_synthase_(UDP-forming)_[EC:2.4.1.12]	14.0714	7.44759	12.7619	10.7829	15.9428	8.46525	19.2458	19.4096	22.5561	25.5127	17.1712	15.8203	8.20153	11.0423	12.8094	6.14808	12.1788	10.9243
K00695	sucrose_synthase_[EC:2.4.1.13]	2.90649	4.63073	2.93212	4.56778	2.76691	4.55348	3.10069	4.75657	3.07604	4.88587	2.35339	5.22229	4.4516	4.65971	3.60537	4.63178	5.96849	3.92834
K00696	sucrose-phosphate_synthase_[EC:2.4.1.14]	0.499517	0.461018	0	0.159578	0.181542	0	0	0	0.366405	0	0.222178	0	0.476984	0	0.189042	0	0.767897	0.331301
K00697	trehalose_6-phosphate_synthase_[EC:2.4.1.15_2.4.1.347]	28.7632	26.3571	26.1213	40.7442	32.6892	25.0378	32.4122	31.3724	15.9343	34.0299	21.61	26.2224	7.77258	12.4696	11.7613	13.5031	11.9498	15.9935
K00700	1,4-alpha-glucan_branching_enzyme_[EC:2.4.1.18]	169.667	112.633	162.712	115.212	139.762	109.107	149.592	184.473	129.99	167.842	146.252	125.822	117.106	112.854	107.833	110.824	104.317	120.815
K00702	cellobiose_phosphorylase_[EC:2.4.1.20]	12.188	2.57913	9.45122	9.27696	10.1589	5.53828	4.81834	8.96147	8.9092	7.92421	9.67209	3.40949	9.89898	6.72525	15.9084	4.03191	6.73835	6.59282
K00703	starch_synthase_[EC:2.4.1.21]	116.147	93.3477	99.8676	101.323	98.8918	84.6834	93.6506	109.804	97.7344	106.819	97.2748	91.1658	74.0706	80.4212	76.5422	97.3872	90.9542	93.323
K00705	4-alpha-glucanotransferase_[EC:2.4.1.25]	72.632	58.0565	74.5621	67.1147	70.915	55.1685	60.9538	73.9082	76.359	70.3494	64.0825	59.8125	66.5715	67.7443	62.652	83.51	62.9872	77.344
K00718	galactoside_2-L-fucosyltransferase_1/2_[EC:2.4.1.69]	2.3192	4.13781	5.09284	4.98571	3.38525	5.33295	0	0	0	0	0.207883	0.910421	2.89692	1.84528	1.11039	2.69974	3.0559	3.31314
K00720	ceramide_glucosyltransferase_[EC:2.4.1.80]	4.98828	8.96761	7.11978	10.7686	8.90512	6.74191	3.81491	4.13732	4.33645	9.43777	5.85252	5.95277	2.77643	5.41857	2.88973	3.10257	1.5373	5.64502
K00721	dolichol-phosphate_mannosyltransferase_[EC:2.4.1.83]	161.649	145.983	147.174	173.461	174.313	158.578	78.0126	100.269	98.099	106.773	95.9583	86.8911	96.9413	104.443	100.331	126.204	103.407	118.335
K00725	(N-Acetylneuraminyl)-galactosylglucosylceramide_N-acetylgalactosaminyltransferase_[EC:2.4.1.92]	0	0	0	0	0	0	0	0	0	0	0	0	0	0	0.353258	0	0	0.553564
K00728	dolichyl-phosphate-mannose-protein_mannosyltransferase_[EC:2.4.1.109]	0.715972	1.79777	1.25234	3.00178	1.28695	2.20936	0.456666	0	0.478895	3.04547	0	2.77272	0.584125	3.16843	3.0615	1.54929	1.33907	1.17778
K00729	dolichyl-phosphate_beta-glucosyltransferase_[EC:2.4.1.117]	31.5404	21.9225	29.7019	20.96	32.6785	16.1811	9.45288	5.81542	7.9677	13.7227	8.14022	10.1728	4.44186	9.35059	7.42715	3.52978	5.34156	5.60804
K00737	beta-1,4-mannosyl-glycoprotein_beta-1,4-N-acetylglucosaminyltransferase_[EC:2.4.1.144]	7.4252	0.902524	7.81512	9.24898	7.37299	5.05336	2.80845	3.91577	1.22225	3.62165	3.37513	3.14114	5.68196	3.83357	8.71007	15.7097	14.1836	12.7332
K00748	lipid-A-disaccharide_synthase_[EC:2.4.1.182]	31.6507	33.8489	34.253	35.6631	33.3778	41.578	35.373	33.0219	33.4139	37.6929	30.6055	32.1174	31.7537	37.9044	41.2528	48.9056	41.7035	47.1014
K00752	hyaluronan_synthase_[EC:2.4.1.212]	0	0	0	0.327988	0.15655	0	0.696353	2.00036	0.775092	1.06389	1.30257	0	0	1.59717	1.11021	2.73618	0	2.07999
K00754	L-malate_glycosyltransferase_[EC:2.4.1.-]	51.9111	50.6683	55.602	69.5879	61.3867	54.9868	30.7218	29.573	33.7419	38.4053	30.0005	36.5246	18.874	26.5856	22.8079	34.362	34.8631	23.0444
K00756	pyrimidine-nucleoside_phosphorylase_[EC:2.4.2.2]	9.97588	7.45956	9.06279	8.43611	9.37281	5.58408	4.62707	7.1354	4.77082	6.19288	2.86938	3.89477	3.32526	1.36378	0.861981	2.76891	3.82409	2.0216
K00757	uridine_phosphorylase_[EC:2.4.2.3]	2.26864	1.19878	3.42766	2.56665	5.00464	3.00411	1.2119	0.450076	0	0	0	0.57078	12.0868	7.08896	7.62269	12.1431	6.19803	6.95004
K00759	adenine_phosphoribosyltransferase_[EC:2.4.2.7]	41.4727	52.3628	44.0749	53.1728	48.9086	53.9841	36.2783	51.1387	36.5345	47.8884	41.425	35.7778	28.9045	35.2516	26.4618	30.984	28.3146	31.9455
K00760	hypoxanthine_phosphoribosyltransferase_[EC:2.4.2.8]	96.1496	80.4219	87.4506	87.3823	90.7426	76.4886	71.3855	82.6536	68.2054	94.1175	79.5958	66.0422	54.1565	59.4791	63.8088	68.1269	69.8515	64.2191
K00761	uracil_phosphoribosyltransferase_[EC:2.4.2.9]	31.6934	20.5825	29.1405	23.6381	35.8899	23.4426	17.6152	12.6277	15.8435	12.6263	19.1452	18.368	10.4238	11.3535	7.74393	9.10332	13.1714	12.1312
K00762	orotate_phosphoribosyltransferase_[EC:2.4.2.10]	90.6569	87.5093	90.3605	99.6473	91.4514	87.1378	75.5975	84.7539	79.3104	76.0106	64.7416	80.4085	121.586	100.385	105.587	109.912	104.532	100.317
K00763	nicotinate_phosphoribosyltransferase_[EC:6.3.4.21]	75.2926	53.9514	62.6505	58.3687	67.5886	51.7256	76.6465	85.5778	75.886	83.6882	72.2352	67.7723	65.7121	54.4857	58.461	76.1953	58.2317	73.397
K00764	amidophosphoribosyltransferase_[EC:2.4.2.14]	141.91	151.5	140.582	149.878	139.596	134.313	142.15	152.381	144.162	148.933	143.729	148.396	191.086	174.014	177.01	184.69	163.136	180.09
K00765	ATP_phosphoribosyltransferase_[EC:2.4.2.17]	70.8986	76.9522	74.4024	78.252	79.4136	66.0909	82.5257	88.4993	84.82	87.2164	72.4325	72.2289	108.681	104.586	103.306	99.5822	86.6702	104.89
K00766	anthranilate_phosphoribosyltransferase_[EC:2.4.2.18]	58.6927	67.6378	54.3588	70.3166	56.9319	67.2819	67.4341	65.735	63.9964	79.0159	53.5408	68.5665	73.1396	66.6039	80.6847	67.3357	64.9666	72.1804
K00767	nicotinate-nucleotide_pyrophosphorylase_(carboxylating)_[EC:2.4.2.19]	23.5994	24.4148	29.9303	32.9243	32.6202	31.0743	27.474	25.4098	25.2397	35.0609	27.5921	26.1348	54.4947	45.5517	41.6919	44.9003	35.959	34.5335
K00768	nicotinate-nucleotide--dimethylbenzimidazole_phosphoribosyltransferase_[EC:2.4.2.21]	10.8855	9.87777	10.4222	7.0173	9.10827	6.37713	14.3564	11.996	12.6941	13.4655	16.3843	9.04789	17.7607	21.6072	17.6917	21.3189	17.3986	18.986
K00769	xanthine_phosphoribosyltransferase_[EC:2.4.2.22]	4.92215	2.86794	8.50738	4.08649	6.77251	2.95229	2.18515	7.05937	4.56646	6.9086	4.24043	2.64208	0	0	0	0	0	0.415151
K00772	5'-methylthioadenosine_phosphorylase_[EC:2.4.2.28]	45.3471	43.9788	39.9909	42.0267	41.9963	38.7755	37.8616	40.4967	35.0704	48.4647	41.4707	35.4653	31.5757	40.3765	28.4131	41.7412	24.8995	33.9295
K00773	queuine_tRNA-ribosyltransferase_[EC:2.4.2.29]	45.9912	45.5279	37.2198	54.3076	49.5713	55.015	54.4166	48.3147	45.3085	53.4471	40.07	40.8002	39.3078	55.3059	51.9236	47.6993	44.4153	44.9277
K00782	L-lactate_dehydrogenase_complex_protein_LldG	23.9194	21.5523	23.0411	22.4098	18.4883	23.8218	19.1065	20.841	23.1162	22.2067	15.9068	21.1396	28.8915	23.2548	17.9844	21.7071	20.2554	23.0753
K00783	23S_rRNA_(pseudouridine1915-N3)-methyltransferase_[EC:2.1.1.177]	13.6366	19.2037	16.6312	21.7286	16.536	19.3647	20.709	18.5921	23.6398	17.8416	18.4789	16.282	29.7042	28.3665	26.5245	24.7872	22.5808	28.0556
K00784	ribonuclease_Z_[EC:3.1.26.11]	149.885	131.761	145.606	122.719	154.965	109.86	100.314	104.147	97.3626	114.909	109.217	98.305	135.63	122.184	131.664	167.078	136.324	144.245
K00788	thiamine-phosphate_pyrophosphorylase_[EC:2.5.1.3]	31.3256	34.9755	31.805	38.1807	30.0741	37.9493	39.6828	46.3562	41.4648	46.6498	44.1086	37.6055	32.6844	38.651	36.0266	35.7658	37.0414	36.0234
K00789	S-adenosylmethionine_synthetase_[EC:2.5.1.6]	203.593	197.974	203.734	214.298	206.525	191.88	213.848	221.979	259.026	242.702	194.529	196.723	224.01	215.142	219.623	210.176	194.036	224.121
K00790	UDP-N-acetylglucosamine_1-carboxyvinyltransferase_[EC:2.5.1.7]	70.854	87.1763	74.3301	97.3641	76.3131	92.751	82.3725	76.3279	86.9997	77.0032	71.9949	77.9321	66.675	81.4215	69.7956	61.2658	56.976	79.6084
K00791	tRNA_dimethylallyltransferase_[EC:2.5.1.75]	31.0869	36.0356	35.6325	44.0196	40.0086	37.0696	35.9146	34.0033	36.0507	43.2906	37.8104	34.8487	34.9587	50.277	47.9833	59.8188	46.9736	53.4201
K00793	riboflavin_synthase_[EC:2.5.1.9]	48.075	46.5905	45.2848	56.3369	51.7192	50.1589	46.353	52.1893	57.5771	55.5182	46.9598	49.2423	43.5696	55.8459	46.2696	64.0095	50.5656	53.7972
K00794	6,7-dimethyl-8-ribityllumazine_synthase_[EC:2.5.1.78]	46.8323	55.1083	41.4069	71.7719	49.0303	49.5233	62.3672	66.0941	61.3246	64.6472	55.8402	56.427	95.6955	77.9459	83.091	82.3954	82.4429	86.6048
K00795	farnesyl_diphosphate_synthase_[EC:2.5.1.1_2.5.1.10]	10.2808	9.44777	7.42326	8.52091	9.82227	8.00058	15.1156	13.7685	10.8982	16.9424	10.9405	11.4398	4.76573	6.74653	7.47938	1.98477	6.29976	7.33072
K00796	dihydropteroate_synthase_[EC:2.5.1.15]	34.5217	37.801	35.5	43.7935	38.9765	36.1353	36.8241	46.6148	43.2269	43.974	30.7897	36.1549	43.3531	56.6871	49.5836	57.4242	49.8636	50.554
K00797	spermidine_synthase_[EC:2.5.1.16]	114.747	123.223	113.169	153.478	130.227	123.397	100.619	94.1012	105.481	104.223	97.334	79.2241	89.8479	99.8665	93.5959	108.829	95.6089	113.511
K00798	cob(I)alamin_adenosyltransferase_[EC:2.5.1.17]	56.7762	46.5921	47.9464	56.7666	52.0954	47.2405	43.2428	58.4963	50.4167	58.391	50.2998	45.2871	34.0016	36.3935	35.4216	33.2249	39.1237	40.461
K00799	glutathione_S-transferase_[EC:2.5.1.18]	362.002	221.643	370.295	265.625	397.165	240.716	347.347	334.492	333.037	327.521	286.507	231.256	122.888	125.571	152.594	121.517	124.755	170.408
K00800	3-phosphoshikimate_1-carboxyvinyltransferase_[EC:2.5.1.19]	49.5421	53.1	52.8281	59.1948	51.494	52.4094	48.618	51.5004	50.8028	60.6452	47.7377	45.4658	66.1502	67.7182	61.9894	62.895	71.8576	65.1579
K00801	farnesyl-diphosphate_farnesyltransferase_[EC:2.5.1.21]	13.2093	12.1787	12.6453	14.9581	11.4502	10.368	8.01144	11.2376	8.37729	9.54071	8.47955	11.5429	1.76546	4.21788	3.84314	1.37252	7.36201	3.38917
K00803	alkyldihydroxyacetonephosphate_synthase_[EC:2.5.1.26]	6.90521	3.39578	5.70641	1.73965	6.57775	3.51889	2.90112	4.30087	7.49115	5.27346	5.67614	4.21485	11.2803	12.1767	10.5774	11.7439	10.7256	11.4634
K00804	geranylgeranyl_diphosphate_synthase,_type_III_[EC:2.5.1.1_2.5.1.10_2.5.1.29]	0	0.45504	0	0	0.152047	0	0.796436	0.666995	0	0.894006	0	0.962989	3.41048	1.52851	1.51971	7.67601	1.43155	1.63785
K00806	undecaprenyl_diphosphate_synthase_[EC:2.5.1.31]	46.4853	47.6262	47.8354	61.5543	58.2625	55.3935	43.0657	48.4352	49.066	56.3608	49.5756	45.905	41.8664	44.3786	52.0356	51.262	47.2717	46.7215
K00808	homospermidine_synthase_[EC:2.5.1.44]	21.9042	15.6558	18.4763	17.2623	21.7354	12.5027	21.489	22.0426	17.8079	26.4323	23.1077	17.2862	18.0933	13.7084	22.4147	20.1262	16.1649	21.5176
K00809	deoxyhypusine_synthase_[EC:2.5.1.46]	74.9981	82.8579	74.9765	86.2177	76.8033	80.9477	63.6833	70.3939	59.3568	81.2123	61.1254	67.5306	100.654	98.7849	87.2418	100.624	84.2657	83.5655
K00812	aspartate_aminotransferase_[EC:2.6.1.1]	81.86	61.117	67.0609	78.5344	77.4656	81.7886	76.6886	76.962	65.9245	71.4372	66.2971	73.7232	66.0904	61.2268	78.9934	83.888	75.2254	77.0159
K00814	alanine_transaminase_[EC:2.6.1.2]	0	2.09282	0.38569	3.29954	0.573762	1.83799	0.42875	3.78825	1.25668	4.12451	0.91731	2.79204	0.531928	2.16355	0.918474	0	1.2269	0.653362
K00817	histidinol-phosphate_aminotransferase_[EC:2.6.1.9]	67.543	72.2778	60.0003	78.8698	73.4501	71.66	76.7104	62.5206	78.942	67.2456	62.4073	64.1937	89.8716	86.5651	82.1604	94.0696	84.6253	95.8977
K00819	ornithine--oxo-acid_transaminase_[EC:2.6.1.13]	25.0688	21.7391	18.4641	19.5379	22.9741	20.4172	13.824	17.0163	22.1393	22.1521	14.8052	16.1747	21.9091	22.5335	25.18	19.776	21.2238	27.5436
K00820	glutamine---fructose-6-phosphate_transaminase_(isomerizing)_[EC:2.6.1.16]	218.177	201.327	215.902	203.948	215.901	189.629	169.289	184.485	189.637	198.498	174.672	188.228	193.051	184.591	180.064	176.34	167.996	187.408
K00821	acetylornithine/N-succinyldiaminopimelate_aminotransferase_[EC:2.6.1.11_2.6.1.17]	33.0281	36.8485	32.9449	43.9319	38.0165	44.9576	46.8075	48.2233	46.2266	54.7663	31.3756	39.2858	36.0098	51.4326	52.4427	52.7309	43.7644	50.9494
K00822	beta-alanine--pyruvate_transaminase_[EC:2.6.1.18]	15.0246	14.3976	20.6086	15.0078	25.4238	16.3457	20.1674	26.8189	21.2484	20.8926	14.6733	9.11742	2.5485	9.90857	12.7033	2.53201	3.16508	9.08693
K00823	4-aminobutyrate_aminotransferase_[EC:2.6.1.19]	12.3766	8.13285	11.4483	7.58017	14.2378	11.2031	6.31497	8.91403	10.2744	9.45775	12.9732	8.71839	15.3136	10.4522	12.0475	10.6253	12.245	13.6067
K00824	D-alanine_transaminase_[EC:2.6.1.21]	28.0382	21.3675	26.8813	24.9725	28.723	26.4233	33.7436	35.7316	30.3139	28.8108	24.8116	23.1728	17.5794	19.8304	21.1587	18.5359	19.671	24.4008
K00826	branched-chain_amino_acid_aminotransferase_[EC:2.6.1.42]	160.487	148.915	148.023	150.341	158.215	126.907	131.347	140.494	146.467	140.213	128.132	133.873	123.129	136.923	129.325	144.975	151.586	139.329
K00827	alanine-glyoxylate_transaminase_/_(R)-3-amino-2-methylpropionate-pyruvate_transaminase_[EC:2.6.1.44_2.6.1.40]	5.03777	7.01027	8.63671	7.11361	3.20984	7.96287	5.58571	3.98375	2.40694	3.42511	4.21724	6.06901	0.877844	1.78686	2.73855	3.23703	2.36354	3.32396
K00830	alanine-glyoxylate_transaminase_/_serine-glyoxylate_transaminase_/_serine-pyruvate_transaminase_[EC:2.6.1.44_2.6.1.45_2.6.1.51]	55.07	37.0051	50.4202	51.4088	53.5751	42.2437	54.4176	57.3191	55.2137	48.1153	39.3735	44.7897	44.3672	33.6417	40.2545	37.8722	35.8676	39.648
K00831	phosphoserine_aminotransferase_[EC:2.6.1.52]	88.1992	56.6757	88.573	64.0372	76.8091	60.5674	82.2598	76.8863	83.298	75.1599	72.9916	69.2311	76.3859	64.9165	79.0994	78.4342	82.701	81.3881
K00832	aromatic-amino-acid_transaminase_[EC:2.6.1.57]	7.00928	6.28996	2.72133	4.55967	9.10168	5.14342	6.98827	5.93497	8.20896	3.80982	3.35446	7.15284	6.58748	1.78997	3.84947	2.68102	2.19717	3.94966
K00833	adenosylmethionine---8-amino-7-oxononanoate_aminotransferase_[EC:2.6.1.62]	21.2689	13.6727	15.9053	18.0025	19.4031	16.3924	21.4629	31.216	24.0976	27.5479	21.2084	23.4757	15.7302	19.5283	18.2549	15.4144	14.4149	16.1802
K00835	valine--pyruvate_aminotransferase_[EC:2.6.1.66]	0.477351	0.614155	0.480373	0.625067	1.00102	1.59824	0.622709	0	0.658696	1.20274	0	0.725333	2.03698	2.00167	1.73448	1.48303	0.974425	3.76009
K00836	diaminobutyrate-2-oxoglutarate_transaminase_[EC:2.6.1.76]	0.837047	0	0	0	0	0	0.777998	3.65808	0.758889	1.71064	2.1457	0.956838	0.358202	0.845272	0.357651	0.517395	0	0.404441
K00839	(S)-ureidoglycine---glyoxylate_transaminase_[EC:2.6.1.112]	1.2735	1.94369	1.82369	2.24865	2.47893	3.50962	1.45166	1.08692	3.41423	2.18819	1.81085	2.17494	1.59957	0	2.27923	1.46726	0	1.96281
K00844	hexokinase_[EC:2.7.1.1]	0	0	0	0	0	0.590635	0.30994	0	0	0.436899	0.22437	0.669486	0.372697	1.11001	0.455597	0.948648	1.0996	1.67942
K00845	glucokinase_[EC:2.7.1.2]	16.5002	18.1472	18.4091	22.4511	22.411	20.5872	21.1708	27.3972	27.1351	27.178	28.1781	27.317	18.122	23.7783	22.6565	19.9994	25.0238	21.1831
K00847	fructokinase_[EC:2.7.1.4]	3.31106	3.57722	2.80073	3.02838	2.95683	2.81441	3.90244	8.85672	4.81492	7.86889	2.51387	3.90449	2.38485	3.82688	3.17448	1.78955	3.36947	4.49573
K00848	rhamnulokinase_[EC:2.7.1.5]	11.4148	7.70563	9.52697	12.435	12.8529	9.63543	3.58281	12.1544	8.58385	8.18802	10.1425	7.82743	6.43741	12.0454	8.45072	2.90274	9.9636	2.26675
K00849	galactokinase_[EC:2.7.1.6]	13.3082	12.7815	12.4983	13.2006	16.0568	9.87646	4.43548	9.76273	6.11103	13.1387	8.57776	8.75246	4.92863	14.07	8.27757	2.69303	8.08935	3.93112
K00850	6-phosphofructokinase_1_[EC:2.7.1.11]	25.6914	12.8482	22.9232	20.773	22.0346	13.263	18.0009	16.8791	20.4349	16.2315	23.8606	20.0016	18.5823	24.4174	20.6008	24.0846	28.4238	19.6423
K00851	gluconokinase_[EC:2.7.1.12]	8.8174	6.21241	8.39413	8.81454	10.6072	5.31256	4.90768	5.97832	5.39747	7.28943	4.91598	3.73402	0.68759	1.88327	1.5634	1.3282	1.16141	4.0691
K00852	ribokinase_[EC:2.7.1.15]	13.4905	10.6345	10.6112	10.6901	15.0915	9.10943	9.86627	4.44701	7.09998	12.3485	10.0404	9.43251	12.2067	17.1126	18.0522	25.3363	16.7328	16.5689
K00853	L-ribulokinase_[EC:2.7.1.16]	5.6514	11.3359	4.27453	13.6155	8.50274	8.03441	5.49496	12.9006	10.5504	16.4871	6.1079	15.0566	11.9769	19.5014	14.1686	7.0432	7.67298	10.3541
K00854	xylulokinase_[EC:2.7.1.17]	15.519	13.0046	19.51	20.2743	18.8146	17.9909	13.863	14.2852	9.32572	10.2144	11.5614	13.7033	6.32267	13.7938	11.622	4.5291	12.2954	12.3819
K00855	phosphoribulokinase_[EC:2.7.1.19]	30.0822	23.4701	24.1705	21.0373	23.6359	16.7422	41.6447	44.3256	42.3822	32.5365	34.7803	24.525	37.4407	32.2559	33.8794	44.3086	46.6632	41.0589
K00856	adenosine_kinase_[EC:2.7.1.20]	29.2528	26.289	35.2272	22.4446	30.6365	23.1896	28.6288	24.2925	24.2466	23.0083	16.6908	17.4127	14.3207	17.3114	21.1068	13.6633	20.2659	23.5202
K00857	thymidine_kinase_[EC:2.7.1.21]	40.3139	32.1625	43.1393	38.0621	43.3118	36.6024	19.762	18.5131	19.9763	22.5245	24.5657	18.4448	15.6004	17.2884	13.1415	11.638	14.6354	14.0336
K00858	NAD+_kinase_[EC:2.7.1.23]	70.7477	69.6321	68.7048	80.8137	75.6323	71.4235	67.7384	77.9408	75.1749	72.0889	70.2398	68.7261	93.842	95.7999	83.9215	104.502	82.7981	93.0733
K00859	dephospho-CoA_kinase_[EC:2.7.1.24]	55.4452	52.1469	52.8735	58.5278	65.5575	52.73	51.6973	51.2044	53.5991	59.8123	44.4306	49.4505	56.6552	58.9663	58.4606	61.6957	60.9447	57.2475
K00860	adenylylsulfate_kinase_[EC:2.7.1.25]	24.7191	10.2543	20.6557	10.3444	21.4054	8.98624	15.9629	16.9667	26.0022	16.6899	17.3959	19.9985	25.2289	14.8439	17.4895	22.3189	21.5998	13.7562
K00864	glycerol_kinase_[EC:2.7.1.30]	43.9641	35.5727	46.4705	40.0883	51.8187	39.3917	39.8725	37.95	34.1061	39.7394	37.1994	34.0518	37.2049	43.7806	31.0004	25.8858	24.7408	35.7949
K00865	glycerate_2-kinase_[EC:2.7.1.165]	3.36553	3.84215	3.44458	7.65214	3.73874	6.52567	4.91035	9.23543	4.52976	7.5902	5.73973	4.81074	1.5852	4.16714	1.4246	2.70555	5.24538	2.30638
K00868	pyridoxine_kinase_[EC:2.7.1.35]	3.9769	1.9459	4.02962	3.07357	3.02164	1.2322	2.77062	4.06374	2.89886	3.5193	3.84575	1.26225	0	0.825331	0.682182	1.18451	0	0.859514
K00869	mevalonate_kinase_[EC:2.7.1.36]	14.2049	12.467	13.2229	10.4329	13.0632	8.57538	8.93093	10.0093	10.1977	7.66846	8.33446	10.0179	34.0852	28.7013	26.6982	32.7833	20.3553	24.9995
K00872	homoserine_kinase_[EC:2.7.1.39]	12.675	5.17646	13.8982	9.44993	15.4047	9.51999	7.63444	7.83355	7.7472	6.95262	7.16584	5.15815	8.64296	13.9728	12.4445	14.4894	10.5404	10.8335
K00873	pyruvate_kinase_[EC:2.7.1.40]	125.488	130.612	124.958	147.331	133.13	135.613	149.652	147.639	139.938	136.554	127.458	136.481	130.457	128.168	128.09	119.996	136.765	150.244
K00874	2-dehydro-3-deoxygluconokinase_[EC:2.7.1.45]	32.226	26.3354	29.7759	29.3254	29.6364	24.4215	25.2515	21.7878	19.6037	30.9721	22.6673	22.3753	36.1565	44.7867	30.6674	34.1472	37.8515	33.7152
K00875	D-ribulokinase_[EC:2.7.1.47]	0	0.351945	0	0.510897	0	0	0	0	0	0	0	0	0	0	0.308919	0.735612	0.325799	1.72563
K00876	uridine_kinase_[EC:2.7.1.48]	33.4018	31.3407	37.9438	35.0114	37.1958	29.1099	9.43932	22.1775	14.5864	28.5816	17.035	12.2417	21.51	15.8859	16.6233	9.17432	13.8897	12.5765
K00878	hydroxyethylthiazole_kinase_[EC:2.7.1.50]	5.25674	6.05273	1.98952	3.72308	3.16618	3.57331	10.5383	13.8129	11.6451	8.55733	10.1881	10.7811	23.6111	17.9208	19.2785	24.0102	26.1635	23.8338
K00879	L-fuculokinase_[EC:2.7.1.51]	1.32355	0.285148	2.06413	1.28027	1.6699	0.847855	0	0.49639	0.60362	0	0.797592	0	1.40124	3.23944	1.14712	2.76726	1.9081	1.15063
K00880	L-xylulokinase_[EC:2.7.1.53]	3.79677	1.71203	2.50529	1.47964	2.33493	0.711675	1.39733	0.904329	1.4326	0.624221	1.9712	0.923549	0.665815	1.01416	1.7443	0	1.31423	0.184403
K00882	1-phosphofructokinase_[EC:2.7.1.56]	3.07532	0.489573	3.4976	0.656243	4.09889	1.76507	1.97679	2.52928	1.73714	2.30029	2.4317	0.712005	1.7458	1.65923	0.411476	1.82749	3.05136	0.978675
K00883	2-dehydro-3-deoxygalactonokinase_[EC:2.7.1.58]	1.49554	1.22925	2.33809	1.40818	2.08955	1.9458	2.42303	0.74816	3.07261	2.40868	1.61896	1.13046	0.655239	1.31485	0.956994	0.843335	1.54899	3.2731
K00884	N-acetylglucosamine_kinase_[EC:2.7.1.59]	2.07782	1.68826	0.900219	3.02179	4.39899	2.09927	1.10138	0.833508	1.44651	2.2274	1.88002	1.50425	2.02325	1.3269	0.809244	0.642083	1.71993	1.88498
K00886	polyphosphate_glucokinase_[EC:2.7.1.63]	10.7443	5.90965	7.32709	8.03743	13.9362	6.75149	9.99793	7.26113	10.5348	11.2035	10.0797	8.26551	4.38086	3.6775	4.45018	4.30615	8.69007	5.8475
K00887	undecaprenol_kinase_[EC:2.7.1.66]	15.9421	9.82644	13.2081	8.70067	12.1236	10.8187	5.25467	4.20243	5.48366	4.7047	8.02774	3.68963	2.98458	7.13086	6.1991	6.6911	4.9957	7.37356
K00891	shikimate_kinase_[EC:2.7.1.71]	50.8512	48.5993	42.178	49.3809	50.1764	44.8027	50.0071	44.5127	48.3315	47.8304	50.7886	44.3684	48.4977	42.9285	47.2151	48.9989	43.8839	58.8022
K00894	ethanolamine_kinase_[EC:2.7.1.82]	0.304307	0	0	0.170212	0.249193	0	0	0	0	0	0	0	0	0	0	0	0	0.323382
K00895	diphosphate-dependent_phosphofructokinase_[EC:2.7.1.90]	0.889743	2.5939	1.62976	1.34447	1.68149	1.05965	2.64584	3.94938	3.94263	2.36717	2.65194	3.01511	5.00793	6.12019	7.56719	4.49078	8.68144	7.31903
K00899	5-methylthioribose_kinase_[EC:2.7.1.100]	11.1831	18.525	11.9214	19.914	20.2647	17.7748	24.6252	20.4004	25.1115	24.7795	21.5828	20.2361	23.6972	27.4642	27.7897	29.351	27.5933	26.1419
K00901	diacylglycerol_kinase_(ATP)_[EC:2.7.1.107]	7.32785	4.15624	6.53193	3.83351	7.94758	3.97716	5.4058	5.03501	5.20193	6.17185	2.8719	3.91656	4.11771	3.10156	5.54663	6.846	3.16154	10.786
K00903	protein-tyrosine_kinase_[EC:2.7.10.2]	40.9049	32.9441	41.3427	40.9384	41.0526	26.7515	27.9813	33.2532	33.4505	31.8389	37.0886	26.5272	29.7521	28.4388	20.7468	42.0844	27.9455	43.7672
K00906	isocitrate_dehydrogenase_kinase/phosphatase_[EC:2.7.11.5_3.1.3.-]	30.1545	28.5041	32.5627	32.8645	31.8106	24.7761	40.873	28.17	42.7503	27.8622	30.0614	29.2014	26.4845	23.0086	28.2011	34.0095	26.3953	35.7011
K00910	beta-adrenergic-receptor_kinase_[EC:2.7.11.15]	0	0	0	0	0	0	0	0	0	0	0	0	0.703152	0	0.46795	0.392559	0	0.499679
K00912	tetraacyldisaccharide_4'-kinase_[EC:2.7.1.130]	26.7909	36.6192	30.4354	47.2552	37.1653	37.544	29.5538	28.8441	38.0163	33.5598	34.268	30.1853	31.1905	36.2037	36.1748	45.0852	36.1531	44.1432
K00917	tagatose_6-phosphate_kinase_[EC:2.7.1.144]	0.516343	0	0	0	0.548302	0	0.587839	0.431115	0	0.320919	0.399461	0	0	0	0	0	0	0.42296
K00918	ADP-dependent_phosphofructokinase/glucokinase_[EC:2.7.1.146_2.7.1.147]	0	0	0	0	0	0	0	0	0	0	0	0	2.34148	1.46495	2.22131	0.623723	1.60368	1.71039
K00919	4-diphosphocytidyl-2-C-methyl-D-erythritol_kinase_[EC:2.7.1.148]	30.3969	35.3316	28.9586	39.5257	34.546	38.4001	40.7025	37.6077	35.7738	42.1761	35.3127	34.0531	33.0054	35.3547	40.1729	53.1819	38.9824	45.7137
K00921	1-phosphatidylinositol-3-phosphate_5-kinase_[EC:2.7.1.150]	0	0	0.406592	0.300182	0.141843	0	0	0	0	0	0.278263	0	0	0	0.334605	0	0	0.368855
K00925	acetate_kinase_[EC:2.7.2.1]	65.8214	73.1135	58.1461	75.2301	67.6352	58.861	72.8808	93.8266	71.2398	90.6602	76.8505	82.7018	65.7607	76.5234	70.2681	60.0205	72.4789	64.2264
K00926	carbamate_kinase_[EC:2.7.2.2]	45.3408	40.2716	37.4718	44.4157	43.3715	39.1562	46.0162	53.5336	49.8177	37.9647	46.8719	45.8643	85.056	65.26	72.4017	72.2675	75.2215	79.3976
K00927	phosphoglycerate_kinase_[EC:2.7.2.3]	105.449	126.203	102.056	115.124	109.146	117.271	134.286	129.15	126.597	138.17	107.851	121.912	165.371	143.834	130.786	143.074	131.354	145.399
K00928	aspartate_kinase_[EC:2.7.2.4]	78.4503	79.2481	72.3551	86.8274	75.5429	81.2617	82.0752	73.1757	75.2513	82.9275	69.6952	77.1526	84.6914	74.5687	89.1672	90.2166	94.5461	78.3896
K00929	butyrate_kinase_[EC:2.7.2.7]	1.17087	4.22898	1.40885	3.4718	1.03016	1.9435	7.86494	5.02069	6.43147	8.08665	5.27068	6.13511	11.1685	12.8267	11.729	12.5822	10.4976	11.9953
K00930	acetylglutamate_kinase_[EC:2.7.2.8]	75.6249	80.0408	83.677	88.0084	70.1096	76.1719	103.318	91.9596	104.703	105.749	82.8583	84.4706	87.5407	75.3651	88.3608	97.0743	86.7301	102.088
K00931	glutamate_5-kinase_[EC:2.7.2.11]	25.0837	32.6199	22.3961	36.7109	32.0355	33.4621	48.7345	41.9623	40.4575	42.3836	34.091	37.0362	43.8209	46.5936	54.6192	47.7972	42.6481	54.7209
K00933	creatine_kinase_[EC:2.7.3.2]	0.946069	0	0	0	1.26084	0.212215	1.5337	0	0.842936	0	0	0	0.887753	0	0	0	0	0.791901
K00936	two-component_system,_sensor_histidine_kinase_PdtaS_[EC:2.7.13.3]	59.6027	23.8283	52.5132	25.2106	44.2915	29.3879	26.9715	53.3926	31.9452	40.8301	45.4331	27.5365	33.2217	37.0458	34.8153	50.4766	35.267	49.8868
K00937	polyphosphate_kinase_[EC:2.7.4.1]	120.436	82.5297	132.728	104.154	126.471	104.129	103.816	108.736	93.0791	114.992	92.3448	92.7303	84.7064	81.127	87.4314	64.5437	98.1297	88.1526
K00938	phosphomevalonate_kinase_[EC:2.7.4.2]	0.572089	1.18249	1.04203	2.18445	0	1.62807	0	0.608103	0	1.02929	0	0.395022	0	2.1541	1.67806	0	1.53814	0.30436
K00939	adenylate_kinase_[EC:2.7.4.3]	83.6215	71.9343	79.4915	90.3023	86.7175	78.2276	90.7679	90.0177	92.4196	90.3773	86.2083	86.0762	80.2168	85.2882	83.2526	85.2175	85.8199	100.35
K00940	nucleoside-diphosphate_kinase_[EC:2.7.4.6]	76.4467	72.374	81.7692	86.2343	86.6621	66.7585	62.4417	69.577	64.0832	68.4327	65.217	63.0433	77.3581	68.3816	84.7649	83.6621	81.1544	83.9577
K00941	hydroxymethylpyrimidine/phosphomethylpyrimidine_kinase_[EC:2.7.1.49_2.7.4.7]	19.9071	30.923	24.5913	31.7357	29.4207	32.8158	35.2664	33.2114	34.6744	34.9444	25.2864	26.1689	36.0265	33.4666	38.3542	38.3184	36.3066	39.5299
K00942	guanylate_kinase_[EC:2.7.4.8]	51.16	59.9721	61.1611	64.3168	66.8757	57.5948	53.9644	56.0174	61.3194	53.3352	47.8592	57.4965	41.6437	51.2509	50.4901	48.3468	42.4567	59.8904
K00943	dTMP_kinase_[EC:2.7.4.9]	98.3998	107.254	92.6655	103.302	97.0548	91.4864	85.5398	80.2722	75.5835	89.446	83.4658	88.2901	74.9438	82.0526	81.8549	82.6265	82.4881	78.1903
K00945	CMP/dCMP_kinase_[EC:2.7.4.25]	56.8387	58.76	57.7984	62.3326	62.3378	56.9189	56.3752	56.5022	55.0352	57.3347	50.2292	48.7245	62.429	72.572	76.122	76.8027	76.653	72.7953
K00946	thiamine-monophosphate_kinase_[EC:2.7.4.16]	28.8629	30.5661	25.9525	36.9016	29.676	28.9903	33.9168	34.9938	33.1132	36.0027	31.9118	37.6955	71.2805	59.8639	52.4207	64.3979	46.7351	56.2472
K00947	molybdenum_storage_protein	3.70147	2.31953	3.51048	1.04496	3.14742	2.30294	1.33186	0.933061	0	3.67297	1.44094	1.5575	4.31664	5.85126	6.31616	10.0496	8.35097	6.7081
K00948	ribose-phosphate_pyrophosphokinase_[EC:2.7.6.1]	177.589	163.904	198.247	179.708	199.282	165.377	180.38	200.954	200.581	195.334	173.271	164.282	161.91	150.291	160.362	154.497	143.874	159.643
K00949	thiamine_pyrophosphokinase_[EC:2.7.6.2]	11.0063	6.80815	8.43506	5.8164	11.4545	5.96921	4.10685	3.55926	3.55857	5.80963	4.86191	3.38381	3.97294	2.87254	5.58155	5.03138	6.98283	3.77025
K00950	2-amino-4-hydroxy-6-hydroxymethyldihydropteridine_diphosphokinase_[EC:2.7.6.3]	65.7521	50.6831	54.5959	62.2615	57.8078	57.8275	53.4633	57.9157	47.3723	53.1585	48.4761	42.9463	45.7382	49.5463	46.8852	61.8755	49.7153	48.8691
K00951	GTP_pyrophosphokinase_[EC:2.7.6.5]	5.88982	7.40408	11.3796	6.47701	8.68106	5.92771	12.4183	4.83504	14.0832	10.3852	3.29793	6.95028	5.57821	3.78691	4.869	1.20809	2.27809	6.68868
K00952	nicotinamide-nucleotide_adenylyltransferase_[EC:2.7.7.1]	0.570219	1.67311	0.629259	2.09022	0.81853	1.4192	1.89453	1.1843	1.30241	2.11747	1.5893	4.76626	20.7446	16.3559	16.7711	21.9294	14.8249	15.9809
K00953	FAD_synthetase_[EC:2.7.7.2]	6.63407	5.85499	8.91886	8.67466	11.9026	9.54433	8.70202	9.86883	7.11201	5.94626	6.75139	6.62178	4.6568	5.10206	5.43591	3.5366	4.97057	5.05572
K00954	pantetheine-phosphate_adenylyltransferase_[EC:2.7.7.3]	91.3766	71.5469	81.6782	80.7992	90.2182	73.0128	73.2138	82.2023	79.4441	91.1413	80.7067	63.4178	66.4693	61.7221	70.6359	75.7643	74.8958	80.507
K00955	bifunctional_enzyme_CysN/CysC_[EC:2.7.7.4_2.7.1.25]	5.13137	3.78848	5.98492	7.59227	6.30873	4.30808	8.20284	7.6186	10.491	4.60503	4.9703	4.1965	6.10362	2.58099	3.4841	3.2877	1.0207	5.98959
K00956	sulfate_adenylyltransferase_subunit_1_[EC:2.7.7.4]	36.7859	30.576	26.0988	33.3223	34.6446	25.8761	24.6824	20.6464	22.8943	25.1513	20.7815	24.5047	12.0432	26.5304	21.2038	23.3643	28.8932	29.2157
K00957	sulfate_adenylyltransferase_subunit_2_[EC:2.7.7.4]	71.6892	61.7841	69.2754	62.2261	63.8883	59.0468	52.6546	66.8622	54.6056	63.6461	41.4464	57.6137	41.3751	49.0366	47.8623	49.1788	47.9685	49.5377
K00958	sulfate_adenylyltransferase_[EC:2.7.7.4]	67.5393	53.8997	63.9068	53.4849	54.8145	49.599	68.7512	67.7405	70.2638	63.3296	63.4407	51.3457	51.1889	49.8852	55.5758	44.855	52.5829	51.2321
K00962	polyribonucleotide_nucleotidyltransferase_[EC:2.7.7.8]	224.398	187.923	220.654	205.57	208.663	188.359	208.72	225.448	219.043	231.41	194.165	195.599	170.121	149.511	170.891	159.32	168.933	158.519
K00963	UTP--glucose-1-phosphate_uridylyltransferase_[EC:2.7.7.9]	70.5137	55.8216	66.2275	58.8726	65.6025	49.8616	74.0474	69.8695	74.9516	76.9031	65.2176	52.4551	51.9905	47.9854	59.6462	59.1688	53.4499	59.4995
K00965	UDPglucose--hexose-1-phosphate_uridylyltransferase_[EC:2.7.7.12]	64.3699	63.9196	52.9317	66.5785	54.7637	53.0898	69.1534	68.3245	69.2057	76.5744	68.828	66.8975	65.7838	63.3679	60.0049	86.1395	60.9867	76.3565
K00966	mannose-1-phosphate_guanylyltransferase_[EC:2.7.7.13]	1.20486	3.32973	3.58274	2.23606	3.04933	3.29061	0.356568	1.37059	1.08054	3.64644	1.27609	3.4048	9.90346	9.13325	6.66487	7.22623	5.97149	7.76894
K00969	nicotinate-nucleotide_adenylyltransferase_[EC:2.7.7.18]	48.3325	41.7592	44.2341	47.2694	40.3046	44.7062	44.4078	43.9213	42.8168	49.0633	44.4683	37.5949	43.8326	44.7019	40.9963	49.5745	41.2616	46.7188
K00970	poly(A)_polymerase_[EC:2.7.7.19]	17.828	18.4398	11.9892	24.4855	16.4852	22.8481	26.5254	22.407	27.0493	18.9614	16.5115	19.0005	25.6176	25.9595	31.2375	19.353	23.2859	32.3926
K00971	mannose-1-phosphate_guanylyltransferase_[EC:2.7.7.13]	68.5371	65.8763	66.3033	72.4225	77.941	70.9147	69.7146	79.3596	69.8415	75.5988	68.1059	64.5607	58.5758	72.9692	55.0595	69.9877	67.4198	76.8211
K00972	UDP-N-acetylglucosamine/UDP-N-acetylgalactosamine_diphosphorylase_[EC:2.7.7.23_2.7.7.83]	1.1595	1.19084	0.369298	2.19099	0.228898	0.81268	0.757119	0.559042	0	0.396861	0.459749	0.971853	1.10436	2.20936	1.80888	0.829873	2.37981	2.25899
K00973	glucose-1-phosphate_thymidylyltransferase_[EC:2.7.7.24]	103.491	90.3244	101.263	95.7728	99.7233	80.4782	80.9325	87.4435	79.7161	92.5854	80.2795	77.0856	76.437	78.7552	83.7855	72.1499	77.3039	75.4809
K00974	tRNA_nucleotidyltransferase_(CCA-adding_enzyme)_[EC:2.7.7.72_3.1.3.-_3.1.4.-]	19.3386	26.2222	26.1246	32.0438	22.987	24.9425	22.0221	23.4349	22.8055	29.3225	22.2852	17.9445	26.5061	25.912	25.4808	30.7578	23.9128	30.2441
K00975	glucose-1-phosphate_adenylyltransferase_[EC:2.7.7.27]	141.767	119.265	147.449	129.239	148.492	113.324	132.328	135.362	122.746	146.45	128.035	114.368	123.334	127.12	119.944	122.532	121.542	123.309
K00978	glucose-1-phosphate_cytidylyltransferase_[EC:2.7.7.33]	52.5266	36.8914	47.7306	41.4049	50.3011	36.8011	32.1338	43.6171	27.085	40.9046	30.7809	28.5642	10.1286	16.5723	16.7394	19.1843	20.5676	18.3058
K00979	3-deoxy-manno-octulosonate_cytidylyltransferase_(CMP-KDO_synthetase)_[EC:2.7.7.38]	37.916	48.7918	42.7906	61.8973	45.8386	53.1985	48.702	49.5567	48.2632	48.4088	39.218	47.1488	40.7498	42.12	41.2253	48.7486	47.5126	47.7236
K00980	glycerol-3-phosphate_cytidylyltransferase_[EC:2.7.7.39]	2.33722	0	0.747289	0	0.303566	0	1.38746	0.930881	0	2.6438	0.547067	1.63549	3.76963	2.94855	1.96587	2.60787	4.56211	4.36363
K00981	phosphatidate_cytidylyltransferase_[EC:2.7.7.41]	53.5639	50.2085	54.9451	64.6907	63.5374	53.6361	48.071	63.0059	58.8361	54.2338	48.0285	45.3138	51.042	58.5492	61.3332	63.9242	59.5339	61.9661
K00982	[glutamine_synthetase]_adenylyltransferase_/_[glutamine_synthetase]-adenylyl-L-tyrosine_phosphorylase_[EC:2.7.7.42_2.7.7.89]	53.471	54.417	55.3438	64.5779	52.9155	57.2992	77.6828	67.7252	64.9065	70.7834	63.1163	53.8425	41.6522	42.1908	50.1452	32.1192	47.6896	43.5588
K00986	RNA-directed_DNA_polymerase_[EC:2.7.7.49]	889.151	407.693	695.21	419.241	570.869	378.687	495.814	1013.17	446.069	722.798	690.974	486.862	1080.71	373.729	513.915	382.5	447.365	353.103
K00988	sulfate_adenylyltransferase_(ADP)_/_ATP_adenylyltransferase_[EC:2.7.7.5_2.7.7.53]	5.88121	4.34033	4.18026	4.86758	3.53788	3.53184	4.88933	4.17535	4.55793	3.71547	3.42324	1.63635	0.528879	1.13503	0.350816	0.519129	0.877885	1.75249
K00989	ribonuclease_PH_[EC:2.7.7.56]	33.7555	41.2646	35.8505	46.4325	42.6559	45.2025	51.7805	41.7227	44.4198	50.7676	44.8436	39.9378	37.3563	41.5169	36.9548	38.0939	32.6585	40.2883
K00990	[protein-PII]_uridylyltransferase_[EC:2.7.7.59]	83.2985	75.3962	80.0247	85.206	74.8374	72.1619	111.748	100.254	104.1	95.1968	90.0001	94.1508	81.6707	72.3354	78.148	76.3515	78.3088	88.3418
K00991	2-C-methyl-D-erythritol_4-phosphate_cytidylyltransferase_[EC:2.7.7.60]	16.7219	20.863	16.488	27.7096	22.3965	26.8174	22.7083	27.0451	24.6111	27.2941	21.3398	18.2454	17.6537	27.6046	26.1604	34.3276	28.4114	31.8019
K00992	N-acetyl-alpha-D-muramate_1-phosphate_uridylyltransferase_[EC:2.7.7.99]	23.6191	20.7551	24.6476	25.1879	24.8119	24.8401	21.4519	30.6596	30.6346	25.5938	29.4348	23.6834	17.1818	21.8684	22.572	25.7991	24.1217	20.9101
K00995	CDP-diacylglycerol---glycerol-3-phosphate_3-phosphatidyltransferase_[EC:2.7.8.5]	51.8107	47.6485	49.0272	49.6546	52.67	41.1883	61.1395	50.2161	61.4334	54.4984	51.4432	50.5898	37.9842	35.5486	38.9677	50.7908	46.4038	55.7867
K00997	holo-[acyl-carrier_protein]_synthase_[EC:2.7.8.7]	44.0889	42.1724	39.1766	50.3017	46.6122	41.8388	45.7086	40.165	54.6892	49.3685	38.2324	38.7044	46.6248	44.9696	41.0767	48.99	35.1623	45.8253
K01000	phospho-N-acetylmuramoyl-pentapeptide-transferase_[EC:2.7.8.13]	125.898	108.549	121.522	126.125	128.413	102.614	119.365	122.438	127.025	126.457	117.1	104.146	87.1151	91.4088	92.1781	85.5701	88.9432	100.087
K01001	UDP-N-acetylglucosamine--dolichyl-phosphate_N-acetylglucosaminephosphotransferase_[EC:2.7.8.15]	0	0.319861	0.439803	0.566217	0.383674	1.09047	0	1.29814	1.47596	1.28834	1.00168	2.12414	11.0821	6.17338	6.08026	9.21212	5.67594	5.64717
K01003	oxaloacetate_decarboxylase_[EC:4.1.1.112]	1.28563	0.951319	1.21653	1.29731	2.65187	1.11065	0.490291	0.488835	0	1.49881	0.799461	0.651351	0	0.63015	1.09439	0	1.02455	0.711298
K01004	phosphatidylcholine_synthase_[EC:2.7.8.24]	12.1839	4.44589	12.9184	6.28615	10.5225	5.37754	4.18702	2.78301	4.72257	3.68824	6.02267	2.30819	0.661496	0.65967	0.475596	0.609535	1.49077	1.0657
K01005	polyisoprenyl-teichoic_acid--peptidoglycan_teichoic_acid_transferase_[EC:2.7.8.-]	79.2447	28.3929	66.9517	27.9782	72.3679	24.7208	20.6772	25.5036	21.4687	18.6467	29.4164	12.6288	16.11	12.7222	16.1693	4.76381	10.1632	9.75674
K01006	pyruvate,_orthophosphate_dikinase_[EC:2.7.9.1]	229.329	201.206	216.221	207.307	193.735	186.548	215.417	248.564	216.425	235.72	217.344	202.529	214.24	223.713	209.737	182.849	204.015	202.505
K01007	pyruvate,_water_dikinase_[EC:2.7.9.2]	95.5614	80.1336	87.5587	78.2146	90.1011	77.5243	102.828	91.5853	105.755	100.767	78.5095	76.2	150.163	119.65	130.218	166.045	107.369	146.282
K01008	selenide,_water_dikinase_[EC:2.7.9.3]	57.6924	59.4388	45.1983	66.5733	53.9473	55.4765	54.1176	57.262	56.2589	68.457	53.4217	43.4912	61.0186	58.9834	58.1268	60.8705	58.5086	66.5715
K01009	L-glutamine-phosphate_cytidylyltransferase_[EC:2.7.7.103]	19.4556	17.3715	22.6316	19.9498	18.2787	16.2116	11.4056	15.4688	9.73493	13.4218	13.8499	11.6234	4.23456	10.7913	11.5414	8.90681	14.2948	8.70373
K01011	thiosulfate/3-mercaptopyruvate_sulfurtransferase_[EC:2.8.1.1_2.8.1.2]	53.479	40.1312	49.4062	48.6872	62.3569	50.0509	61.765	59.6169	51.5588	57.4284	49.3474	42.5654	37.269	31.5485	38.2717	41.167	36.823	46.1863
K01012	biotin_synthase_[EC:2.8.1.6]	31.0778	29.4401	35.9862	38.2269	33.0238	27.9476	44.4212	42.5736	37.0672	41.5507	38.5153	32.4498	22.8944	30.6777	28.826	28.4629	25.9639	31.6072
K01021	protein-tyrosine_sulfotransferase_[EC:2.8.2.20]	15.6127	6.2272	16.9716	6.57048	10.6073	4.81122	4.84542	10.7885	6.79104	11.0525	6.05864	4.10064	4.95169	4.0738	2.83427	3.90122	2.80321	5.14223
K01023	arylsulfate_sulfotransferase_[EC:2.8.2.22]	14.9429	20.1648	18.8215	26.1627	20.6649	18.929	11.9277	13.2055	12.1447	17.7645	12.1988	21.5724	20.0534	31.2727	17.6903	31.9809	19.7653	29.0308
K01026	propionate_CoA-transferase_[EC:2.8.3.1]	28.093	19.5995	22.5493	16.8213	21.6865	15.8222	36.2071	42.804	33.2397	33.9016	32.5355	31.6492	40.2295	33.9931	38.7691	43.2576	37.26	44.0889
K01027	3-oxoacid_CoA-transferase_[EC:2.8.3.5]	2.68511	2.92679	2.6222	3.44819	5.33191	2.85918	0.937383	2.57691	2.3476	0	1.21924	0	0	1.62196	0.873249	0	0	0.422895
K01028	3-oxoacid_CoA-transferase_subunit_A_[EC:2.8.3.5]	12.4261	10.8118	12.4595	10.9031	19.9535	12.4589	13.4659	9.4986	17.7036	8.48835	9.60178	12.3772	7.67205	6.67331	7.9334	7.4648	3.40761	10.1881
K01029	3-oxoacid_CoA-transferase_subunit_B_[EC:2.8.3.5]	24.8051	16.5347	28.3889	12.8082	29.2814	13.0473	18.9049	20.9026	26.0877	22.6716	20.2117	15.2572	6.62113	9.0731	11.429	10.4464	11.1813	8.8948
K01031	3-oxoadipate_CoA-transferase,_alpha_subunit_[EC:2.8.3.6]	2.75312	3.71037	2.40629	2.96471	3.03327	4.39615	7.87669	6.49029	8.67754	8.75463	3.98422	5.48621	0	0	2.34769	1.83879	0.720322	2.46216
K01032	3-oxoadipate_CoA-transferase,_beta_subunit_[EC:2.8.3.6]	4.02012	3.98177	5.7671	6.19198	6.11104	5.57321	10.7012	8.32185	11.9821	9.30179	7.80348	6.49804	0	3.95463	2.24889	1.41198	0	3.26364
K01034	acetate_CoA/acetoacetate_CoA-transferase_alpha_subunit_[EC:2.8.3.8_2.8.3.9]	3.80819	3.63222	5.99472	3.36771	7.27009	4.37785	2.2196	2.3791	2.90743	3.31767	0.454587	0	1.57706	2.63236	1.74922	1.66445	1.44558	3.38676
K01035	acetate_CoA/acetoacetate_CoA-transferase_beta_subunit_[EC:2.8.3.8_2.8.3.9]	5.28341	3.52594	6.91299	7.39142	9.17894	5.42314	2.95728	2.98175	2.92849	4.28091	3.2169	3.16725	1.63502	2.64051	0.220962	3.3458	1.26769	1.84296
K01039	glutaconate_CoA-transferase,_subunit_A_[EC:2.8.3.12]	40.4062	34.9337	38.2297	39.7644	45.5416	32.7757	50.8392	52.7555	52.551	54.3558	55.1793	38.4004	83.999	57.9773	79.4621	94.209	74.8754	81.8481
K01040	glutaconate_CoA-transferase,_subunit_B_[EC:2.8.3.12]	40.9507	28.5403	32.883	34.5042	35.835	28.7229	53.4527	52.0757	48.7906	41.2714	43.9179	38.0274	82.871	60.5782	63.0737	79.7066	67.1889	72.8888
K01042	L-seryl-tRNA(Ser)_seleniumtransferase_[EC:2.9.1.1]	24.782	27.0985	28.5414	34.5201	29.3883	35.2674	30.986	28.0391	22.816	31.9038	26.6603	24.9236	38.2926	38.0522	42.5866	43.3205	36.3394	39.9968
K01046	triacylglycerol_lipase_[EC:3.1.1.3]	45.7043	50.8897	42.6993	52.466	54.7313	49.6768	49.8925	49.5406	47.5655	52.2891	42.4975	31.1342	29.5721	42.1788	39.9474	39.607	41.7023	52.7153
K01047	secretory_phospholipase_A2_[EC:3.1.1.4]	0.179736	0	0	0	0	0	0.313753	0	0.572922	0	0	0.236272	1.13671	0.236962	0	0.317689	0.307785	0.984902
K01048	lysophospholipase_[EC:3.1.1.5]	3.39339	0.371739	2.54504	1.0393	2.63871	1.23184	2.55904	2.79031	1.68825	2.45515	2.57094	0.81989	0.439939	1.43392	0.72942	0.3326	1.07327	0.986703
K01051	pectinesterase_[EC:3.1.1.11]	2.33322	3.79745	3.8131	4.00706	1.98302	3.4564	1.4754	7.43408	1.41172	6.51749	1.02874	2.86808	4.26951	20.3209	18.7552	1.88483	19.4332	8.47422
K01052	lysosomal_acid_lipase/cholesteryl_ester_hydrolase_[EC:3.1.1.13]	0	0	0	0.217141	0	0	0	0.858611	0	0.504373	0	0.52118	0	0.324811	0	0	0	0.225854
K01053	gluconolactonase_[EC:3.1.1.17]	104.442	87.602	108.216	107.683	122.683	96.4245	58.4063	75.2982	61.5418	87.8349	65.5451	60.6869	18.6666	27.6035	32.366	25.5661	32.3133	34.5379
K01054	acylglycerol_lipase_[EC:3.1.1.23]	10.4411	9.94448	12.6106	11.8232	12.9569	10.4006	3.98674	7.16242	6.58653	6.39521	5.81686	2.32631	9.7577	16.3497	10.6986	13.0083	11.8367	16.0813
K01055	3-oxoadipate_enol-lactonase_[EC:3.1.1.24]	103.209	88.365	123.673	107.817	135.288	97.7665	82.7619	87.111	83.539	85.318	75.875	69.1537	44.7732	58.1092	54.4907	63.099	47.1698	72.0278
K01056	peptidyl-tRNA_hydrolase,_PTH1_family_[EC:3.1.1.29]	55.7099	66.1803	58.8238	68.3445	63.2669	65.5759	55.9848	60.1061	58.2305	62.172	44.5424	51.4502	54.4094	51.8629	51.3379	73.0183	57.3815	66.8616
K01057	6-phosphogluconolactonase_[EC:3.1.1.31]	21.1445	23.9371	22.2366	24.0442	23.8105	22.4546	24.2452	21.5788	21.7313	23.7853	22.5037	19.0179	15.0859	19.5947	20.2318	18.1357	22.3464	19.9352
K01058	phospholipase_A1/A2_[EC:3.1.1.32_3.1.1.4]	14.9827	16.6875	9.30875	12.2248	14.815	15.328	25.2378	20.677	26.0432	15.0467	19.4191	13.3665	26.6223	21.5105	29.6822	31.1463	25.2325	28.1521
K01060	cephalosporin-C_deacetylase_[EC:3.1.1.41]	12.8625	7.47459	11.4175	7.58398	14.1016	11.1723	9.20648	7.40509	7.05201	7.63559	11.9715	6.01655	6.29313	7.78105	4.53634	6.37663	6.27467	7.65192
K01061	carboxymethylenebutenolidase_[EC:3.1.1.45]	180.222	162.862	191.734	181.954	211.123	171.252	136.002	138.833	145.794	162.156	143.347	121.972	88.5821	78.5346	92.4	85.8669	80.0932	100.925
K01062	platelet-activating_factor_acetylhydrolase_[EC:3.1.1.47]	6.79875	6.64972	8.63731	5.0488	8.26965	4.94563	0.989802	1.12574	0	0.302127	0.907786	0.623316	0.563482	0.671276	0.960215	2.92638	0.8255	1.25219
K01066	acetyl_esterase_[EC:3.1.1.-]	7.87032	7.56059	9.58276	9.95196	13.3146	9.0855	6.92965	10.435	10.6175	10.8009	4.47224	7.18013	3.04751	4.67722	3.38822	2.40701	3.78744	4.10458
K01068	acyl-coenzyme_A_thioesterase_1/2/4_[EC:3.1.2.2]	1.23426	1.60573	2.81128	4.43241	2.68337	2.95824	0.413644	0.721125	0.908064	0.771706	0.666086	0.9532	3.71232	2.15732	1.65344	2.1692	1.2138	1.89327
K01069	hydroxyacylglutathione_hydrolase_[EC:3.1.2.6]	122.14	100.692	111.234	118.414	134.263	111.43	98.7419	102.912	103.719	110.143	97.2946	98.8244	120.102	118.674	132.867	155.078	116.083	142.551
K01070	S-formylglutathione_hydrolase_[EC:3.1.2.12]	14.0461	4.40234	11.6257	5.37132	12.9077	4.10834	7.70939	9.82196	7.93925	7.65031	6.65882	6.27652	6.57028	4.14804	10.1367	5.78653	4.64406	10.0937
K01075	4-hydroxybenzoyl-CoA_thioesterase_[EC:3.1.2.23]	8.72627	5.02128	5.24046	3.57588	5.55634	2.50771	10.6684	15.0072	7.95992	11.7941	10.374	7.19676	0	4.65578	3.16114	6.53989	0.523703	6.0185
K01077	alkaline_phosphatase_[EC:3.1.3.1]	18.6946	18.5651	21.7727	20.1694	20.8165	20.043	15.92	17.4161	17.6102	16.5657	17.5732	16.3605	17.7043	27.1868	21.8232	25.5594	30.2224	28.0193
K01079	phosphoserine_phosphatase_[EC:3.1.3.3]	12.5167	9.10534	11.9621	11.7057	12.4559	11.5225	18.5048	14.4764	11.7509	15.7833	16.4195	15.4835	44.6207	34.1549	34.0212	58.1119	31.3988	53.1777
K01081	5'-nucleotidase_[EC:3.1.3.5]	7.78537	3.23752	7.34902	2.4608	7.77441	1.59784	1.75592	2.2303	2.75758	4.20379	4.53746	2.71296	7.62843	2.79948	2.26865	4.15771	5.32118	5.47007
K01082	3'(2'),_5'-bisphosphate_nucleotidase_[EC:3.1.3.7]	15.3765	11.5207	10.5888	11.1676	12.9348	12.0499	16.7824	23.8159	18.8134	19.8413	16.8765	14.3867	12.3379	14.3479	7.26697	15.069	15.7278	17.6364
K01083	3-phytase_[EC:3.1.3.8]	6.35073	15.0074	7.24491	16.7633	8.93836	11.5336	0.953119	1.06391	2.35824	2.94758	2.48573	2.29922	1.47178	0.985997	0.579849	1.29817	1.60583	1.14228
K01087	trehalose_6-phosphate_phosphatase_[EC:3.1.3.12]	15.3398	17.1637	17.0119	19.8728	17.6467	17.1102	12.5065	14.5586	12.8185	17.2483	12.1483	11.5618	7.40276	9.84651	7.58371	11.1709	7.78285	12.2879
K01089	imidazoleglycerol-phosphate_dehydratase_/_histidinol-phosphatase_[EC:4.2.1.19_3.1.3.15]	5.0029	2.778	5.83831	3.13274	6.1644	4.19881	1.85961	1.59173	4.808	2.25912	2.36726	1.24659	0.471386	3.28299	4.62089	2.5232	2.35691	2.47206
K01090	protein_phosphatase_[EC:3.1.3.16]	0.390212	0	0.423871	0.407792	0.728682	0.34645	0.593617	0	0.313072	0	0.318049	0	2.10075	0	1.86214	3.69462	0.281528	2.65543
K01091	phosphoglycolate_phosphatase_[EC:3.1.3.18]	105.262	86.5429	84.7549	102.08	93.5596	87.8932	96.3976	95.8947	95.8392	100.612	93.9732	90.4921	122.67	107.431	122.054	140.265	116.758	128.911
K01092	myo-inositol-1(or_4)-monophosphatase_[EC:3.1.3.25]	64.477	65.2495	68.2081	76.5737	78.0273	67.5194	74.0059	78.2533	75.5529	73.238	56.7621	65.1499	89.9657	84.1941	81.879	88.7829	76.9639	86.4444
K01095	phosphatidylglycerophosphatase_A_[EC:3.1.3.27]	25.3793	31.6741	27.7234	33.1915	27.0774	34.569	32.2815	28.696	34.1898	27.2747	22.0765	24.9876	26.3024	31.6244	33.7223	29.7357	31.6255	36.4074
K01100	sedoheptulose-bisphosphatase_[EC:3.1.3.37]	0	1.39342	0	1.11068	0	1.03256	0.55239	2.11512	0	1.56077	0.27688	1.39787	0.457022	1.16189	0	0	1.42445	0.467788
K01101	4-nitrophenyl_phosphatase_[EC:3.1.3.41]	2.71115	1.15701	3.58784	3.3125	3.82642	3.46322	1.52076	3.59363	1.75849	4.02027	4.56682	3.15634	4.19273	7.06083	3.10582	15.25	6.56514	9.74524
K01102	pyruvate_dehydrogenase_phosphatase_[EC:3.1.3.43]	0.59796	0.608071	0.635617	0	0.798649	0.353497	1.04926	0.294328	0.418696	0.294372	0.232017	0.716477	0.895712	0.77153	0	0.497607	0.338296	1.49337
K01104	protein-tyrosine_phosphatase_[EC:3.1.3.48]	4.90539	2.6904	4.09016	1.90248	4.06287	3.4448	1.48874	3.3261	4.82551	3.83519	2.57227	2.6935	0.792938	0.875943	3.49431	1.90703	3.66043	2.53131
K01113	alkaline_phosphatase_D_[EC:3.1.3.1]	51.9729	39.8385	59.8497	41.511	65.2192	37.8632	32.5009	49.582	38.9694	48.8684	38.6735	28.4178	6.28416	8.87739	13.2613	7.01462	10.9027	9.49487
K01114	phospholipase_C_[EC:3.1.4.3]	27.6896	5.94048	13.6456	5.54546	24.7729	3.95875	9.08142	29.1447	14.5031	22.95	18.2944	10.8814	2.93512	4.35339	4.24459	2.45891	1.03371	4.70322
K01115	phospholipase_D1/2_[EC:3.1.4.4]	12.7932	12.1045	17.399	12.7788	16.6155	12.4361	8.78224	7.79895	5.98112	5.84222	8.1396	3.77054	0.775955	2.63897	3.21612	1.47861	3.79118	2.65648
K01118	FMN-dependent_NADH-azoreductase_[EC:1.7.1.17]	5.22199	4.543	4.26335	4.51652	6.03898	4.97595	6.50185	6.16463	10.2935	5.2891	1.7584	5.99689	4.86499	9.87441	12.2379	9.9641	9.85676	12.2332
K01119	2',3'-cyclic-nucleotide_2'-phosphodiesterase_/_3'-nucleotidase_[EC:3.1.4.16_3.1.3.6]	6.4001	2.79297	6.44087	4.09901	4.6408	6.06941	1.46654	2.57323	2.05746	2.94746	2.36905	0.607172	2.40266	2.8227	2.02346	2.55399	5.21881	4.60081
K01126	glycerophosphoryl_diester_phosphodiesterase_[EC:3.1.4.46]	72.6979	65.8763	82.8163	93.0152	97.3364	76.5192	60.083	73.2706	75.929	85.2324	65.9865	71.226	55.5261	55.5576	64.6113	73.862	71.0957	79.0622
K01129	dGTPase_[EC:3.1.5.1]	71.9409	51.0768	64.9206	58.1671	67.8024	49.6911	58.1121	64.2967	57.7618	58.8822	64.2359	52.1826	99.7788	77.23	74.538	79.3873	71.3178	81.7327
K01130	arylsulfatase_[EC:3.1.6.1]	0.538282	0.841965	2.57712	1.22795	2.48027	1.5168	0	1.06413	0	2.39998	0.28382	2.8414	1.65258	0.396638	2.24806	1.57762	2.2025	2.07287
K01133	choline-sulfatase_[EC:3.1.6.6]	0.669612	1.99026	3.27062	2.05757	5.10596	2.03752	2.8385	1.16288	1.27884	2.61211	1.12162	2.91566	0	2.29805	2.25006	0.947571	0.601112	1.57112
K01134	arylsulfatase_A_[EC:3.1.6.8]	7.16002	11.1294	5.59331	18.1175	12.6	10.5751	4.20127	6.1816	5.25171	7.12581	3.65607	10.1729	3.05175	9.97615	5.32744	3.12355	13.5755	10.305
K01135	arylsulfatase_B_[EC:3.1.6.12]	8.58549	19.6978	14.4815	21.2265	21.4063	13.2616	11.6683	7.10454	11.0138	20.747	9.84266	15.2497	47.5768	22.0641	27.9151	27.8658	35.208	28.0292
K01136	iduronate_2-sulfatase_[EC:3.1.6.13]	4.70428	9.63112	6.61456	15.4606	9.10799	8.88927	2.46352	2.96087	0.542663	7.18543	5.86564	9.24638	3.73845	8.77935	3.38649	2.78945	7.47807	2.65549
K01138	uncharacterized_sulfatase_[EC:3.1.6.-]	2.78988	1.404	0	2.04482	1.61447	2.07015	3.41381	0	0	0.890038	2.01563	3.14107	0	0.646706	0	0	0	0.488105
K01139	GTP_diphosphokinase_/_guanosine-3',5'-bis(diphosphate)_3'-diphosphatase_[EC:2.7.6.5_3.1.7.2]	50.1786	44.777	59.8482	43.9235	53.32	46.9591	38.9526	48.9979	32.7668	44.556	37.1987	37.1549	34.5535	30.4508	29.7878	34.2243	26.1618	34.664
K01141	exodeoxyribonuclease_I_[EC:3.1.11.1]	0.456475	0.803687	0.778258	0	0.29927	0.916844	3.08043	1.97803	2.23346	2.45117	1.54137	1.43848	0	1.25381	3.41489	0.494762	3.37559	2.22759
K01142	exodeoxyribonuclease_III_[EC:3.1.11.2]	90.2561	56.9528	88.6857	68.0428	87.1682	63.0555	71.7999	84.1612	86.9744	66.7025	71.9143	51.2005	58.8578	63.3874	74.2479	63.0183	75.1811	69.9283
K01146	protein_Xni	10.264	7.64847	6.83425	7.24971	11.6198	6.18059	10.5816	14.6114	11.6413	9.4173	12.5789	8.0162	2.57089	2.76829	3.25749	2.78052	6.09815	5.57363
K01147	exoribonuclease_II_[EC:3.1.13.1]	10.4671	11.6099	10.544	14.7018	11.7849	13.7667	15.4641	12.5121	21.5284	14.5951	12.0609	18.7012	24.305	26.9189	22.7233	24.4861	22.4726	21.8546
K01151	deoxyribonuclease_IV_[EC:3.1.21.2]	34.9471	38.8908	34.931	38.5779	38.32	31.3965	24.0069	34.6757	28.3058	38.3784	31.3229	33.2365	55.0551	54.7339	49.8094	71.6739	50.5748	49.167
K01153	type_I_restriction_enzyme,_R_subunit_[EC:3.1.21.3]	45.3509	36.432	35.4101	48.3248	44.3069	47.9913	33.5046	39.0423	47.5937	43.7332	47.082	24.7114	69.2476	90.915	93.6333	65.9993	100.503	103.694
K01154	type_I_restriction_enzyme,_S_subunit_[EC:3.1.21.3]	4.86997	7.44919	5.06721	8.60137	7.71156	5.92056	3.36531	4.41441	3.96448	5.13468	8.43503	1.13106	6.83994	16.1402	15.0825	14.947	31.5807	17.075
K01156	type_III_restriction_enzyme_[EC:3.1.21.5]	23.6815	8.18223	13.0841	9.24374	18.1277	6.76313	8.80347	23.102	9.34967	12.4293	19.6748	4.68564	6.38556	8.4249	12.5488	13.0384	12.5427	13.6175
K01159	crossover_junction_endodeoxyribonuclease_RuvC_[EC:3.1.21.10]	96.7226	77.8552	100.208	95.5984	94.633	90.2111	74.7453	117.786	84.9117	102.897	80.7714	73.2114	69.1011	76.8841	81.1904	89.7435	80.7856	81.6946
K01160	crossover_junction_endodeoxyribonuclease_RusA_[EC:3.1.21.10]	33.5232	41.4794	39.1704	50.129	35.1261	44.1835	6.24034	8.13476	11.8951	20.5109	7.40693	12.3298	29.3035	15.0002	30.7124	18.6152	44.3498	21.7655
K01163	uncharacterized_protein	8.3519	6.91578	6.36941	7.1277	5.53641	7.99305	18.1018	15.3897	19.1578	19.508	16.8084	17.1629	27.2489	27.9066	25.929	39.6254	33.9369	33.6857
K01166	ribonuclease_T2_[EC:4.6.1.19]	1.25359	0.283892	1.07407	0.537461	1.69657	0.505871	1.90239	3.34607	2.74396	2.1386	3.58611	1.31544	5.44408	1.28167	2.63167	1.46236	2.86371	4.42432
K01167	ribonuclease_T1_[EC:4.6.1.24]	7.91136	9.35821	9.20631	12.3562	9.84664	9.04133	11.2078	9.02832	9.97895	9.73615	7.69336	8.37649	8.31253	14.006	7.98479	5.70741	5.40808	9.68333
K01170	tRNA-intron_endonuclease,_archaea_type_[EC:4.6.1.16]	1.96142	2.96307	0	3.27192	1.04393	3.43518	2.13997	5.01408	0.588199	3.83377	2.58005	6.46708	33.3523	23.8442	26.3323	37.7648	21.7447	22.4163
K01173	endonuclease_G,_mitochondrial	6.69423	4.11602	7.02902	4.44323	8.9712	4.57234	3.32184	4.32703	0.792646	4.92202	1.91997	4.02908	0.337911	3.85597	1.00532	2.26216	4.35546	1.58881
K01174	micrococcal_nuclease_[EC:3.1.31.1]	84.0177	40.04	65.2557	54.1287	64.449	46.898	54.9735	83.467	57.3184	85.0193	61.3331	50.7254	53.8455	58.1204	68.4515	73.7946	85.2606	69.1045
K01175	esterase_[EC:3.1.-.-]	3.14004	1.54841	2.67115	0.800382	2.17424	2.07445	1.77413	5.13158	2.8543	4.25412	3.22669	1.95569	0	0.782992	3.21533	0.985466	2.29568	1.09946
K01176	alpha-amylase_[EC:3.2.1.1]	42.0105	32.9013	26.6957	30.6727	33.5626	25.1606	18.9367	28.5915	26.033	25.1124	18.5154	24.3163	3.94829	18.2447	6.00991	12.0818	8.8749	8.75918
K01177	beta-amylase_[EC:3.2.1.2]	1.77958	0.238194	1.0113	0.484497	0	0.262739	0.750581	0.604904	1.0558	0.413813	0	0.515085	0.37404	0	0	0	0	0.500981
K01178	glucoamylase_[EC:3.2.1.3]	13.3034	9.60568	13.0351	9.96088	9.941	9.09565	20.557	29.8322	17.2126	30.3985	22.565	19.2653	6.07355	7.51204	8.76773	12.9875	7.42146	11.2078
K01179	endoglucanase_[EC:3.2.1.4]	11.9453	14.5029	15.9203	25.1525	16.3214	17.9046	6.6667	14.2699	9.23575	19.2148	12.0334	16.8393	10.732	29.9016	19.5012	12.8058	26.2231	17.4435
K01180	endo-1,3(4)-beta-glucanase_[EC:3.2.1.6]	1.90576	1.04394	1.31412	1.30474	0.928538	1.31715	2.10327	1.58479	5.11822	0.748863	1.14435	0.892487	4.77067	5.057	4.47915	2.28381	2.30948	5.9138
K01181	endo-1,4-beta-xylanase_[EC:3.2.1.8]	33.7329	25.5648	31.8016	34.8585	33.1726	23.2004	17.4328	14.8917	14.1107	26.9079	21.7746	23.5008	10.5206	37.4039	27.4098	18.6346	25.0988	17.7597
K01183	chitinase_[EC:3.2.1.14]	14.0167	11.3656	12.2698	12.858	15.0911	8.65665	4.50346	8.72011	5.15645	8.24334	6.60745	7.99198	4.32072	8.38498	6.86837	7.74533	9.50691	7.45833
K01185	lysozyme_[EC:3.2.1.17]	15.9454	13.8082	12.777	22.9087	17.2586	21.0828	13.4735	23.0489	12.1797	19.0188	12.0968	14.8013	20.5689	19.4743	26.2315	25.1846	49.0828	26.0304
K01186	sialidase-1_[EC:3.2.1.18]	0.862906	2.42707	1.3988	3.56073	3.56548	5.40699	2.10418	1.23612	1.34413	4.5701	1.25797	5.0147	1.00202	4.20177	2.50982	0.477189	4.17766	0.812126
K01187	alpha-glucosidase_[EC:3.2.1.20]	22.1829	11.6427	21.9798	10.2173	23.1564	11.3502	7.79536	13.9791	8.07914	12.1301	13.0736	7.85564	0	1.36713	1.26665	0.829654	0.950695	3.27532
K01188	beta-glucosidase_[EC:3.2.1.21]	0.92555	0.456398	0	0.551882	0	1.03225	0.857015	0	0	0.917752	0.64573	0	0.443419	0	0.746113	0	0.665864	0.853026
K01190	beta-galactosidase_[EC:3.2.1.23]	22.0303	27.5221	22.5473	27.4535	23.8679	22.9944	16.6979	14.3565	13.3276	28.445	15.2281	24.497	11.4256	39.4412	22.2956	25.1157	27.984	18.395
K01191	alpha-mannosidase_[EC:3.2.1.24]	17.3268	9.55623	16.0445	10.2937	14.5603	9.59504	5.22096	9.39241	7.13658	11.4954	7.16228	12.6763	4.70983	13.1071	8.6515	2.68304	3.85927	5.47104
K01192	beta-mannosidase_[EC:3.2.1.25]	15.3975	8.71216	13.0855	11.2618	11.6626	5.63625	3.10764	4.65604	5.18924	5.1744	9.78235	3.3797	8.70833	9.6403	7.18372	3.29342	10.7573	8.73187
K01194	alpha,alpha-trehalase_[EC:3.2.1.28]	14.7342	4.45184	9.43363	4.51496	13.044	3.24702	6.09155	17.7177	6.68881	10.4328	9.3948	10.6438	0.343967	1.42529	0.40396	1.27637	2.1425	0.425473
K01195	beta-glucuronidase_[EC:3.2.1.31]	5.7926	1.84391	4.39843	1.65858	3.96712	0	2.26316	3.59746	3.31361	5.05751	3.37195	5.76369	1.81986	1.3202	1.42645	0.732327	2.36317	0.894058
K01198	xylan_1,4-beta-xylosidase_[EC:3.2.1.37]	35.4888	36.3085	40.145	35.6499	37.7195	33.397	15.2109	10.2897	7.79183	26.271	23.702	22.4051	17.1467	41.0057	25.0153	19.8794	31.7161	22.1709
K01200	pullulanase_[EC:3.2.1.41]	9.86178	5.45668	10.8193	5.67448	7.32755	6.83992	8.46158	9.01296	13.3521	9.21367	7.38983	6.25761	3.3292	7.81502	7.15826	4.10508	7.68828	8.49222
K01201	glucosylceramidase_[EC:3.2.1.45]	8.65985	4.36302	7.83115	4.70107	7.99894	5.12654	8.80772	9.67647	6.77754	9.68877	7.28909	9.62036	9.14607	21.4314	14.4227	9.59638	16.1759	13.3368
K01202	galactosylceramidase_[EC:3.2.1.46]	0	0.560693	0	0.9785	0	0	0	0	0	0	0.247483	0.605305	0	2.29396	2.68007	0	1.63411	1.37481
K01206	alpha-L-fucosidase_[EC:3.2.1.51]	67.6556	83.016	65.9015	102.41	70.5009	86.0563	66.6686	76.1203	66.9411	103.301	84.9558	91.3533	83.6376	156.966	90.3607	74.2124	115.099	84.7128
K01207	beta-N-acetylhexosaminidase_[EC:3.2.1.52]	35.3139	38.1743	36.4774	42.9087	40.2726	40.054	40.2692	40.7731	40.2148	49.3722	28.6884	35.4056	24.427	35.2158	40.3037	24.6047	30.9673	27.9317
K01208	cyclomaltodextrinase_/_maltogenic_alpha-amylase_/_neopullulanase_[EC:3.2.1.54_3.2.1.133_3.2.1.135]	15.0324	6.09734	10.0877	10.5145	13.1867	5.3045	7.71556	10.8181	5.86805	10.7676	8.99384	7.30351	3.32841	2.17139	3.5988	2.75746	2.3064	2.36463
K01209	alpha-L-arabinofuranosidase_[EC:3.2.1.55]	75.7989	80.1993	72.0827	79.7413	84.4048	73.5383	59.317	66.736	47.422	86.9679	74.7374	76.4162	55.2012	81.5542	63.166	44.8692	54.7688	51.1199
K01210	glucan_1,3-beta-glucosidase_[EC:3.2.1.58]	0	0	0	0.33159	0.332151	0.418242	0	1.31377	2.58213	1.69112	0.37277	0.793965	2.02734	2.12254	1.83662	2.79798	0.481707	3.34801
K01214	isoamylase_[EC:3.2.1.68]	60.2039	29.2845	59.8603	37.614	52.3915	33.5979	47.4492	65.7894	33.9775	52.0553	57.9159	35.0356	13.2371	12.4194	10.9488	20.6765	16.7624	18.7213
K01217	L-iduronidase_[EC:3.2.1.76]	0	0	0	0	0	0	0	0	0	0	0	0	0	0.37595	0	0.5945	0	0.402039
K01218	mannan_endo-1,4-beta-mannosidase_[EC:3.2.1.78]	9.32091	6.38159	6.82945	8.20908	7.85957	7.8526	9.85786	15.5943	6.07829	18.2428	12.8255	11.007	5.38882	13.8692	9.54271	8.51039	11.3516	11.2297
K01222	6-phospho-beta-glucosidase_[EC:3.2.1.86]	9.14942	3.27645	9.07284	2.34982	10.4798	1.96745	2.3635	0.802739	1.54445	3.35898	2.45996	1.31341	1.97542	1.04355	0.930448	1.44205	2.28317	0.965525
K01224	arabinogalactan_endo-1,4-beta-galactosidase_[EC:3.2.1.89]	14.4742	4.64661	12.429	8.33661	12.7834	7.11655	1.82945	1.89833	0.458378	3.84285	5.70324	1.17213	6.6015	8.38957	5.21637	7.15356	10.6311	7.11884
K01227	mannosyl-glycoprotein_endo-beta-N-acetylglucosaminidase_[EC:3.2.1.96]	0	0.390873	1.04326	0.391619	0.270374	0	0	0	0	0	0	0	0.833147	0	0	0.898893	3.23455	1.16045
K01233	chitosanase_[EC:3.2.1.132]	1.55425	1.26656	1.06487	0.569539	0.650217	0.603854	1.65728	2.23291	0	0.587022	2.63061	1.00284	0.728361	0.721272	1.61451	0.46433	1.69464	2.13382
K01235	alpha-glucuronidase_[EC:3.2.1.139]	6.53231	5.77361	9.78961	8.47496	11.9067	6.61024	2.55133	2.45986	2.89666	3.99384	3.88248	3.67209	3.09799	7.82832	7.82497	2.63746	6.52207	3.13416
K01236	maltooligosyltrehalose_trehalohydrolase_[EC:3.2.1.141]	32.2448	17.3278	32.0694	24.1682	31.4477	21.9784	24.7362	41.0707	29.5847	32.9118	34.8118	20.4761	5.68385	7.48025	10.5895	8.64196	8.83791	8.90039
K01239	purine_nucleosidase_[EC:3.2.2.1]	37.5976	22.3209	39.9235	22.6771	39.6688	21.6169	27.135	18.1539	21.1547	23.4509	25.2693	18.0093	20.0982	20.3234	17.2036	27.876	23.4487	23.0616
K01241	AMP_nucleosidase_[EC:3.2.2.4]	12.9817	9.12944	16.5989	7.05171	17.1568	8.18212	8.95087	7.79686	9.65646	7.86135	8.39508	7.85412	12.4082	9.86853	11.7737	13.1955	16.9547	16.0246
K01243	adenosylhomocysteine_nucleosidase_[EC:3.2.2.9]	16.8631	9.96056	11.837	11.5893	14.9871	9.05768	11.3264	11.3279	8.22724	12.1402	13.8779	10.7086	6.86624	9.84063	6.99296	8.53114	7.65132	8.70048
K01246	DNA-3-methyladenine_glycosylase_I_[EC:3.2.2.20]	80.5269	76.7077	84.5018	82.5718	86.1137	72.6321	67.2197	69.2889	72.5099	80.0604	65.1276	66.1599	48.5781	56.4602	61.9618	63.1416	60.6858	63.4763
K01247	DNA-3-methyladenine_glycosylase_II_[EC:3.2.2.21]	27.6155	25.9525	31.0248	30.3152	33.2764	30.7208	33.5604	35.822	28.2956	33.486	27.3259	30.0765	18.9109	19.5354	24.5464	22.2804	23.7651	24.5262
K01251	adenosylhomocysteinase_[EC:3.3.1.1]	245.224	233.12	247.094	229.998	238.966	212.645	243.381	245.536	243.014	255.395	565.377	215.102	234.595	234.637	208.852	214.205	222.762	223.262
K01254	leukotriene-A4_hydrolase_[EC:3.3.2.6]	7.40869	6.65035	5.34199	8.70896	11.7288	10.6841	1.92437	2.19021	0	1.60497	0.466683	0.40215	1.26965	1.1994	0.538767	0.492048	0	0.611967
K01255	leucyl_aminopeptidase_[EC:3.4.11.1]	49.0136	55.5376	49.0382	56.1625	61.7182	53.3764	63.1614	67.794	70.4824	64.7165	52.3246	58.8252	58.45	48.6374	58.0499	45.6232	46.4957	59.5202
K01256	aminopeptidase_N_[EC:3.4.11.2]	46.5336	45.4766	59.0153	53.3084	51.6166	45.5553	45.2259	46.8049	43.6638	48.2722	41.866	32.8174	22.3838	24.4413	32.3049	20.4627	25.2883	30.891
K01258	tripeptide_aminopeptidase_[EC:3.4.11.4]	26.641	35.3976	26.9219	33.1927	34.7346	30.7642	14.9143	21.8679	16.197	23.3555	14.2438	25.2073	23.3464	17.9335	21.0962	12.6706	21.588	23.5502
K01259	proline_iminopeptidase_[EC:3.4.11.5]	52.2187	44.959	58.8829	47.9825	69.6672	43.8188	38.4898	51.0151	47.3069	49.7106	37.7395	49.1637	23.4406	21.5527	22.2106	18.1823	23.1461	28.0934
K01262	Xaa-Pro_aminopeptidase_[EC:3.4.11.9]	26.0909	22.7846	34.0101	37.0334	41.3626	34.6288	26.7303	34.8756	29.2395	30.6648	25.8573	23.6694	26.4396	29.8009	27.0431	21.9953	22.0419	32.2953
K01265	methionyl_aminopeptidase_[EC:3.4.11.18]	128.118	104.22	118.227	121.21	124.212	99.9326	107.005	119.824	115.135	108.44	98.5959	98.0777	105.568	96.68	94.865	106.238	100.289	99.8355
K01266	D-aminopeptidase_[EC:3.4.11.19]	33.1347	24.1832	33.1893	25.5741	38.5138	27.0062	18.3448	24.8173	26.2038	27.1949	22.4839	22.7655	11.8118	20.1414	16.7019	7.4455	14.8746	14.8847
K01267	aspartyl_aminopeptidase_[EC:3.4.11.21]	0	0	0	0.363353	0	0.990102	0	1.66847	1.30062	0.478361	0.558651	0.400838	0.801912	1.45742	1.11524	0.334659	0.861244	0.953277
K01269	aminopeptidase_[EC:3.4.11.-]	10.4082	4.9527	8.02349	5.65402	9.38572	2.70518	3.18245	5.36394	2.43112	5.404	4.47549	0.790303	4.33371	2.97417	5.43248	3.9996	5.03914	2.28278
K01270	dipeptidase_D_[EC:3.4.13.-]	12.3555	15.3301	10.8314	15.787	9.90465	13.0381	16.1068	15.8548	14.8327	20.4648	18.119	17.4324	26.0305	30.1576	23.9075	31.2377	31.2871	24.9471
K01271	Xaa-Pro_dipeptidase_[EC:3.4.13.9]	35.6003	33.97	34.1376	36.1105	41.9581	31.1016	28.8595	37.6672	27.0506	35.2733	38.8265	25.551	42.8956	51.4742	49.2486	80.7404	48.4531	72.5791
K01273	membrane_dipeptidase_[EC:3.4.13.19]	79.101	72.6385	87.9651	86.491	101.45	71.7771	59.9266	45.0611	53.7122	59.6924	50.8201	51.0537	35.5033	43.4394	37.6666	48.9856	41.7015	42.7509
K01275	cathepsin_C_[EC:3.4.14.1]	0	0	0	0	0	0	0	0	0	0	0	0	0.298228	0	0	0	0	0.305173
K01277	dipeptidyl-peptidase_III_[EC:3.4.14.4]	12.8583	9.3253	13.4011	9.40148	12.0091	9.27493	4.69119	3.45276	3.68201	5.15892	6.284	2.8205	4.24889	7.3838	3.18147	5.27087	5.20203	3.1649
K01278	dipeptidyl-peptidase_4_[EC:3.4.14.5]	14.2581	13.6979	17.5075	17.9015	22.1824	13.8668	10.5701	8.80249	5.88958	15.6126	7.49264	16.5418	7.43124	10.5033	5.65549	4.5514	11.7736	2.78666
K01280	tripeptidyl-peptidase_II_[EC:3.4.14.10]	0.605551	1.72364	1.49067	3.30889	1.35525	1.76788	1.24036	0.661341	0	0.834767	1.17903	1.92953	0	0	1.09992	0.433526	0.462736	1.46871
K01281	X-Pro_dipeptidyl-peptidase_[EC:3.4.14.11]	1.82771	6.73729	3.79216	5.94622	4.93159	6.80376	1.82957	0.802948	0	1.12846	1.50771	1.48911	0	3.65953	0	0	0.813098	0.28034
K01283	peptidyl-dipeptidase_A_[EC:3.4.15.1]	41.541	38.2661	47.086	45.417	50.116	39.3257	16.5921	19.9584	23.7213	20.3866	18.3711	18.0249	13.0564	18.7521	16.4865	11.2571	11.8758	15.0366
K01284	peptidyl-dipeptidase_Dcp_[EC:3.4.15.5]	9.75158	11.4276	12.5856	17.4371	15.5818	10.4049	16.8213	12.1752	17.712	18.3895	11.9973	7.91264	13.5077	19.463	14.726	16.5127	17.0347	19.9544
K01286	D-alanyl-D-alanine_carboxypeptidase_[EC:3.4.16.4]	129.125	121.536	145.092	146.253	158.661	136.061	55.5385	66.7195	73.6176	98.7699	61.1133	78.5974	69.0563	84.6011	58.6226	54.8456	56.8469	62.3501
K01295	glutamate_carboxypeptidase_[EC:3.4.17.11]	16.8866	14.0689	17.9133	19.7912	17.3525	14.3162	7.29622	8.92126	8.4369	7.91618	8.88189	5.90773	5.99621	10.845	6.72919	5.43173	6.68664	9.25216
K01297	muramoyltetrapeptide_carboxypeptidase_[EC:3.4.17.13]	24.4467	25.8868	25.9159	28.6561	29.9534	26.0137	18.9255	17.2991	18.384	22.959	12.2382	16.8746	28.7176	36.2047	34.7651	31.8146	39.9336	33.8741
K01299	carboxypeptidase_Taq_[EC:3.4.17.19]	42.1345	27.1994	41.9833	32.5898	37.7313	30.3233	22.0214	37.4185	24.6583	34.3131	29.887	30.5566	35.7291	32.9987	34.1937	30.8128	27.6838	35.1869
K01301	N-acetylated-alpha-linked_acidic_dipeptidase_[EC:3.4.17.21]	7.17438	8.44821	8.29371	7.94032	8.87074	6.05858	3.97096	5.605	6.3142	7.20334	4.21388	5.6131	0.485202	1.7006	2.48926	0.687217	0.751088	0.960223
K01302	carboxypeptidase_Q_[EC:3.4.17.-]	27.178	35.464	41.5916	46.3666	38.9811	43.2482	14.5441	17.2596	14.478	25.8197	15.1348	21.4188	8.64264	20.3143	9.56801	9.93298	10.8403	13.8505
K01303	acylaminoacyl-peptidase_[EC:3.4.19.1]	120.068	119.469	138.996	134.844	143.967	122.867	71.6972	75.4379	81.6596	89.2178	66.0748	78.5923	67.8485	59.8604	59.5351	54.9557	54.6686	56.2669
K01304	pyroglutamyl-peptidase_[EC:3.4.19.3]	2.34548	2.4064	2.4382	3.57939	2.83099	3.01344	2.60906	3.35737	1.62463	1.80832	2.02454	2.002	2.46065	2.96367	1.30698	2.94186	1.11828	2.05696
K01305	beta-aspartyl-dipeptidase_(metallo-type)_[EC:3.4.19.-]	1.86175	3.5296	1.65759	2.52494	2.9439	3.31634	6.9613	7.17966	7.09353	6.39598	5.27221	7.48956	8.43829	6.49709	7.15826	4.14543	6.11073	8.74905
K01318	glutamyl_endopeptidase_[EC:3.4.21.19]	3.59877	2.68399	2.59461	2.91128	2.15039	3.04893	0.456116	5.66719	0.822981	3.011	2.37281	1.3906	0.662655	0.306623	0.715014	0.731849	1.21175	0.669541
K01322	prolyl_oligopeptidase_[EC:3.4.21.26]	41.2297	52.7827	50.7884	64.2054	57.012	55.6443	34.3979	37.4272	34.3229	36.6105	28.9086	43.4126	19.3931	23.4471	18.0219	16.7078	16.2651	20.8112
K01337	lysyl_endopeptidase_[EC:3.4.21.50]	5.43033	6.75724	7.27847	12.2068	6.09141	9.22363	0.550453	1.96281	1.73712	3.16114	1.0598	1.77155	3.18278	3.89335	5.41608	2.59963	3.21076	7.9087
K01338	ATP-dependent_Lon_protease_[EC:3.4.21.53]	138.081	124.591	113.565	138.401	125.899	134.703	145.77	134.897	110.204	124.016	107.417	105.169	100.581	100.479	103.645	121.017	95.3712	101.187
K01342	subtilisin_[EC:3.4.21.62]	3.04917	2.77083	2.871	5.80839	3.04121	4.38261	0	3.1198	0	2.65246	0.895203	1.4553	1.60289	1.78874	1.89965	4.63631	2.404	3.97416
K01354	oligopeptidase_B_[EC:3.4.21.83]	41.2218	36.2504	43.5304	40.9783	42.4735	34.4535	20.904	23.7685	17.0034	25.8454	21.141	23.8989	23.7851	23.2945	19.1339	18.7411	15.0238	23.4891
K01356	repressor_LexA_[EC:3.4.21.88]	73.7159	75.7225	76.9975	83.947	87.2862	70.9432	58.2217	64.7671	62.9449	62.4719	66.2295	63.0943	58.3774	58.0578	59.2233	70.825	54.9275	68.9345
K01358	ATP-dependent_Clp_protease,_protease_subunit_[EC:3.4.21.92]	256.983	181.93	235.239	192.324	221.695	188.755	191.509	207.477	200.312	195.701	184.096	172.368	146.83	147.914	158.342	162.065	175.494	152.505
K01363	cathepsin_B_[EC:3.4.22.1]	0.706448	0.835067	0.719483	1.20113	0.664703	0.702156	1.3591	0.705871	0.632805	0.992457	0.961338	0.608237	6.75182	2.86692	4.28145	6.49073	3.64552	7.24334
K01366	cathepsin_H_[EC:3.4.22.16]	0.791309	0	1.28197	0	0.714883	0.73582	0	0.324167	1.04203	0	0.887406	0.842452	0	0.80017	1.00464	1.12937	0	1.00942
K01368	cathepsin_S_[EC:3.4.22.27]	0	0	0	0	0	0	0	0	0	0	0	0	0.977764	0	0.738718	0.676256	0	0.862185
K01369	legumain_[EC:3.4.22.34]	0.341679	0.712546	0.379905	0.381471	0.256276	0.705865	0	0.609143	0.423237	0.417963	0.329822	0.626073	0.765242	0.867099	0.346538	0.486082	0.825224	0.351425
K01372	bleomycin_hydrolase_[EC:3.4.22.40]	0.511419	4.23911	0.894059	4.35826	3.33929	1.66004	2.94933	3.69027	2.03895	3.54453	2.53499	4.073	5.3101	7.76907	8.65363	8.69647	11.6294	10.9762
K01373	cathepsin_F_[EC:3.4.22.41]	1.61393	2.32948	1.56955	2.12594	1.47488	2.33554	1.71719	2.35583	1.51536	2.34248	1.1341	2.66461	1.8903	2.3788	1.38726	1.65295	2.3521	2.6297
K01379	cathepsin_D_[EC:3.4.23.5]	0	0	0	0	0	0	0	0	0	0	0	0	1.77706	0.218336	1.45109	0.946528	0	1.41015
K01392	thimet_oligopeptidase_[EC:3.4.24.15]	4.8927	5.15592	4.85217	3.75405	6.83903	4.88568	2.47568	0.629306	2.30998	1.29468	2.31115	5.06712	0	3.50958	1.98357	2.852	2.45879	1.29215
K01400	bacillolysin_[EC:3.4.24.28]	5.4899	3.68091	3.36262	4.66184	4.87401	2.77505	1.17308	4.00963	0.318279	3.60559	1.74076	1.60177	0.994902	1.80253	1.85509	1.93318	2.55414	2.58973
K01406	serralysin_[EC:3.4.24.40]	204.158	103.478	181.732	126.637	200.063	94.7998	57.9067	103.844	70.0658	107.595	89.9963	66.8261	62.0951	62.1567	69.6202	42.155	56.8361	55.9686
K01409	N6-L-threonylcarbamoyladenine_synthase_[EC:2.3.1.234]	54.2613	67.0067	53.1313	66.1501	61.6966	64.6104	58.7701	57.8591	59.8623	60.6789	51.4533	62.938	94.1144	89.2206	88.4692	98.2447	82.1005	89.6734
K01410	mitochondrial_intermediate_peptidase_[EC:3.4.24.59]	0	0	0	0	0	0	0	0	0	0	0	0	0	0.785883	0	0	0	0.553949
K01414	oligopeptidase_A_[EC:3.4.24.70]	8.19587	8.4493	9.49251	12.405	10.1688	11.0562	15.7202	8.93936	16.664	10.416	11.0687	5.7153	13.8357	11.4744	11.0694	5.00562	7.76511	8.42899
K01419	ATP-dependent_HslUV_protease,_peptidase_subunit_HslV_[EC:3.4.25.2]	50.6949	44.1158	55.6218	50.5979	54.3012	52.7554	63.0332	61.6811	64.4507	65.4075	49.9141	53.576	62.0667	63.2037	68.3498	57.9569	56.1277	73.2787
K01420	CRP/FNR_family_transcriptional_regulator,_anaerobic_regulatory_protein	21.6213	13.4146	17.3208	18.0446	19.7782	14.5624	27.4678	22.796	24.5488	16.6297	17.9554	13.5044	21.162	11.5514	22.1374	18.9632	18.4152	20.6251
K01423	beta-barrel_assembly-enhancing_protease_[EC:3.4.-.-]	91.6337	99.4076	103.649	108.424	113.657	106.363	101.591	100.932	105.799	113.534	84.6501	88.8904	90.0118	91.5197	92.9424	97.246	89.2613	110.086
K01424	L-asparaginase_[EC:3.5.1.1]	25.0372	39.3549	36.721	45.803	38.5474	33.8312	46.0052	58.8797	51.628	49.7779	42.2299	49.7074	86.9774	73.9925	68.5938	76.5699	86.2622	72.3312
K01425	glutaminase_[EC:3.5.1.2]	32.4315	28.2607	36.4008	31.8725	37.0168	30.2601	36.695	31.6408	37.0777	41.5462	31.0151	38.5258	21.5308	28.723	27.5495	23.0429	33.6836	31.6346
K01426	amidase_[EC:3.5.1.4]	85.0231	112.006	104.93	148.062	131.18	141.756	69.7407	67.606	86.7749	88.8854	71.673	68.9918	55.9009	72.258	73.4887	78.4342	64.6745	85.5175
K01428	urease_subunit_alpha_[EC:3.5.1.5]	32.3236	25.4126	29.8238	27.7858	33.5318	23.8054	27.9698	27.5028	34.9596	27.7144	24.9827	17.148	19.8862	16.8932	22.0039	10.1699	14.3801	17.4055
K01429	urease_subunit_beta_[EC:3.5.1.5]	16.4071	13.1469	17.0987	14.2768	17.611	13.1225	14.742	16.6104	18.9399	14.4315	11.9623	10.5203	10.122	8.09753	12.1975	5.53191	8.44079	8.49452
K01430	urease_subunit_gamma_[EC:3.5.1.5]	21.4596	16.7259	26.7218	15.3935	21.3617	15.0452	21.3818	20.9418	19.0664	19.4432	15.3132	15.7458	14.4408	11.3787	16.3181	8.17615	13.4004	10.5325
K01431	beta-ureidopropionase_[EC:3.5.1.6]	41.6488	23.1906	36.9581	26.3463	35.2309	25.532	21.4302	15.7001	17.6334	21.877	22.4209	16.1056	4.75259	3.24631	6.56527	1.91004	5.53038	3.30825
K01432	arylformamidase_[EC:3.5.1.9]	19.8601	17.3743	23.6522	26.019	27.2609	23.1134	13.3337	14.8949	17.2961	16.5563	10.0495	14.3756	5.97875	8.23289	8.98708	4.24836	8.04676	8.13056
K01433	formyltetrahydrofolate_deformylase_[EC:3.5.1.10]	21.9495	19.6467	24.8062	23.8143	24.834	21.4235	20.968	25.2369	25.1875	24.6294	18.2557	19.5699	26.1781	26.663	27.0931	22.9769	28.6856	24.2649
K01434	penicillin_G_amidase_[EC:3.5.1.11]	40.6931	34.1603	42.9563	35.8993	50.4949	40.7156	20.5021	44.9066	30.6501	39.9911	33.63	30.9158	24.3679	25.295	24.6572	26.1729	27.8231	33.4837
K01438	acetylornithine_deacetylase_[EC:3.5.1.16]	11.5936	12.8663	17.3504	18.176	18.7401	20.5999	14.767	17.9209	18.7797	24.2071	19.7629	19.168	16.7742	13.6462	13.6184	17.4923	14.0326	21.8251
K01439	succinyl-diaminopimelate_desuccinylase_[EC:3.5.1.18]	33.4962	31.0792	34.7053	44.0252	41.1672	36.8813	40.9104	37.789	46.6298	43.2923	47.0048	28.3727	54.6424	50.4649	53.5479	69.106	39.255	56.2344
K01442	choloylglycine_hydrolase_[EC:3.5.1.24]	8.46239	3.30934	3.69118	2.12329	0.586297	2.98061	0.949485	4.27209	3.39018	3.13621	4.34917	2.30046	6.04767	2.23428	2.03576	2.32074	6.76867	6.13718
K01443	N-acetylglucosamine-6-phosphate_deacetylase_[EC:3.5.1.25]	17.1059	17.052	21.3698	18.2365	21.5082	15.7802	14.016	8.29583	14.9415	11.4573	12.6166	11.4697	9.58563	13.129	8.93091	20.221	11.3601	13.3738
K01444	N4-(beta-N-acetylglucosaminyl)-L-asparaginase_[EC:3.5.1.26]	12.6749	18.2818	10.5523	21.6616	17.4661	16.4932	9.18435	9.40512	6.47562	9.70478	7.77184	11.781	5.20177	7.61017	4.09044	5.72317	5.21774	9.01559
K01447	N-acetylmuramoyl-L-alanine_amidase_[EC:3.5.1.28]	48.8711	41.5205	53.344	61.9684	61.2237	49.5744	24.897	34.1145	27.0579	30.4838	24.9624	24.4408	27.7665	25.7204	37.4564	28.985	45.4845	31.2043
K01448	N-acetylmuramoyl-L-alanine_amidase_[EC:3.5.1.28]	91.2606	87.8321	82.3797	110.15	90.0743	91.973	80.7261	88.1481	80.3065	92.1748	73.6151	76.0432	66.0462	74.7076	74.0555	77.0361	88.1593	91.7624
K01449	N-acetylmuramoyl-L-alanine_amidase_[EC:3.5.1.28]	30.5697	17.9946	28.766	18.9466	26.8049	17.9191	20.5736	35.7709	20.0531	29.9561	20.724	15.2144	7.94496	4.49412	10.7568	9.61119	18.2825	13.3099
K01451	hippurate_hydrolase_[EC:3.5.1.32]	15.0676	11.5871	13.3612	11.5518	16.6904	12.4774	18.7266	16.6263	21.9705	15.9142	8.98921	10.8711	1.94701	8.7767	8.10647	9.16014	4.80935	12.5827
K01455	formamidase_[EC:3.5.1.49]	12.8511	11.7256	16.9117	8.32183	16.2792	6.43999	10.4695	16.3313	16.9765	13.7676	15.059	9.48864	6.97667	6.63895	11.0682	10.651	5.02755	8.10852
K01457	allophanate_hydrolase_[EC:3.5.1.54]	0.302174	0	0.450153	0.619011	0.456787	1.52362	0	1.16376	1.93945	0	1.47476	0.962587	4.80693	5.25243	9.03536	4.98297	0.732425	6.01754
K01458	N-formylglutamate_deformylase_[EC:3.5.1.68]	18.7985	9.53084	18.1108	11.4083	20.5887	13.1701	13.9869	20.2769	15.8713	17.7904	15.7817	9.6792	9.40421	7.42392	14.2744	8.13639	9.92121	15.0575
K01459	N-carbamoyl-D-amino-acid_hydrolase_[EC:3.5.1.77]	9.52035	5.64609	9.51211	5.8883	11.2427	6.35375	3.63468	8.85737	9.83143	5.33725	7.4008	2.37218	4.93947	3.7579	5.7424	6.51234	3.47388	7.91333
K01462	peptide_deformylase_[EC:3.5.1.88]	126.102	112.921	130.781	140.475	140.162	114.961	131.221	137.646	134.697	122.629	116.498	114.649	92.1525	98.8156	105.409	105.408	116.79	109.325
K01463	N-acetylglucosamine_malate_deacetylase_1_[EC:3.5.1.-]	59.8292	59.7757	55.8396	70.4428	59.8158	57.2613	38.7225	43.5705	37.3204	47.7623	34.2999	48.5757	29.4851	32.4545	35.547	32.0715	39.6294	40.3343
K01464	dihydropyrimidinase_[EC:3.5.2.2]	37.1886	36.3179	43.5213	41.5412	47.9212	37.371	27.4195	24.2719	25.9819	25.6392	25.6071	20.2673	11.8654	19.5001	13.1148	15.3172	14.2422	14.4235
K01465	dihydroorotase_[EC:3.5.2.3]	38.4672	48.4917	43.4066	54.1079	48.961	51.5836	42.1688	53.9575	43.5736	56.8618	42.1246	46.951	40.0398	46.5174	46.1624	44.8657	45.152	47.8359
K01466	allantoinase_[EC:3.5.2.5]	3.03041	3.69731	4.5381	7.51972	8.04219	11.2331	7.72971	2.96618	3.30726	3.72397	2.98651	3.51146	2.57587	1.11915	1.66488	2.33889	2.82759	2.26285
K01467	beta-lactamase_class_C_[EC:3.5.2.6]	3.81585	2.37415	5.09744	4.86019	4.59591	3.84119	0	1.36716	1.84395	0.8982	1.35462	0.915962	1.54538	2.34762	1.70778	1.08869	2.0457	2.02099
K01468	imidazolonepropionase_[EC:3.5.2.7]	27.7822	25.0067	28.9319	32.3516	33.6101	30.7494	18.4696	25.481	18.9135	22.1709	20.9004	20.0826	46.1363	40.5069	35.1503	43.4665	35.4544	42.0953
K01469	5-oxoprolinase_(ATP-hydrolysing)_[EC:3.5.2.9]	8.23339	6.55598	6.09499	6.65462	6.05247	5.21813	5.93329	11.0969	3.88523	9.0933	6.67447	10.6071	1.93345	1.38613	2.10388	0	1.62684	1.21321
K01470	creatinine_amidohydrolase_[EC:3.5.2.10]	86.7838	94.9738	84.198	93.8968	98.4199	82.0303	81.8321	85.2257	86.9902	97.1933	86.5631	83.4745	113.008	122.738	120.734	138.112	107.558	130.753
K01473	N-methylhydantoinase_A_[EC:3.5.2.14]	10.9443	14.9626	11.273	16.0655	11.7898	13.5064	13.7111	13.6591	11.0843	16.4263	15.3771	9.99102	8.63068	13.9919	12.8903	24.6975	9.97011	17.2914
K01474	N-methylhydantoinase_B_[EC:3.5.2.14]	19.4987	26.6495	25.1802	30.1742	30.8174	32.5546	25.4935	15.2116	25.7302	22.0075	22.3874	21.0174	13.0189	13.3586	8.32293	12.9113	10.9138	16.7792
K01476	arginase_[EC:3.5.3.1]	38.3225	34.3402	42.3042	42.9361	44.8497	38.5352	17.2861	20.4805	20.24	20.0206	16.2927	15.986	10.7009	9.22371	8.18266	6.7746	7.59271	12.5532
K01478	arginine_deiminase_[EC:3.5.3.6]	28.3005	17.882	21.3303	27.2066	29.6525	26.3314	38.5644	33.6853	39.4555	39.7973	41.4977	30.7915	44.2855	36.9362	51.8823	36.7616	46.4086	52.1105
K01479	formiminoglutamase_[EC:3.5.3.8]	3.45125	1.81193	3.41453	3.04941	4.00763	3.56352	0.509216	0.47809	0.659589	0.669497	0.997532	0.542286	1.57855	2.69585	3.37482	2.54736	2.66164	5.07542
K01480	agmatinase_[EC:3.5.3.11]	46.3701	36.7982	47.0287	41.8426	50.9678	39.7977	38.0823	42.0049	41.8518	46.542	36.8975	37.0723	48.8544	48.1032	44.2578	59.5589	40.7062	44.2936
K01481	protein-arginine_deiminase_[EC:3.5.3.15]	1.08035	0	0	0.476499	0	0	0.507618	0.978227	0	0.678787	0.390643	0.468488	1.5379	2.35768	1.25042	1.52453	1.19353	1.36266
K01482	dimethylargininase_[EC:3.5.3.18]	12.8512	10.4452	13.6842	10.2264	15.2729	8.436	6.16922	3.87324	5.11178	7.41426	7.60907	5.06041	13.3605	12.813	10.5353	10.2382	9.82679	11.5742
K01483	ureidoglycolate_lyase_[EC:4.3.2.3]	3.76816	1.38497	3.70974	1.92898	4.70448	2.04126	4.87011	4.6996	3.1306	4.99651	5.41819	3.43342	0	1.29435	1.8335	1.60507	0.493629	2.13853
K01485	cytosine/creatinine_deaminase_[EC:3.5.4.1_3.5.4.21]	10.7371	8.5659	10.9124	7.92513	12.0788	9.97927	7.48921	7.31644	6.59379	6.67199	6.57463	6.69968	4.07574	7.08382	6.68666	7.07161	6.93816	9.52686
K01486	adenine_deaminase_[EC:3.5.4.2]	38.2877	19.8538	26.6517	21.3374	25.2916	18.1266	24.2753	16.6825	21.9531	28.8553	28.2323	20.4865	40.8241	44.9961	41.9253	61.558	49.8108	48.9754
K01487	guanine_deaminase_[EC:3.5.4.3]	0.984981	0.631633	1.83006	0.647521	1.57361	1.55576	0	1.64536	1.57849	2.75669	1.89508	0.681305	0	0.494603	1.23851	1.01226	1.12899	2.11916
K01488	adenosine_deaminase_[EC:3.5.4.4]	39.3266	32.7937	36.4423	43.9541	40.7634	34.8673	19.8317	32.3675	18.009	27.6744	17.8641	23.8844	9.12401	11.6986	11.69	6.44209	12.0392	10.393
K01489	cytidine_deaminase_[EC:3.5.4.5]	25.873	17.6272	32.9919	21.5627	32.6159	23.0775	11.2048	11.8909	12.5073	17.7564	12.0167	11.0317	10.9077	13.5375	13.3746	10.9442	9.13609	10.7146
K01490	AMP_deaminase_[EC:3.5.4.6]	0	0	0	0	0	0	0	0	0.292531	0	0	0	0	0	0	0.218114	0	0.275162
K01491	methylenetetrahydrofolate_dehydrogenase_(NADP+)_/_methenyltetrahydrofolate_cyclohydrolase_[EC:1.5.1.5_3.5.4.9]	55.0188	52.5401	54.2244	69.5986	61.5136	56.2878	53.7144	64.741	66.0601	67.1232	52.8318	46.8448	71.3914	61.8548	69.5295	72.2813	58.7683	67.4261
K01493	dCMP_deaminase_[EC:3.5.4.12]	51.7326	53.3613	45.144	64.5929	49.534	51.1828	38.3968	47.4604	47.5491	51.7075	38.9432	50.7206	86.346	69.8978	74.0145	90.9456	90.5554	82.2706
K01494	dCTP_deaminase_[EC:3.5.4.13]	131.203	104.205	132.885	95.4732	117.152	88.3794	107.719	111.207	108.073	103.791	103.325	83.5028	94.866	73.6668	90.4088	95.9574	87.88	87.3961
K01495	GTP_cyclohydrolase_IA_[EC:3.5.4.16]	131.819	100.313	128.133	104.606	123.203	111.452	97.7355	106.524	101.645	91.1081	97.9502	88.9399	73.883	77.3172	83.2136	79.4467	91.9363	90.0826
K01496	phosphoribosyl-AMP_cyclohydrolase_[EC:3.5.4.19]	57.5702	46.8926	51.0926	50.9253	56.1186	41.2063	49.2137	55.869	51.2185	54.4247	47.055	45.0482	48.6777	46.1267	45.9247	55.6885	48.2258	54.413
K01497	GTP_cyclohydrolase_II_[EC:3.5.4.25]	85.9528	82.2887	79.5233	100.02	82.7815	82.205	57.4094	80.5964	73.8166	83.6428	66.205	64.3908	54.4567	57.8395	55.979	56.8884	51.2564	62.4
K01499	methenyltetrahydromethanopterin_cyclohydrolase_[EC:3.5.4.27]	1.50153	1.86193	1.09055	1.34797	3.0989	4.48871	0.746767	1.44857	1.36587	1.31391	2.38596	1.7532	9.53215	8.68247	6.76979	10.6968	9.34737	6.19125
K01500	methenyltetrahydrofolate_cyclohydrolase_[EC:3.5.4.9]	11.2555	12.5265	12.1998	13.2432	11.4471	9.42614	7.57257	9.40299	8.27286	10.4353	9.0994	9.10489	13.7453	16.7593	17.6515	21.2116	15.2285	11.1661
K01501	nitrilase_[EC:3.5.5.1]	24.4244	19.0324	21.7245	17.3839	23.8657	17.7188	24.4963	24.8408	20.5289	19.8403	18.5559	19.0551	14.8519	15.8969	17.0583	25.5961	12.2148	18.6015
K01505	1-aminocyclopropane-1-carboxylate_deaminase_[EC:3.5.99.7]	1.17068	1.0516	1.60749	0	2.2928	1.37436	0	1.5649	0.729752	1.13875	1.14061	0	0	1.79747	1.59339	2.57619	3.06649	2.23774
K01506	5-aminopentanamidase_[EC:3.5.1.30]	8.44693	8.0337	8.65061	10.5945	6.15842	5.58579	12.7971	11.1329	9.56898	9.89827	11.4763	11.7252	10.386	7.52309	14.3908	13.4613	11.5487	10.2274
K01507	inorganic_pyrophosphatase_[EC:3.6.1.1]	68.2123	49.7066	61.8934	52.1947	72.5558	49.2937	43.3038	55.8076	52.0446	53.7073	45.0842	42.5969	44.6307	40.0474	44.1656	54.1785	40.5468	49.2834
K01512	acylphosphatase_[EC:3.6.1.7]	40.6125	50.9379	35.1559	57.1707	42.8567	47.3537	41.1939	42.4353	41.1577	44.1288	41.1079	41.9435	65.9446	62.3637	66.7941	66.3428	61.1353	64.2484
K01515	ADP-ribose_pyrophosphatase_[EC:3.6.1.13]	57.045	54.1505	52.5314	58.8754	65.3597	59.0524	46.7554	55.0451	59.1359	56.8164	51.6956	52.6761	49.3329	55.8377	56.052	68.343	62.1957	60.41
K01517	manganese-dependent_ADP-ribose/CDP-alcohol_diphosphatase_[EC:3.6.1.13_3.6.1.16_3.6.1.53]	0	0	0	0	0.181714	0	0	0	0	0	0	0	0.561906	1.1858	0.76258	0.505482	1.05887	0.300818
K01518	bis(5'-nucleosidyl)-tetraphosphatase_[EC:3.6.1.17]	6.21533	8.33584	4.08069	6.67474	7.1951	8.08606	9.67215	4.97186	11.1595	7.71637	8.81608	8.32208	7.83421	10.8952	10.1297	6.38251	8.68484	13.029
K01520	dUTP_pyrophosphatase_[EC:3.6.1.23]	43.6465	42.4388	41.9909	50.8761	42.085	47.7889	41.7144	43.7677	50.1332	45.0533	39.7813	40.5541	61.0351	51.9855	59.7085	62.276	59.9011	63.6605
K01523	phosphoribosyl-ATP_pyrophosphohydrolase_[EC:3.6.1.31]	36.6185	30.0001	33.7967	27.0264	35.9653	23.7804	39.1041	40.539	40.8447	38.0142	37.5138	22.9982	20.4053	17.4686	25.4419	27.6403	27.3514	30.772
K01524	exopolyphosphatase_/_guanosine-5'-triphosphate,3'-diphosphate_pyrophosphatase_[EC:3.6.1.11_3.6.1.40]	53.6088	55.1502	50.9036	71.758	62.196	61.5016	46.5524	53.0606	55.9076	50.7421	41.0957	46.6522	47.4017	52.0454	50.7034	50.4096	46.5389	54.9972
K01525	bis(5'-nucleosyl)-tetraphosphatase_(symmetrical)_[EC:3.6.1.41]	11.7512	11.0669	9.48427	13.0411	13.32	11.8417	22.8335	16.291	19.163	17.0442	10.741	11.3079	13.775	9.80538	15.0312	9.72183	10.6728	14.3093
K01528	dynamin_1/3_[EC:3.6.5.5]	0	0	0	0	0	0	0	0	0	0	0	0	0	0	0	0	0	0.352728
K01529	inosine/xanthosine_triphosphatase_[EC:3.6.1.73]	1.8756	1.1072	0.970966	1.446	1.2515	1.47741	3.30927	1.51025	2.61866	1.5453	2.11144	1.32704	14.5727	10.4018	12.2309	12.1762	9.08215	10.5918
K01531	P-type_Mg2+_transporter_[EC:7.2.2.14]	13.1231	14.3614	14.267	15.6684	16.7244	14.969	50.6393	68.1234	48.7982	62.6041	48.5671	56.6344	17.8821	27.7114	24.0704	35.9416	23.6001	23.2029
K01533	P-type_Cu2+_transporter_[EC:7.2.2.9]	7.13435	4.33231	9.18448	8.077	9.63983	9.75556	5.07355	10.9838	10.3879	5.69781	8.28115	9.1818	13.1477	13.5982	11.4256	9.34656	8.64492	6.42608
K01534	Zn2+/Cd2+-exporting_ATPase_[EC:7.2.2.12_7.2.2.21]	10.0679	13.1087	7.25876	13.2964	9.45837	13.1421	8.79889	8.83182	8.59817	16.6642	8.8175	8.9936	5.72079	8.97396	6.05583	12.935	7.72348	13.8528
K01535	H+-transporting_ATPase_[EC:7.1.2.1]	0.770193	2.3782	0.943459	1.79615	1.09762	1.55142	2.67159	6.70259	2.41518	4.85028	2.28282	4.01632	4.85786	4.92678	1.52611	7.5883	5.39062	3.91375
K01537	P-type_Ca2+_transporter_type_2C_[EC:7.2.2.10]	16.1016	16.3947	20.4973	17.9598	21.4925	21.2951	14.4835	9.23051	15.4622	12.8042	11.6824	10.3296	15.987	16.2986	18.7184	23.3653	17.7872	18.0011
K01540	sodium/potassium-transporting_ATPase_subunit_beta	0	0	0	0	0	0	0	0	0	0	0	0	0.572381	0	0.595686	0.469071	0	0.434875
K01545	potassium-transporting_ATPase_KdpF_subunit	54.2336	30.5803	55.6005	40.8375	47.383	30.0242	23.9289	50.1913	39.3163	42.6965	40.4241	31.5772	8.98915	12.416	10.3765	14.2995	11.1499	15.8061
K01546	potassium-transporting_ATPase_potassium-binding_subunit	209.991	158.112	198.879	168.734	177.773	142.706	162.716	193.472	180.594	189.461	179.802	171.844	102.853	114.075	115.638	108.302	120.716	114.358
K01547	potassium-transporting_ATPase_ATP-binding_subunit_[EC:7.2.2.6]	183.869	176.939	178.686	179.094	172.737	158.432	199.131	225.251	210.238	211.117	164.817	192.119	135.071	138.288	129.145	99.4157	132.492	133.899
K01548	potassium-transporting_ATPase_KdpC_subunit	62.0058	57.6653	60.2899	60.7281	63.9589	56.0274	47.7045	65.3347	53.6353	62.887	53.0423	55.334	40.9199	44.0292	45.4951	43.3121	53.1866	48.4192
K01551	arsenite/tail-anchored_protein-transporting_ATPase_[EC:7.3.2.7_7.3.-.-]	116.946	83.7262	97.0036	76.0989	94.8536	71.6104	123.937	127.013	122.364	112.913	113.585	94.1345	96.3592	103.155	100.147	129.872	97.4137	122.85
K01552	energy-coupling_factor_transport_system_ATP-binding_protein_[EC:7.-.-.-]	9.00444	6.13087	6.62568	4.35639	9.46299	3.40555	2.45048	2.81896	2.80223	4.57504	3.10009	2.18718	12.714	11.2124	9.71468	7.56692	10.0405	12.3779
K01555	fumarylacetoacetase_[EC:3.7.1.2]	8.76518	8.3473	14.6318	11.1487	13.1352	8.1618	9.00561	5.33422	10.873	7.25757	5.27058	7.11411	0.402075	3.7277	0.806473	0	1.01611	0.337428
K01556	kynureninase_[EC:3.7.1.3]	25.8644	19.3794	28.6322	32.6577	36.5017	32.9565	15.9433	12.9585	13.2574	19.6533	16.4338	10.8194	3.73443	8.35735	9.94644	5.26673	9.63189	10.5408
K01557	acylpyruvate_hydrolase_[EC:3.7.1.5]	2.06751	4.19196	2.03639	3.20699	1.6755	1.67829	1.75265	1.66758	2.14092	2.27552	1.55459	4.35048	2.45922	4.47961	4.46224	3.20599	6.49642	5.06754
K01560	2-haloacid_dehalogenase_[EC:3.8.1.2]	33.1505	22.4842	30.5738	30.8063	39.9771	28.9349	29.6379	36.4931	28.9772	34.006	27.6727	33.8025	11.6417	11.5264	11.1416	13.7269	7.95466	14.3167
K01561	haloacetate_dehalogenase_[EC:3.8.1.3]	27.0087	15.0403	21.333	17.0411	26.6207	18.0616	21.1456	30.086	20.9552	17.3539	16.301	16.6864	4.32568	4.0252	6.56554	0	3.699	6.16852
K01563	haloalkane_dehalogenase_[EC:3.8.1.5]	12.3063	8.43506	10.7001	13.4204	14.2366	10.1476	10.6185	13.3284	13.1543	8.30681	8.60809	8.60642	0.962427	5.90064	3.87582	3.50057	4.42059	5.16793
K01565	N-sulfoglucosamine_sulfohydrolase_[EC:3.10.1.1]	3.83752	11.4394	8.2222	19.4417	11.4105	12.0114	6.96699	4.45689	7.52861	11.8819	4.73673	15.4281	7.48727	14.5594	7.65651	4.28935	10.4446	7.48449
K01568	pyruvate_decarboxylase_[EC:4.1.1.1]	0.494055	1.08902	0	0.529137	0	0.870933	0	0.719071	0.746891	0.944056	0	1.05815	1.34035	0.550312	0.603959	0	1.09263	0.417541
K01571	oxaloacetate_decarboxylase_(Na+_extruding)_subunit_alpha_[EC:7.2.4.2]	0	1.07123	0	0.536986	0.452943	0.370206	1.95875	0	1.1211	0	0.86758	0	1.63196	0.820697	0.998585	0	0.910373	1.90024
K01573	oxaloacetate_decarboxylase_(Na+_extruding)_subunit_gamma	0	1.02972	0	0.35874	0	0	0	0	0	0	0	0	0.671686	0	0	0.334238	0.638079	0.441735
K01574	acetoacetate_decarboxylase_[EC:4.1.1.4]	10.6161	5.23096	9.65438	6.60936	7.73821	5.47013	7.01253	14.624	8.17498	12.4128	8.70838	6.74771	8.33627	8.82701	10.403	15.6367	6.26648	13.5114
K01575	acetolactate_decarboxylase_[EC:4.1.1.5]	6.16874	3.64715	3.97029	2.41244	1.46123	2.0968	5.54938	6.35425	5.07665	6.80643	7.27811	5.0958	25.3434	18.1769	21.6041	36.0379	21.0239	25.3287
K01576	benzoylformate_decarboxylase_[EC:4.1.1.7]	10.9655	10.9276	14.3325	14.0251	14.8684	13.3435	8.4794	17.2967	9.45735	13.239	8.62014	10.5817	1.86758	1.65376	5.66207	4.25092	4.65713	3.70525
K01577	oxalyl-CoA_decarboxylase_[EC:4.1.1.8]	7.90414	7.49838	3.91407	7.32022	9.45436	4.5341	8.04772	4.25173	11.7137	4.96202	6.06933	5.99888	0	2.63798	3.55184	0	0	2.95664
K01578	malonyl-CoA_decarboxylase_[EC:4.1.1.9]	13.9794	7.71032	15.1558	9.2916	13.7762	9.40579	9.30686	14.7528	9.61079	8.91339	9.40823	9.44217	3.86277	3.21407	3.70786	4.88651	2.52277	4.82226
K01579	aspartate_1-decarboxylase_[EC:4.1.1.11]	30.5605	27.2131	29.1908	33.5143	24.9725	20.3217	26.8758	26.9725	29.8887	37.1177	27.3629	29.5143	38.4857	36.5658	35.8967	41.0609	45.3502	36.2199
K01580	glutamate_decarboxylase_[EC:4.1.1.15]	9.17589	1.36986	3.54454	0.463077	5.60933	1.4476	2.80004	9.78436	5.45746	9.24638	7.89661	6.10978	0.652036	1.36873	0.52036	0	1.01534	1.98434
K01581	ornithine_decarboxylase_[EC:4.1.1.17]	20.027	22.1309	21.5083	22.1786	21.3365	19.0542	24.0785	39.9356	25.2016	42.6276	27.9458	20.5499	13.7557	26.6605	20.5461	14.4525	25.5156	24.08
K01584	arginine_decarboxylase_[EC:4.1.1.19]	28.9871	17.8185	21.3873	17.8804	18.8376	13.465	24.9487	24.8946	28.2973	23.9079	25.2898	21.2199	23.0419	24.2757	18.4156	36.4487	30.5205	24.2854
K01585	arginine_decarboxylase_[EC:4.1.1.19]	34.7577	27.3752	35.4308	31.6771	26.4567	31.8005	37.1435	27.29	24.4647	31.8829	21.4508	15.8459	9.60407	11.1774	9.76899	10.3843	11.585	12.3173
K01586	diaminopimelate_decarboxylase_[EC:4.1.1.20]	56.5115	58.7256	53.3926	69.9226	59.5478	63.5181	59.9883	65.8025	68.4889	67.9496	56.0209	57.893	61.0636	74.2189	68.2213	74.7823	81.2519	73.1999
K01588	5-(carboxyamino)imidazole_ribonucleotide_mutase_[EC:5.4.99.18]	36.6814	49.7656	33.4628	50.1245	42.2828	46.7459	43.0505	43.6654	44.7925	50.8961	33.8786	44.7342	66.9081	67.2175	67.1264	70.6372	54.8152	64.6324
K01589	5-(carboxyamino)imidazole_ribonucleotide_synthase_[EC:6.3.4.18]	14.7594	14.5817	22.5531	17.2341	18.3424	18.8702	12.9619	18.2649	16.1257	15.2795	9.95281	14.0426	11.7496	10.901	10.8778	4.4968	9.29735	8.36122
K01591	orotidine-5'-phosphate_decarboxylase_[EC:4.1.1.23]	38.4441	42.487	34.2733	47.3173	41.7107	45.373	42.8771	41.9833	43.16	40.3381	37.7658	34.4151	66.3316	64.2111	57.828	74.0113	53.8555	62.7904
K01593	aromatic-L-amino-acid/L-tryptophan_decarboxylase_[EC:4.1.1.28_4.1.1.105]	36.2832	32.7965	37.6967	30.9701	37.1394	33.0769	16.1343	19.5108	27.514	26.3845	23.2175	18.0683	17.0169	21.5376	22.5556	21.4548	23.4203	23.6093
K01595	phosphoenolpyruvate_carboxylase_[EC:4.1.1.31]	45.7769	32.5727	42.6023	37.3282	50.5639	36.0797	35.8055	36.838	33.0089	37.3018	33.9738	28.6584	47.8662	34.6477	47.1446	35.3847	29.6854	52.6723
K01596	phosphoenolpyruvate_carboxykinase_(GTP)_[EC:4.1.1.32]	104.253	99.7535	93.0355	102.804	100.623	92.775	110.614	108.907	112.379	112.435	100.515	97.3708	65.7102	80.606	72.0915	71.0118	75.7704	77.3243
K01597	diphosphomevalonate_decarboxylase_[EC:4.1.1.33]	7.92367	4.43654	9.91232	6.21779	7.20361	4.95598	0	2.96666	0.566894	0	2.0124	1.24552	1.06321	2.05605	4.70464	1.30085	3.16778	1.31941
K01598	phosphopantothenoylcysteine_decarboxylase_[EC:4.1.1.36]	0.209871	0	0	0	0	0.414352	0	0.52692	0	0	0	0	1.0052	0	1.71152	0	0.384405	0.848773
K01599	uroporphyrinogen_decarboxylase_[EC:4.1.1.37]	154.006	185.868	130.948	189.198	156.297	159.546	209.681	200.673	202.407	239.131	200.812	206.632	213.362	256.317	233.051	230.711	207.518	226.196
K01601	ribulose-bisphosphate_carboxylase_large_chain_[EC:4.1.1.39]	28.022	30.1994	25.0604	22.5545	20.9037	20.6047	48.9865	48.685	54.9378	37.9272	35.3664	33.7433	54.0963	57.0431	59.5725	53.9392	53.5222	59.1866
K01602	ribulose-bisphosphate_carboxylase_small_chain_[EC:4.1.1.39]	14.8124	38.179	12.6412	34.9518	14.2139	30.1856	27.2348	43.261	34.6826	44.6796	21.2714	32.8949	19.7993	44.0926	26.5173	23.5816	48.603	27.753
K01604	methylmalonyl-CoA_decarboxylase_subunit_alpha_[EC:7.2.4.3]	10.1938	14.3523	14.3505	16.2297	15.7736	16.4845	7.70753	15.3509	10.7777	12.2399	11.0976	7.90059	1.98898	5.67365	13.5572	3.15969	8.1997	6.20518
K01607	4-carboxymuconolactone_decarboxylase_[EC:4.1.1.44]	137.42	120.894	115.967	128.838	136.366	128.388	133.805	133.79	136.62	134.74	136.574	113.798	92.7408	89.2864	99.4699	130.303	109.779	118.884
K01608	tartronate-semialdehyde_synthase_[EC:4.1.1.47]	2.84669	4.88912	0.753677	6.89612	3.59925	2.82055	13.0388	9.41826	9.83062	7.86775	5.6212	8.61296	5.81585	7.96263	4.82328	7.49748	5.23931	9.39677
K01609	indole-3-glycerol_phosphate_synthase_[EC:4.1.1.48]	28.5329	21.8767	26.0991	28.4582	29.4006	27.5725	27.1584	32.7864	23.9334	30.0323	25.9861	27.707	22.1703	25.1832	27.6921	26.917	26.4484	32.9651
K01610	phosphoenolpyruvate_carboxykinase_(ATP)_[EC:4.1.1.49]	105.937	98.9111	104.498	90.5329	100.807	82.2383	79.117	83.5754	78.3974	92.2069	87.7429	86.4838	54.5529	64.2986	66.1871	81.5962	73.2728	67.7734
K01611	S-adenosylmethionine_decarboxylase_[EC:4.1.1.50]	41.2433	29.5553	40.8675	30.1439	35.2475	26.9712	29.8998	34.2557	35.7287	26.6058	31.1653	31.9799	31.9292	34.9809	27.0631	39.6403	31.1668	31.5524
K01613	phosphatidylserine_decarboxylase_[EC:4.1.1.65]	46.9634	46.4747	45.0029	59.1955	46.4597	54.643	47.9824	48.2973	48.8192	47.6116	43.5585	37.9588	46.7425	54.6133	49.6734	63.2868	57.5953	56.3466
K01615	glutaconyl-CoA_decarboxylase_subunit_alpha_[EC:7.2.4.5]	4.24269	6.31261	4.41712	3.85574	3.03682	2.7336	8.89959	2.99674	6.24963	3.60484	4.37835	6.37174	12.6797	13.0349	11.4772	19.9541	6.04285	11.4649
K01619	deoxyribose-phosphate_aldolase_[EC:4.1.2.4]	43.1873	45.5302	45.2045	59.2302	55.4688	46.5302	37.293	30.0883	31.1532	42.236	38.0244	38.0963	25.6256	34.8797	31.3556	24.6539	39.0201	31.0854
K01620	threonine_aldolase_[EC:4.1.2.48]	53.4475	61.9038	52.3373	74.4674	60.3399	58.5967	48.7093	58.3949	55.8126	60.1698	50.1731	57.8531	52.4942	55.7043	58.6372	60.2735	56.1733	63.9185
K01621	xylulose-5-phosphate/fructose-6-phosphate_phosphoketolase_[EC:4.1.2.9_4.1.2.22]	116.505	111.153	120.456	114.223	114.177	99.578	152.064	139.254	142.089	129.336	112.876	123.339	54.0901	50.3214	58.284	36.5032	41.1474	45.3454
K01622	fructose_1,6-bisphosphate_aldolase/phosphatase_[EC:4.1.2.13_3.1.3.11]	21.9266	21.0534	20.3441	19.8382	15.6202	15.9178	24.2219	26.9611	19.4874	27.212	22.7018	20.4067	37.8413	35.4326	35.0885	46.2386	33.184	35.4485
K01623	fructose-bisphosphate_aldolase,_class_I_[EC:4.1.2.13]	56.2123	55.7664	56.4036	53.693	54.6657	49.8915	65.7084	63.6904	59.1874	72.5331	52.1924	60.5134	24.1151	25.2713	29.7429	26.9309	29.8705	27.5333
K01624	fructose-bisphosphate_aldolase,_class_II_[EC:4.1.2.13]	96.8167	105.744	101.276	101.742	91.3695	91.0461	126.883	124.181	127.36	121.147	120	94.0068	162.279	148.426	153.774	162.277	152.677	153.371
K01625	2-dehydro-3-deoxyphosphogluconate_aldolase_/_(4S)-4-hydroxy-2-oxoglutarate_aldolase_[EC:4.1.2.14_4.1.3.42]	22.9569	13.4988	18.6959	22.5134	24.0766	18.3514	15.3252	15.8432	17.4839	15.6819	20.2359	13.2139	20.2683	27.4648	23.6842	17.1052	25.0262	25.6328
K01626	3-deoxy-7-phosphoheptulonate_synthase_[EC:2.5.1.54]	75.9119	68.3436	76.6185	73.5511	80.0282	74.924	90.8775	96.5654	106.632	90.0669	76.5635	68.1253	62.4421	52.0279	61.9804	44.7522	43.8955	70.0301
K01627	2-dehydro-3-deoxyphosphooctonate_aldolase_(KDO_8-P_synthase)_[EC:2.5.1.55]	63.8733	55.3145	55.1336	73.5046	63.7432	60.218	61.9948	56.7472	60.5414	67.7676	54.0206	51.0078	45.8589	45.1217	49.0361	53.6866	48.1059	59.8739
K01628	L-fuculose-phosphate_aldolase_[EC:4.1.2.17]	26.3381	26.6151	30.1905	25.9912	34.5017	26.6345	17.2597	12.6963	16.4514	20.2618	12.702	15.6013	19.528	22.1378	23.6139	21.4036	24.2259	27.0729
K01629	rhamnulose-1-phosphate_aldolase_[EC:4.1.2.19]	8.86176	2.87712	8.5465	2.83938	9.06323	3.04615	2.83951	0	3.18612	4.37648	2.60239	0	3.46644	3.53023	3.24261	1.91286	3.93039	2.88029
K01630	2-dehydro-3-deoxyglucarate_aldolase_[EC:4.1.2.20]	0.542563	0.687419	1.13066	0.39618	0.52901	0.652793	0.823353	0	0.815832	0	0	0	0	0.578092	2.1358	1.07062	1.12117	1.96744
K01631	2-dehydro-3-deoxyphosphogalactonate_aldolase_[EC:4.1.2.21]	0	0	0	0	0	0	0	0.267685	1.25082	0	0	0.544807	0	0.498771	1.02808	0	0.519664	0.917559
K01633	7,8-dihydroneopterin_aldolase/epimerase/oxygenase_[EC:4.1.2.25_5.1.99.8_1.13.11.81]	46.1899	38.3228	41.5613	46.5438	49.0282	41.9676	36.484	46.18	35.7979	43.5816	32.5248	28.5071	24.2982	23.0291	28.9821	22.5521	25.8177	26.8296
K01634	sphinganine-1-phosphate_aldolase_[EC:4.1.2.27]	12.7251	7.51747	10.9265	10.7939	17.8588	10.6463	8.78219	11.5974	7.46227	8.22117	9.62307	1.38392	1.2694	3.40622	4.19138	2.68897	2.65493	5.22521
K01635	tagatose_1,6-diphosphate_aldolase_[EC:4.1.2.40]	10.0188	5.18339	7.75923	6.76928	9.52581	4.8124	2.04084	0.565531	2.75049	0.997621	4.05813	1.85041	2.67112	3.98669	0.917595	2.0707	2.51343	2.88335
K01637	isocitrate_lyase_[EC:4.1.3.1]	58.1693	61.914	56.9276	66.7425	59.5155	53.9574	62.8093	63.0146	59.2685	63.0304	51.4952	60.3195	36.7743	30.8207	38.6168	36.3576	41.1442	38.59
K01638	malate_synthase_[EC:2.3.3.9]	84.1879	77.9108	93.8663	95.0667	100.896	87.1958	75.2709	91.6528	97.4991	91.5936	79.8139	86.7527	54.3253	38.4776	60.008	44.3098	38.9556	51.1295
K01639	N-acetylneuraminate_lyase_[EC:4.1.3.3]	1.1737	2.78381	1.18893	2.25254	2.53791	1.63832	0	1.54003	1.52823	1.52767	1.81081	2.31076	0.653401	1.5412	0.875733	0.56757	0.31203	1.95913
K01640	hydroxymethylglutaryl-CoA_lyase_[EC:4.1.3.4]	44.5636	55.4386	53.5295	57.4097	53.8311	54.4079	60.8096	64.4851	57.8973	63.9906	46.1151	55.6184	38.2015	37.3875	39.7953	38.6394	43.2901	55.5338
K01641	hydroxymethylglutaryl-CoA_synthase_[EC:2.3.3.10]	18.8876	21.1327	13.6537	16.7487	15.2186	13.4831	9.56911	11.4325	6.05595	17.3486	13.3876	13.7979	28.721	24.3662	26.1769	25.1542	24.9209	23.391
K01643	citrate_lyase_subunit_alpha_/_citrate_CoA-transferase_[EC:2.8.3.10]	1.43919	6.9474	3.43163	7.87969	3.87889	5.07962	3.8193	3.77777	1.44549	8.23913	3.28841	7.25935	6.21501	11.9531	6.6126	8.09	7.06418	11.4565
K01644	citrate_lyase_subunit_beta_/_citryl-CoA_lyase_[EC:4.1.3.34]	64.7274	37.7463	54.5398	43.6398	64.3147	46.5854	45.9696	80.6586	55.9291	66.0929	66.4743	41.6247	37.2549	34.5542	39.179	43.897	36.0753	37.2656
K01646	citrate_lyase_subunit_gamma_(acyl_carrier_protein)	0.803542	2.67226	0.745232	1.64045	0.431661	1.67181	1.52434	1.19747	2.15909	1.2351	0.674699	1.33558	0	2.20289	1.1509	1.58786	1.78818	2.28239
K01647	citrate_synthase_[EC:2.3.3.1]	161.647	158.45	173.701	162.178	166.013	150.261	156.306	142.251	158.206	151.312	139.951	135.393	62.2358	89.7346	83.9357	68.7522	88.7351	84.1355
K01648	ATP_citrate_(pro-S)-lyase_[EC:2.3.3.8]	2.17333	1.11638	2.22243	2.69168	1.49795	1.65612	1.84699	3.96548	2.59079	4.59223	2.01054	4.17747	15.57	13.4251	5.84744	18.9705	9.45709	13.9641
K01649	2-isopropylmalate_synthase_[EC:2.3.3.13]	122.327	107.551	113.785	115.881	118.385	96.9458	122.953	143.093	143.168	144.736	117.99	101.078	114.955	126.686	128.871	117.851	116.637	113.129
K01652	acetolactate_synthase_I/II/III_large_subunit_[EC:2.2.1.6]	147.101	127.235	137.306	137.362	137.547	130.98	155.145	166.105	152.458	180.562	139.021	138.063	126.396	140.189	130.504	132.366	129.055	142.655
K01653	acetolactate_synthase_I/III_small_subunit_[EC:2.2.1.6]	131.049	113.011	123.852	113.364	120.097	94.2284	143.574	141.774	140.087	121.183	128.205	111.819	108.641	104.897	121.678	134.749	126.361	124.516
K01654	N-acetylneuraminate_synthase_[EC:2.5.1.56]	12.8765	7.16302	9.53844	7.22127	13.8515	6.50855	3.17702	1.89662	3.17592	0.767442	4.14063	4.4678	8.86351	13.2332	19.4666	17.9328	22.6493	15.9601
K01655	homocitrate_synthase_[EC:2.3.3.14]	0	0	0	1.01969	1.08653	0	0.651504	2.24286	0.455064	3.36973	0.425612	2.12557	0	0	0	0	0	0.468287
K01657	anthranilate_synthase_component_I_[EC:4.1.3.27]	55.4406	64.7686	66.3053	68.2422	62.0608	70.5959	58.7956	60.5052	69.6143	74.0806	56.8739	50.5132	55.9232	55.7533	59.5012	54.8538	47.0563	63.9634
K01658	anthranilate_synthase_component_II_[EC:4.1.3.27]	64.4119	63.9791	71.1807	81.223	69.1528	69.5223	66.3941	66.1685	75.2914	73.5748	59.0417	61.2171	73.5465	55.2043	67.7704	51.2743	58.4771	66.7452
K01659	2-methylcitrate_synthase_[EC:2.3.3.5]	16.013	16.1302	20.3426	17.3597	17.6778	17.6697	22.3002	12.693	19.9262	15.1225	14.4036	12.363	13.7317	12.5027	13.8026	10.4091	12.4907	18.4623
K01661	naphthoate_synthase_[EC:4.1.3.36]	6.00107	4.15006	6.96372	3.55261	11.1878	10.2267	6.14629	7.4487	8.47398	9.69242	6.40292	6.03845	5.73981	9.1001	10.615	6.62996	5.79101	9.23457
K01662	1-deoxy-D-xylulose-5-phosphate_synthase_[EC:2.2.1.7]	81.8192	91.5346	79.2186	104.08	88.0949	97.3108	105.725	111.648	118.867	129.891	91.7175	109.427	88.0998	91.5006	85.9072	87.9421	88.6016	93.7423
K01663	imidazole_glycerol-phosphate_synthase_[EC:4.3.2.10]	0	0	0	0	0	0	0	0	0	0	0	0	0.654828	0.649476	0.549263	0	1.323	0.796446
K01664	para-aminobenzoate_synthetase_component_II_[EC:2.6.1.85]	19.9967	16.4833	11.071	24.1474	19.215	23.9871	30.4753	20.4744	25.8884	27.3802	20.6266	24.0848	33.3339	18.1596	33.0729	22.1443	25.8792	26.2536
K01665	para-aminobenzoate_synthetase_component_I_[EC:2.6.1.85]	5.62266	7.46747	6.88115	12.0905	10.4034	12.7728	4.12044	2.70674	4.9318	4.66494	2.99502	6.78309	6.31164	7.10013	6.64039	5.35908	6.60574	7.66887
K01666	4-hydroxy_2-oxovalerate_aldolase_[EC:4.1.3.39]	10.6577	10.7188	13.063	8.7991	13.8463	9.33723	16.1494	16.8211	12.395	16.1622	15.6495	12.7542	10.8837	20.4436	12.826	10.882	18.6285	8.69768
K01667	tryptophanase_[EC:4.1.99.1]	16.2164	23.8035	24.3968	28.6567	32.2653	23.4285	19.9764	15.8631	18.7541	29.6192	17.966	16.2856	11.1283	17.3527	13.4712	4.24772	15.2816	10.874
K01668	tyrosine_phenol-lyase_[EC:4.1.99.2]	5.33849	3.85801	5.18946	4.31768	6.2022	2.14415	0.762853	4.63149	1.8087	5.71625	3.77201	2.07519	6.02965	7.77875	4.92143	8.02632	5.0522	6.40917
K01669	deoxyribodipyrimidine_photo-lyase_[EC:4.1.99.3]	28.2319	25.0741	21.6901	30.1177	21.6963	23.7613	17.6883	26.6114	19.0511	25.1554	18.5628	18.7933	9.58531	19.4301	26.1648	16.9035	20.3463	17.6825
K01672	carbonic_anhydrase_[EC:4.2.1.1]	0	0.333994	0	0.227832	0	0	0	0	0	0	0	0	0.632535	0	0.904982	0.755557	0.283156	0.724879
K01673	carbonic_anhydrase_[EC:4.2.1.1]	99.9017	76.9303	84.8065	95.2498	96.7362	86.802	106.905	114.329	107.755	118.297	96.9408	96.1067	69.1784	63.1812	63.3883	52.6572	70.1595	74.1727
K01674	carbonic_anhydrase_[EC:4.2.1.1]	3.21767	7.81162	8.45786	10.1439	6.65239	5.20048	2.49539	3.62495	4.2454	1.83033	1.92895	2.80093	2.04209	4.75434	6.18503	6.90715	6.41219	6.83209
K01676	fumarate_hydratase,_class_I_[EC:4.2.1.2]	69.1399	66.3192	70.6202	69.736	65.2965	62.2636	84.6232	85.2379	80.7394	82.7374	68.5005	66.4132	39.8926	48.6129	44.732	33.6434	38.0941	41.5655
K01677	fumarate_hydratase_subunit_alpha_[EC:4.2.1.2]	11.0066	15.7157	15.0384	14.2475	14.2772	8.3796	20.7784	16.0213	10.4317	13.2451	17.5373	12.6981	46.9515	38.0222	37.7327	50.3979	34.2157	44.2161
K01678	fumarate_hydratase_subunit_beta_[EC:4.2.1.2]	19.3536	16.6936	14.6638	17.8333	17.6519	10.9349	17.6851	13.8442	17.5781	16.4123	22.372	13.6857	46.9349	42.5706	35.1	45.42	41.481	39.2575
K01679	fumarate_hydratase,_class_II_[EC:4.2.1.2]	32.929	35.1894	38.9752	38.7232	33.8676	37.3484	26.3494	41.8946	27.4219	41.3561	30.8931	32.5037	15.8812	18.0486	21.5792	21.9738	14.2826	19.2118
K01681	aconitate_hydratase_[EC:4.2.1.3]	24.406	17.3062	21.9321	28.0091	33.9363	23.5047	17.2565	19.2806	13.9641	19.2187	17.3905	14.9932	4.24767	9.65773	11.6234	2.68791	9.43971	7.39115
K01682	aconitate_hydratase_2_/_2-methylisocitrate_dehydratase_[EC:4.2.1.3_4.2.1.99]	8.95385	19.6283	2.82036	18.8699	7.82186	14.448	22.9333	24.8893	25.2719	24.8073	12.8823	13.8844	19.4447	14.1665	14.7547	8.67377	15.8652	9.88311
K01684	galactonate_dehydratase_[EC:4.2.1.6]	20.7946	19.7738	17.764	30.1359	26.3172	23.4187	21.0274	17.9174	19.9876	18.1841	19.5629	17.6898	6.91142	13.2287	8.46455	9.80608	7.96125	9.76645
K01685	altronate_hydrolase_[EC:4.2.1.7]	12.1259	9.65123	15.5585	17.2084	17.095	12.4418	8.80858	9.24927	11.5765	14.8225	6.74938	9.39925	3.27384	3.53853	3.96711	3.72981	1.74649	4.10097
K01686	mannonate_dehydratase_[EC:4.2.1.8]	22.9406	22.9056	23.1952	23.7581	20.1832	22.9101	20.792	25.7874	26.709	31.9979	24.065	23.2144	23.5965	26.4253	22.7238	28.9238	28.8596	21.1534
K01687	dihydroxy-acid_dehydratase_[EC:4.2.1.9]	87.8694	98.7855	100.584	110.737	100.092	93.2626	123.523	118.831	111.314	115.168	101.382	95.1812	102.57	99.6545	108.401	108.862	95.1287	106.46
K01689	enolase_[EC:4.2.1.11]	210.238	208.732	201.535	212.022	186.349	178.031	205.224	238.991	223.436	231.849	188.573	194.772	220.127	219.267	215.101	210.047	189.198	202.729
K01690	phosphogluconate_dehydratase_[EC:4.2.1.12]	3.8176	5.60098	1.96034	4.09186	2.33469	4.55383	3.15757	7.40709	5.53125	5.9891	2.45331	4.91422	4.28073	4.83126	2.54446	3.85198	2.04399	4.66679
K01692	enoyl-CoA_hydratase_[EC:4.2.1.17]	166.005	176.723	167.614	218.057	205.445	214.223	203.786	217.342	206.002	243.672	175.858	199.509	169.898	180.473	169.321	223.885	154.392	204.724
K01693	imidazoleglycerol-phosphate_dehydratase_[EC:4.2.1.19]	49.9172	43.667	50.0337	47.5098	48.5513	44.4057	63.6104	55.3859	60.3491	50.5942	47.8716	47.0858	47.3507	46.0983	53.3414	59.2183	45.6783	55.0252
K01695	tryptophan_synthase_alpha_chain_[EC:4.2.1.20]	54.0937	56.8283	57.8403	59.5517	56.0995	49.705	56.8349	57.2481	58.4433	60.9974	50.0273	45.8942	59.5422	56.9571	55.9164	48.0603	52.4027	51.4328
K01696	tryptophan_synthase_beta_chain_[EC:4.2.1.20]	36.6065	47.6708	35.1061	39.6655	36.8985	38.4508	28.2612	37.1056	35.5073	39.1293	31.0768	37.4277	31.6566	23.6099	31.8695	18.5404	19.6638	27.4406
K01697	cystathionine_beta-synthase_[EC:4.2.1.22]	57.0026	41.893	49.5829	50.3957	59.5484	47.0606	18.951	29.3742	32.0858	33.9685	25.7543	29.4681	3.59477	4.31374	6.79553	4.35777	8.97208	7.10491
K01698	porphobilinogen_synthase_[EC:4.2.1.24]	91.9967	95.5529	96.1971	99.6521	100.854	98.0561	108.54	113.608	103.484	105.107	90.1029	95.7532	88.8881	72.4467	82.1115	93.9174	102.338	96.8686
K01699	propanediol_dehydratase_large_subunit_[EC:4.2.1.28]	1.76409	2.43704	1.30441	0	1.29773	0.679952	0.713812	1.13064	0.746657	0	1.19036	0.402198	1.11157	0.5952	0	2.57842	1.4294	0.518576
K01703	3-isopropylmalate/(R)-2-methylmalate_dehydratase_large_subunit_[EC:4.2.1.33_4.2.1.35]	76.0766	97.3167	86.2701	112.587	91.0226	100.036	103.544	107.811	95.8368	109.65	88.2975	105.866	123.015	119.007	113.341	112.015	106.276	113.817
K01704	3-isopropylmalate/(R)-2-methylmalate_dehydratase_small_subunit_[EC:4.2.1.33_4.2.1.35]	102.321	80.9924	99.06	90.7168	98.4812	85.601	102.086	107.205	103.943	106.021	98.8604	94.4819	131.668	123.803	116.53	125.637	119.622	116.655
K01705	homoaconitate_hydratase_[EC:4.2.1.36]	0.888491	3.21892	1.68731	3.0323	1.46715	2.80076	0	0.414154	0.356735	1.68216	0.362114	0.601093	1.86001	0.76746	1.19515	2.60976	3.27798	1.84315
K01706	glucarate_dehydratase_[EC:4.2.1.40]	3.34021	7.52533	5.82836	6.76318	10.3655	6.45788	5.55784	1.37619	5.93554	5.8947	2.20276	1.8085	2.49135	2.38189	2.49958	3.42402	2.04027	6.35052
K01707	5-dehydro-4-deoxyglucarate_dehydratase_[EC:4.2.1.41]	0.790162	1.48206	0.823438	0.939204	0.766184	0.744104	0	0	0	1.26197	0	0	0.574307	0	0.373958	0	0	0.434575
K01708	galactarate_dehydratase_[EC:4.2.1.42]	0.654185	1.4813	0.502444	1.1647	0.851494	1.69262	2.51755	0	1.55483	0	1.41046	0.608485	0.480156	0.266432	0.433414	0.993932	0.93618	0.914453
K01709	CDP-glucose_4,6-dehydratase_[EC:4.2.1.45]	8.52646	8.97806	10.7495	12.5434	11.3025	10.0267	6.25071	6.99317	2.81797	8.74413	9.29091	5.43559	8.83908	12.5799	19.4481	15.9169	19.5684	19.6677
K01710	dTDP-glucose_4,6-dehydratase_[EC:4.2.1.46]	73.8482	63.5467	73.9936	67.3585	70.7594	61.7416	64.2668	68.6535	61.211	67.124	57.8861	52.0769	62.5705	55.9556	62.7281	69.7906	59.7097	63.0461
K01711	GDPmannose_4,6-dehydratase_[EC:4.2.1.47]	131.612	106.915	132.464	110.775	123.921	98.3843	107.564	131.194	120.881	105.014	108.201	90.7852	80.2217	89.4175	98.7643	108.774	114.005	90.3273
K01712	urocanate_hydratase_[EC:4.2.1.49]	78.4427	64.325	68.9515	66.2434	79.7614	73.862	44.6373	54.8736	59.2079	65.5551	58.7931	47.2892	93.4569	86.7184	79.1609	76.8552	68.9177	78.878
K01713	cyclohexadienyl_dehydratase_[EC:4.2.1.51_4.2.1.91]	0.460328	3.17012	1.2421	1.68198	4.08582	0.763105	2.34291	3.3459	1.46603	3.38605	3.25062	1.38554	2.11834	2.0375	2.54313	2.21715	2.18528	2.83863
K01714	4-hydroxy-tetrahydrodipicolinate_synthase_[EC:4.3.3.7]	104.594	103.24	87.014	111.16	107.311	99.1797	102.873	111.066	94.6737	113.481	100.625	91.9397	102.518	88.7942	82.8577	122.172	93.9236	114.978
K01715	enoyl-CoA_hydratase_[EC:4.2.1.17]	23.6638	27.1204	27.3121	34.6402	25.6247	30.4336	26.9549	21.5053	19.01	21.9315	20.5053	23.9492	19.8002	23.0356	20.3532	27.6617	21.7168	24.1177
K01716	3-hydroxyacyl-[acyl-carrier_protein]_dehydratase_/_trans-2-decenoyl-[acyl-carrier_protein]_isomerase_[EC:4.2.1.59_5.3.3.14]	5.92368	4.12924	4.60865	4.6007	7.04892	5.31322	4.08791	9.22403	5.56007	9.12718	6.01363	2.71722	5.061	3.55663	6.1559	5.35648	6.54101	7.23312
K01719	uroporphyrinogen-III_synthase_[EC:4.2.1.75]	53.1501	43.9976	50.3392	46.2182	46.9151	44.0161	39.6921	52.9274	45.2975	53.8216	51.2857	40.529	37.9477	41.0893	38.0693	50.1665	47.2369	46.2299
K01720	2-methylcitrate_dehydratase_[EC:4.2.1.79]	36.8652	40.4007	41.5108	44.3189	44.5167	33.7171	43.3564	33.3159	40.5968	40.7227	34.6262	37.6894	21.0436	20.0478	23.7436	23.3195	25.4017	25.7953
K01721	nitrile_hydratase_subunit_alpha_[EC:4.2.1.84]	18.656	16.6439	19.6931	15.9926	23.9227	19.1571	12.5978	14.1758	14.5231	14.2376	10.1556	11.4793	1.07187	1.32925	2.60057	0	0	2.42627
K01724	4a-hydroxytetrahydrobiopterin_dehydratase_[EC:4.2.1.96]	99.419	66.9758	92.1293	75.7233	87.3528	68.519	59.2053	87.3651	67.0924	85.902	72.2868	67.3283	35.0572	35.9864	40.0207	34.3017	45.4489	35.6795
K01725	cyanate_lyase_[EC:4.2.1.104]	19.2287	5.67117	13.9187	5.85972	13.1483	6.43829	13.3483	21.5164	16.81	21.2127	18.0415	16.079	12.0443	8.90354	11.9167	12.396	15.0016	11.753
K01726	gamma-carbonic_anhydrase_[EC:4.2.1.-]	50.8953	45.2223	51.3372	58.3329	54.0002	51.8024	48.4131	51.4303	43.5543	53.7069	45.6394	40.3702	43.4718	43.8537	45.5242	44.0495	40.6843	46.5896
K01728	pectate_lyase_[EC:4.2.2.2]	9.4149	3.18644	10.2227	5.91247	11.9565	3.23218	1.12055	2.9952	1.69764	1.98104	1.92581	1.29797	2.88241	44.6696	38.0064	4.18714	37.8277	4.73868
K01729	poly(beta-D-mannuronate)_lyase_[EC:4.2.2.3]	21.2594	25.8138	21.1198	27.3105	25.6051	24.6236	14.7752	21.1062	12.6957	15.3527	13.9475	16.9726	8.70073	8.52119	8.59131	10.2664	7.11476	8.27247
K01730	oligogalacturonide_lyase_[EC:4.2.2.6]	9.07598	3.3719	9.64826	5.88445	9.60424	3.14463	2.64603	1.39517	1.28237	4.22871	0.614553	2.17303	0.293413	2.99814	0.847255	1.32969	0.72397	0.660354
K01732	pectin_lyase_[EC:4.2.2.10]	0	0	0	0.708212	0	0.663167	0.423588	0.814046	0	1.13642	0	0	0	0.921737	1.13315	0	0	0.457076
K01733	threonine_synthase_[EC:4.2.3.1]	130.756	117.619	132.798	124.305	132.094	108.286	113.314	107.316	110.366	106.541	109.645	112.358	110.825	126.332	112.848	121.149	105.715	125.785
K01734	methylglyoxal_synthase_[EC:4.2.3.3]	26.1046	21.3398	20.96	23.1299	23.3071	17.76	20.0028	22.1494	20.1817	21.1368	24.3291	18.7972	18.7704	15.4177	16.3018	24.2939	16.5618	24.4901
K01735	3-dehydroquinate_synthase_[EC:4.2.3.4]	51.1621	46.9028	48.0425	53.5932	53.6367	50.4371	45.8692	53.0815	45.8218	51.7436	38.1629	45.3246	42.911	34.6513	37.2097	33.4849	39.608	30.6036
K01736	chorismate_synthase_[EC:4.2.3.5]	59.8153	67.0298	69.8546	72.8873	69.7088	64.3596	53.2154	57.4052	65.0349	64.2954	47.8367	60.4444	64.9424	64.2052	63.8384	58.2243	65.2091	70.0255
K01737	6-pyruvoyltetrahydropterin/6-carboxytetrahydropterin_synthase_[EC:4.2.3.12_4.1.2.50]	102.575	102.524	106.403	111.051	106.437	95.8917	71.5456	85.0137	77.8309	89.3073	72.6565	72.9721	99.6385	85.6333	86.861	106.302	104.892	100.371
K01738	cysteine_synthase_[EC:2.5.1.47]	86.3796	109.435	89.0491	115.981	99.0388	112.391	102.312	106.896	102.25	105.735	84.8997	102.936	80.6954	72.47	78.0029	79.6922	65.7321	76.5508
K01739	cystathionine_gamma-synthase_[EC:2.5.1.48]	21.682	30.9906	17.5089	36.1594	42.0902	29.7796	17.8072	20.199	19.2745	17.2651	13.5313	18.1027	11.8053	14.9034	17.3365	11.4383	16.4442	8.64082
K01740	O-acetylhomoserine_(thiol)-lyase_[EC:2.5.1.49]	80.3072	68.3182	72.0105	72.7815	81.6903	57.3964	96.9402	76.4763	99.0378	92.2948	87.4812	74.1795	64.4545	63.6333	70.1471	59.2915	68.9105	76.1402
K01743	carbonic_anhydrase_[EC:4.2.1.1]	0.146306	0	0	0.706651	0.154948	0.411122	0	0.380508	0.651031	0.850999	0.367736	0.890093	5.76254	2.54949	7.07951	6.68234	5.64114	4.65864
K01744	aspartate_ammonia-lyase_[EC:4.3.1.1]	39.3612	36.1657	31.7265	40.9252	39.8792	34.0686	57.5844	37.2779	44.1203	45.3674	35.33	46.9007	37.6618	45.5065	45.9554	41.0767	57.2796	46.4741
K01745	histidine_ammonia-lyase_[EC:4.3.1.3]	28.9632	27.8868	29.9619	41.8693	33.7213	30.5252	28.924	31.4288	34.0621	27.0448	27.6909	25.9124	58.2003	53.6348	46.3397	48.2359	40.7398	45.9797
K01749	hydroxymethylbilane_synthase_[EC:2.5.1.61]	41.1669	44.104	30.1943	53.3205	41.5009	48.7256	54.0149	38.2444	40.8114	49.508	43.948	40.7779	48.0581	47.8266	52.9437	53.5028	50.1221	50.8266
K01750	ornithine_cyclodeaminase_[EC:4.3.1.12]	0.478532	0.340982	0.72809	0.31662	0.508387	0.392249	2.1804	1.6273	2.63589	2.20616	1.0622	1.55026	1.33906	0.882144	0	0.970754	0.646365	1.83916
K01751	diaminopropionate_ammonia-lyase_[EC:4.3.1.15]	0.917917	0.943361	1.01017	1.64285	1.13721	1.8691	0.558651	0.248429	0	1.32208	0.486976	0.386452	2.11554	2.54463	3.69831	1.21914	0.869403	3.45601
K01752	L-serine_dehydratase_[EC:4.3.1.17]	24.9299	26.675	24.0767	30.6844	34.8202	26.0487	34.0128	25.9177	32.8667	43.3543	28.2352	34.5813	28.7706	38.2502	31.1659	27.3882	25.3794	30.0978
K01753	D-serine_dehydratase_[EC:4.3.1.18]	0	0	1.28279	0.432396	0.978703	0.510157	0	0.594024	0	0.634588	0	0	0	0	0	0	0	0.180427
K01754	threonine_dehydratase_[EC:4.3.1.19]	70.9448	76.6036	75.2307	88.4416	90.3766	91.9279	82.5475	67.8044	87.6793	72.3017	62.7365	57.2818	64.2226	74.3995	66.1532	66.7819	61.6931	76.8551
K01755	argininosuccinate_lyase_[EC:4.3.2.1]	76.0707	81.5934	73.3977	83.939	82.3742	83.8165	90.0013	75.8257	77.8576	89.2279	69.5034	76.2331	106.322	98.3021	101.998	105.175	90.3568	110.645
K01756	adenylosuccinate_lyase_[EC:4.3.2.2]	73.3542	76.3931	64.8114	92.8373	81.7362	78.8469	82.2486	74.5549	96.126	92.5335	74.501	78.4219	100.715	94.8008	98.6489	99.7199	91.1995	103.704
K01758	cystathionine_gamma-lyase_[EC:4.4.1.1]	12.9208	17.7856	9.46936	21.37	24.5786	14.029	7.11908	8.44597	7.82371	5.56811	5.36962	7.19584	1.14382	1.27944	3.36581	0.641414	1.20203	3.31858
K01759	lactoylglutathione_lyase_[EC:4.4.1.5]	66.1743	48.7307	68.5603	59.6894	74.6276	48.9367	54.2602	61.1724	63.4365	63.1143	53.772	53.9522	39.2979	37.9645	38.1942	42.5301	32.8979	42.3484
K01760	cysteine-S-conjugate_beta-lyase_[EC:4.4.1.13]	32.8769	45.0763	31.5638	47.6135	54.1278	37.1932	26.9151	30.5387	25.7724	25.211	25.2157	28.7774	14.6132	12.4298	16.623	12.7041	15.0299	12.4741
K01761	methionine-gamma-lyase_[EC:4.4.1.11]	4.68743	17.4534	7.41532	14.7505	11.2767	12.5779	4.5545	5.66345	5.07789	12.1023	4.96438	9.36845	10.9895	6.14113	11.1299	11.7217	11.6544	10.8802
K01767	1-methylthio-D-xylulose_5-phosphate_methylsulfurylase_[EC:4.4.1.-]	2.32722	3.02724	0.623311	3.36512	4.38922	4.8638	3.74955	3.52791	3.20675	2.47183	2.47579	3.3538	3.92606	3.18183	2.15394	2.55728	3.03053	6.36885
K01768	adenylate_cyclase_[EC:4.6.1.1]	343.992	268.33	311.201	255.265	333.584	283.426	274.453	293.752	272.506	286.699	270.871	205.511	233.571	258.961	240.413	333.906	257.882	302.525
K01770	2-C-methyl-D-erythritol_2,4-cyclodiphosphate_synthase_[EC:4.6.1.12]	23.4919	35.3133	19.8675	35.5369	30.1493	34.4218	30.4593	25.4877	31.1461	29.5975	23.3366	26.991	28.3284	34.3329	34.6047	34.6574	25.2965	31.6719
K01771	1-phosphatidylinositol_phosphodiesterase_[EC:4.6.1.13]	0	0.162578	0	0	0.121429	0	0	0.78762	0	0.909375	0	0.205739	0	0.494841	0.297738	0	0.283127	0.318616
K01772	protoporphyrin/coproporphyrin_ferrochelatase_[EC:4.99.1.1_4.99.1.9]	54.3	47.1856	51.8729	59.0935	57.6577	51.8857	49.4753	56.0039	58.4877	56.4131	50.915	49.7469	35.1824	37.8202	40.0779	42.507	43.1907	46.1854
K01775	alanine_racemase_[EC:5.1.1.1]	57.5139	63.3859	58.5469	73.5483	65.2516	69.6752	54.807	61.5828	57.8148	60.4308	51.4841	56.0245	44.6837	56.207	59.861	51.9249	59.7912	57.3877
K01776	glutamate_racemase_[EC:5.1.1.3]	34.6216	35.9714	30.6835	36.5718	36.7784	34.8558	29.7051	37.273	37.7428	34.2463	31.6782	25.4287	26.7972	29.4795	31.2449	31.4328	37.1868	38.1913
K01777	proline_racemase_[EC:5.1.1.4]	5.06856	3.40231	3.24077	2.25022	5.1482	2.75252	3.54092	5.40211	3.55404	3.98774	3.71167	3.85964	3.57241	0.442576	2.95609	1.57616	2.37165	3.10049
K01778	diaminopimelate_epimerase_[EC:5.1.1.7]	39.6054	55.1126	37.2402	56.0966	55.5918	61.2193	51.1122	61.6833	53.034	57.4717	51.5481	52.1016	79.5873	76.8308	72.0737	91.5645	77.3307	85.3443
K01779	aspartate_racemase_[EC:5.1.1.13]	23.077	20.9243	26.0261	23.8024	31.6744	26.0126	28.33	26.1298	23.6161	26.5969	21.8531	22.3819	27.1197	28.9205	32.2771	44.9792	36.7731	34.8876
K01781	mandelate_racemase_[EC:5.1.2.2]	2.67493	6.6766	9.09291	6.29711	7.35968	8.30715	10.284	8.82969	9.52779	8.87655	4.4549	3.94193	2.46453	0.678065	3.88843	2.50523	0.598851	3.93619
K01782	3-hydroxyacyl-CoA_dehydrogenase_/_enoyl-CoA_hydratase_/_3-hydroxybutyryl-CoA_epimerase_[EC:1.1.1.35_4.2.1.17_5.1.2.3]	1.6061	3.85596	4.13564	4.10567	3.86789	4.4751	2.59193	6.62573	4.83467	3.91359	2.17366	6.37382	1.29738	0.344327	0	0	0	4.23555
K01783	ribulose-phosphate_3-epimerase_[EC:5.1.3.1]	77.2647	72.2649	63.221	76.7687	77.9524	71.2558	84.9775	81.6609	85.5183	74.7181	70.929	73.1244	72.8336	69.7967	79.1369	82.7585	70.267	74.0499
K01784	UDP-glucose_4-epimerase_[EC:5.1.3.2]	195.981	180.087	188.749	200.457	206.706	176.05	119.711	134.757	114.511	147.471	122.92	121.697	110.587	121.457	119.467	130.451	108.091	125.402
K01785	aldose_1-epimerase_[EC:5.1.3.3]	31.1546	33.3581	35.5847	36.1386	35.3664	35.3368	28.1116	20.5477	19.9587	36.639	28.4313	26.4617	9.50255	26.0124	13.7802	12.2112	17.4599	10.8762
K01787	N-acylglucosamine_2-epimerase_[EC:5.1.3.8]	0	2.94439	0.509723	1.3129	0.901745	1.56216	0.40601	0.456699	1.50821	3.14242	3.48748	3.51017	1.37179	1.44537	2.60919	0.425415	1.05265	1.12289
K01788	N-acylglucosamine-6-phosphate_2-epimerase_[EC:5.1.3.9]	1.38745	2.5703	2.73945	1.34471	2.0044	1.49515	0	0	0	0.983366	0	0.230785	0	0	0.638746	0	0	0.399811
K01790	dTDP-4-dehydrorhamnose_3,5-epimerase_[EC:5.1.3.13]	49.9634	34.0239	44.8584	37.45	49.1055	35.5004	31.0818	39.524	32.0249	40.563	38.921	28.7782	17.9809	28.4503	37.4456	25.5518	35.7907	33.3373
K01791	UDP-N-acetylglucosamine_2-epimerase_(non-hydrolysing)_[EC:5.1.3.14]	31.5925	29.8621	25.4409	32.8344	28.5705	27.9134	16.3733	17.9165	12.4934	20.3725	13.0974	17.3454	22.1867	20.1023	26.6115	22.7084	20.8358	25.431
K01792	glucose-6-phosphate_1-epimerase_[EC:5.1.3.15]	1.43154	1.93779	0.849995	2.99871	1.27447	4.29509	7.93409	4.73019	9.69966	5.85085	6.54693	6.80527	6.3921	5.96491	7.70511	5.86478	6.99234	7.76798
K01793	heparosan-N-sulfate-glucuronate_5-epimerase_[EC:5.1.3.17]	0.591919	0.978805	1.30796	1.05489	0.985262	0.839988	0.812778	0	0.341836	0	0.406024	0	0	0	0	0	0.429046	0.775703
K01796	alpha-methylacyl-CoA_racemase_[EC:5.1.99.4]	20.2025	20.6756	16.9731	17.8374	25.05	16.7406	22.4629	26.6573	24.5958	21.841	22.4505	18.5327	23.3899	26.0232	20.4561	30.5849	19.8556	27.0914
K01798	Alr-MurF_fusion_protein_[EC:5.1.1.1_6.3.2.10]	1.2849	0.982331	1.11057	0.22545	1.29488	0.789611	0	0	0	0	0	0	0.456191	1.46718	1.18077	1.36237	0.716738	0.762649
K01799	maleate_isomerase_[EC:5.2.1.1]	29.0513	31.8693	32.2406	38.5213	37.6499	30.3378	14.7006	11.8547	10.1393	18.5566	13.3433	9.25859	3.25602	8.18017	8.14257	11.0424	4.35199	7.60747
K01800	maleylacetoacetate_isomerase_[EC:5.2.1.2]	15.8786	14.2991	20.2226	12.9261	21.6529	13.9647	17.2244	11.6681	21.1768	12.4632	16.398	11.0754	4.42685	5.1345	7.94116	6.33813	3.41713	9.64159
K01801	maleylpyruvate_isomerase_[EC:5.2.1.4]	8.72674	8.66743	10.0032	8.60914	12.2822	6.73788	10.4052	6.49752	11.1705	7.71305	8.95601	7.24024	3.73436	5.1345	5.54194	4.14298	0.853301	6.49485
K01802	peptidylprolyl_isomerase_[EC:5.2.1.8]	1.48453	0	2.55642	0.589864	2.34808	0	3.81805	1.42943	1.40437	1.75931	1.67654	4.76917	1.25643	0.672743	0	4.11807	2.97391	3.88728
K01803	triosephosphate_isomerase_(TIM)_[EC:5.3.1.1]	69.5739	78.3721	65.7236	84.3094	76.5913	76.1497	74.2485	77.2688	75.7801	79.1764	59.2958	66.9733	92.1039	88.1639	89.8995	97.9669	85.9186	88.1384
K01804	L-arabinose_isomerase_[EC:5.3.1.4]	25.3251	17.0624	18.7825	21.3431	19.3492	17.8393	12.7414	16.1266	16.8263	23.8348	17.6524	20.6423	16.2847	22.7825	16.6713	4.78786	22.6427	16.729
K01805	xylose_isomerase_[EC:5.3.1.5]	53.9479	63.2615	56.5062	53.1093	58.8266	51.5151	42.6793	45.4158	40.6075	50.4616	45.7606	48.0495	27.3207	51.959	38.6854	24.0018	37.2038	30.6825
K01807	ribose_5-phosphate_isomerase_A_[EC:5.3.1.6]	29.5673	33.5602	30.4422	29.9857	33.6517	35.2594	43.6827	41.7053	47.3597	40.4372	32.6057	35.4273	51.9698	47.0426	52.7746	51.8841	55.4964	55.2703
K01808	ribose_5-phosphate_isomerase_B_[EC:5.3.1.6]	57.0505	55.176	49.4321	68.2061	58.5817	57.2408	43.1088	56.366	37.279	53.8066	49.5043	45.0007	45.5917	44.0728	41.8614	56.9118	47.141	49.5803
K01809	mannose-6-phosphate_isomerase_[EC:5.3.1.8]	12.9793	17.9832	13.8116	18.5515	17.3526	18.2644	8.64612	11.3551	9.72968	14.4836	11.5083	13.894	7.39958	25.9617	16.9022	11.8504	23.2334	13.5336
K01810	glucose-6-phosphate_isomerase_[EC:5.3.1.9]	86.8014	76.87	81.983	81.1193	71.4116	72.0438	117.182	128.874	116.678	126.685	104.124	101.175	94.8753	88.0927	96.0416	100.497	93.1229	112.155
K01811	alpha-D-xyloside_xylohydrolase_[EC:3.2.1.177]	14.7869	10.4653	12.3616	11.1167	14.4809	8.72903	4.5962	8.79744	5.79656	7.38654	9.31514	5.75475	3.17796	12.8547	10.8881	5.01399	12.1227	4.41951
K01812	glucuronate_isomerase_[EC:5.3.1.12]	18.8655	16.585	18.8471	18.3446	21.5007	15.7443	17.4262	21.706	16.8005	22.4435	19.6034	22.8973	24.7635	30.9824	25.4587	33.8358	35.159	29.3919
K01813	L-rhamnose_isomerase_[EC:5.3.1.14]	4.17758	5.51322	8.0852	8.07759	10.7369	4.76201	5.00992	8.69173	6.53346	9.18628	8.56364	8.51639	6.63765	15.1973	11.7345	8.71059	11.2426	6.95462
K01814	phosphoribosylformimino-5-aminoimidazole_carboxamide_ribotide_isomerase_[EC:5.3.1.16]	43.9465	46.9689	42.3947	46.566	46.009	39.3976	61.2022	57.0044	58.6333	61.838	43.5776	49.484	54.2437	60.1324	61.5141	62.4472	53.2146	57.2186
K01815	4-deoxy-L-threo-5-hexosulose-uronate_ketol-isomerase_[EC:5.3.1.17]	7.29504	9.06104	6.28516	9.98259	9.36428	10.0361	6.44168	7.08896	5.24011	9.09618	5.2218	9.57636	14.9084	18.206	13.0395	15.1034	19.0082	19.663
K01816	hydroxypyruvate_isomerase_[EC:5.3.1.22]	41.9148	36.2681	41.934	44.5735	43.6488	37.0487	32.9461	30.324	40.6084	38.792	35.3574	39.6692	17.1802	40.0147	34.2306	27.7874	35.6405	31.4552
K01817	phosphoribosylanthranilate_isomerase_[EC:5.3.1.24]	124.88	136.181	128.561	139.318	140.242	133.393	126.307	139.7	134.771	139.42	113.157	112.316	133.31	124.773	123.725	110.503	113.849	114.701
K01818	L-fucose/D-arabinose_isomerase_[EC:5.3.1.25_5.3.1.3]	12.1395	6.97326	8.90961	6.80684	10.5529	5.00717	8.61468	10.7111	11.9063	9.89957	9.53691	7.16341	12.4253	22.7567	13.2261	10.8746	14.3691	13.6148
K01820	L-rhamnose_isomerase_/_sugar_isomerase_[EC:5.3.1.14_5.3.1.-]	5.31631	1.86737	6.4718	3.00053	6.7149	3.53872	3.47454	4.12672	4.33042	1.50484	2.27184	2.18462	0	1.58643	0.205986	0	0.439738	1.01686
K01821	4-oxalocrotonate_tautomerase_[EC:5.3.2.6]	76.7257	49.309	52.9777	47.8302	61.0463	45.7019	71.0402	93.0977	63.1449	84.9816	81.3984	63.9244	45.8091	53.3721	57.355	68.188	53.237	58.9126
K01822	steroid_Delta-isomerase_[EC:5.3.3.1]	14.5983	8.72381	12.1546	10.7164	14.4921	9.2982	11.725	10.1363	14.9895	11.3852	7.23885	7.45218	16.755	12.9159	16.8854	20.1331	12.6167	17.446
K01823	isopentenyl-diphosphate_Delta-isomerase_[EC:5.3.3.2]	20.1514	14.5006	18.365	28.2336	20.5849	17.9574	10.3749	9.80834	10.2732	11.5173	8.56748	12.457	27.9055	26.7974	21.3506	24.9043	25.2809	21.8083
K01825	3-hydroxyacyl-CoA_dehydrogenase_/_enoyl-CoA_hydratase_/_3-hydroxybutyryl-CoA_epimerase_/_enoyl-CoA_isomerase_[EC:1.1.1.35_4.2.1.17_5.1.2.3_5.3.3.8]	1.5639	1.02821	3.06543	0.862694	0.44863	1.8962	0	0.893771	2.55154	1.72731	0.852701	2.29016	0	3.24384	2.63551	5.72378	2.75524	6.701
K01826	5-carboxymethyl-2-hydroxymuconate_isomerase_[EC:5.3.3.10]	6.98886	4.55717	6.46432	5.64663	7.6928	5.42568	2.83489	1.14958	1.71494	1.93288	0.557176	2.57395	1.56844	1.91031	3.02991	2.22102	2.83034	2.38398
K01829	disulfide_reductase_[EC:1.8.-.-]	0.917055	0.992942	1.84562	2.94663	1.57803	2.24091	0	0	0.782218	0.584846	0.817138	1.10118	1.10638	0.479675	1.59141	2.37613	2.52937	1.73764
K01834	2,3-bisphosphoglycerate-dependent_phosphoglycerate_mutase_[EC:5.4.2.11]	61.8222	50.7348	55.7021	50.2268	57.7825	45.1031	53.5027	65.8499	61.1585	59.7686	47.6113	44.6744	59.0124	52.0318	56.5123	69.8218	51.803	70.2711
K01835	phosphoglucomutase_[EC:5.4.2.2]	39.1568	26.3859	33.0523	30.672	29.1494	31.766	43.6805	49.2673	36.7064	41.6658	40.7499	28.9137	25.1495	33.5191	26.6504	22.2165	29.1762	22.2113
K01837	bisphosphoglycerate/phosphoglycerate_mutase_[EC:5.4.2.4_5.4.2.11]	0	1.42255	0	1.24267	0	1.13935	0	1.50519	0	1.38696	0	1.33429	5.35092	1.35434	4.68915	4.68074	1.44053	5.02419
K01838	beta-phosphoglucomutase_[EC:5.4.2.6]	28.2651	21.304	25.8603	27.7488	24.7694	18.4962	18.2271	26.7888	19.467	29.7349	20.7942	24.213	14.4911	14.6703	15.8584	20.5594	15.5789	14.1655
K01839	phosphopentomutase_[EC:5.4.2.7]	14.0749	17.5838	15.75	14.4971	21.0928	17.7652	10.2515	11.6562	9.1276	11.3085	11.5775	10.6041	3.77275	7.39758	6.32625	5.4074	6.48859	4.62826
K01840	phosphomannomutase_[EC:5.4.2.8]	12.2515	6.81323	11.5419	6.56375	13.3169	7.52126	8.78756	7.85588	10.7764	11.4173	6.71771	6.1083	9.83921	8.98789	5.543	5.87389	8.10545	2.40217
K01841	phosphoenolpyruvate_phosphomutase_[EC:5.4.2.9]	10.3492	7.53433	14.3967	11.1746	11.5913	10.6309	9.66779	14.3775	9.92063	13.9269	9.71793	8.06885	1.8238	2.58427	2.87637	0.887852	3.07226	1.6263
K01843	lysine_2,3-aminomutase_[EC:5.4.3.2]	71.3632	70.9968	66.7394	70.0977	60.4967	55.6589	67.8373	72.0647	66.1316	63.1022	62.3481	61.6595	96.7499	94.1101	87.5461	99.9285	76.492	82.7458
K01844	beta-lysine_5,6-aminomutase_alpha_subunit_[EC:5.4.3.3]	2.49501	2.4082	2.1373	1.50032	0.492096	1.16123	3.27332	3.378	0	3.23199	0	4.75214	0	0	2.39249	0	0	1.02429
K01845	glutamate-1-semialdehyde_2,1-aminomutase_[EC:5.4.3.8]	110.506	101.897	94.9897	105.721	112.142	102.809	117.436	108.053	106.01	124.029	106.866	97.5196	113.883	113.663	111.824	118.004	104.475	127.269
K01846	methylaspartate_mutase_sigma_subunit_[EC:5.4.99.1]	1.85384	1.08822	0	1.01732	1.16542	0.212485	1.38298	1.71478	1.22414	1.58701	1.78913	1.60175	2.344	6.50406	3.36681	8.46665	3.70315	4.85314
K01847	methylmalonyl-CoA_mutase_[EC:5.4.99.2]	28.311	25.6882	37.1644	26.1093	26.9555	25.884	41.6819	37.6307	39.3555	42.431	22.8637	32.8495	24.8386	27.6371	29.349	25.6559	24.572	26.6075
K01848	methylmalonyl-CoA_mutase,_N-terminal_domain_[EC:5.4.99.2]	99.6467	83.3282	96.9743	102.591	84.0314	80.7508	87.6474	90.449	87.4278	89.0775	85.3916	68.5322	72.4353	61.1198	68.4227	81.9581	49.6674	80.4712
K01849	methylmalonyl-CoA_mutase,_C-terminal_domain_[EC:5.4.99.2]	90.0229	75.8058	78.9856	79.9914	83.4263	79.6255	76.1603	93.2796	70.4881	80.657	71.5715	66.6737	89.1312	80.9216	70.9319	110.126	74.7488	92.5615
K01850	chorismate_mutase_[EC:5.4.99.5]	0.650143	0.414149	0	0	0.488224	0	0	0.379676	0.492784	0	0	0.56991	0.386038	0.543382	0.480972	0.525886	0.38036	0.981374
K01854	UDP-galactopyranose_mutase_[EC:5.4.99.9]	30.6154	25.621	32.7308	28.2873	33.2099	24.5686	12.3336	17.1738	10.6066	12.6866	12.5872	8.95849	6.17897	10.6673	7.19858	8.0163	10.605	6.88259
K01856	muconate_cycloisomerase_[EC:5.5.1.1]	1.02367	0.39349	0.791347	1.99749	2.75575	3.03019	0	0	0	0.332966	0	0	0	0.487596	0	1.10017	0	0.666141
K01857	3-carboxy-cis,cis-muconate_cycloisomerase_[EC:5.5.1.2]	0.482716	1.44738	0.656044	2.08355	4.15909	3.94385	6.45163	4.44971	3.60041	4.87063	3.3352	3.88183	4.04624	1.51908	0.69053	0	2.0718	1.97102
K01858	myo-inositol-1-phosphate_synthase_[EC:5.5.1.4]	138.878	98.9463	132.013	102.379	111.162	88.1377	110.805	109.564	101.189	116.612	103.769	103.51	85.0504	85.1816	79.2622	82.2047	76.677	82.7554
K01859	chalcone_isomerase_[EC:5.5.1.6]	0	0	0.662285	0	0.519201	0.296851	0.878799	0	0	0.596713	0.613179	0	0	0.436148	0	0	0.326045	0.833002
K01865	(hydroxyamino)benzene_mutase_[EC:5.4.4.1]	3.70448	2.66654	4.12184	3.16992	4.22381	0.661833	1.52236	1.14806	1.80959	1.17304	2.23783	1.70024	0.69897	0.285756	0.802795	0	1.00233	2.13992
K01866	tyrosyl-tRNA_synthetase_[EC:6.1.1.1]	121.275	115.719	123.016	122.798	113.856	107.473	111.19	113.078	107.654	122.245	98.5204	110.983	134.622	128.958	131.418	138.689	119.113	127.034
K01867	tryptophanyl-tRNA_synthetase_[EC:6.1.1.2]	154.281	138.028	156.67	141.153	147.935	128.77	136.62	136.888	144.379	143.407	135.44	125.801	150.865	127.69	125.653	145.21	140.981	136.619
K01868	threonyl-tRNA_synthetase_[EC:6.1.1.3]	231.941	194.329	246.816	197.719	212.994	182.623	190.906	209.909	224.76	226.172	209.715	177.972	197.635	189.308	209.19	200.56	200.462	193.517
K01869	leucyl-tRNA_synthetase_[EC:6.1.1.4]	218.574	202.119	225.258	201.59	202.971	177.148	237.535	217.079	226.004	222.671	195.387	189.212	172.755	189.1	165.443	154.719	165.491	168.711
K01870	isoleucyl-tRNA_synthetase_[EC:6.1.1.5]	149.649	139.948	140.259	151.007	150.181	141.303	129.499	144.796	143.786	159.839	132.339	132.266	155.642	140.494	141.223	149.254	135.835	135.245
K01872	alanyl-tRNA_synthetase_[EC:6.1.1.7]	173.593	171.714	181.457	190.881	186.734	175.763	206.089	199.891	214.237	201.862	169.851	170.681	200.416	188.651	187.053	198.688	184.89	189.429
K01873	valyl-tRNA_synthetase_[EC:6.1.1.9]	141.883	140.61	151.819	147.082	141.34	127.811	149.629	166.427	163.941	158.81	139.813	142.177	148.998	153.039	139.382	136.594	127.506	141.797
K01874	methionyl-tRNA_synthetase_[EC:6.1.1.10]	153.504	137.383	145.042	130.676	146.9	113.513	136.473	137.546	146.385	152.592	131.893	125.817	158.778	158.339	149.205	159.833	142.458	152.458
K01875	seryl-tRNA_synthetase_[EC:6.1.1.11]	141.867	142.831	136.696	141.883	135.257	124.991	131.746	144.823	129.82	137.376	131.362	132.288	140.402	131.882	133.102	141.319	127.034	133.371
K01876	aspartyl-tRNA_synthetase_[EC:6.1.1.12]	146.963	133.417	146.006	146.262	141.57	123.158	159.395	166.516	148.759	137.956	135.067	125.745	146.589	136.542	132.145	156.577	130.608	147.923
K01878	glycyl-tRNA_synthetase_alpha_chain_[EC:6.1.1.14]	76.5442	64.5104	79.6441	65.6576	66.4207	64.667	89.9949	80.6547	82.1531	80.7304	76.2745	55.1724	73.8195	64.8807	68.4838	72.2369	78.0679	79.9053
K01879	glycyl-tRNA_synthetase_beta_chain_[EC:6.1.1.14]	19.8993	25.6945	15.4599	22.857	19.0608	24.1102	28.3915	26.3199	20.8674	29.1337	27.1834	21.3428	22.977	19.4751	20.0816	20.5005	23.3594	25.8848
K01880	glycyl-tRNA_synthetase_[EC:6.1.1.14]	59.6447	63.5679	57.528	62.4505	60.7305	55.7339	37.8078	52.2511	39.6055	60.9083	43.6925	57.2033	67.7251	71.8331	54.4521	65.7596	64.6621	52.3955
K01881	prolyl-tRNA_synthetase_[EC:6.1.1.15]	158.977	146.301	167.78	155.98	152.162	141.578	161.867	164.792	163.818	164.591	154.088	129.295	171.829	147.303	161.659	148.707	147.311	151.143
K01883	cysteinyl-tRNA_synthetase_[EC:6.1.1.16]	104.75	113.062	102.216	116.762	114.547	97.582	85.1036	112.768	96.0582	100.423	95.6232	97.6883	100.405	103.783	98.6114	101.728	109.743	103.455
K01884	cysteinyl-tRNA_synthetase,_unknown_class_[EC:6.1.1.16]	3.27557	0.793565	1.30074	2.13395	2.31955	1.71128	0	0.491881	0	0.652077	0.248158	0	3.19406	2.10924	1.25644	1.32445	0.824433	0.782182
K01885	glutamyl-tRNA_synthetase_[EC:6.1.1.17]	86.4523	79.8726	82.8573	88.0604	88.6264	78.3169	88.0517	91.6223	86.2189	100.433	80.635	71.7035	86.1155	89.2996	89.2145	111.21	89.9429	93.5439
K01886	glutaminyl-tRNA_synthetase_[EC:6.1.1.18]	95.9941	97.1039	91.5365	96.6094	98.7791	87.8067	93.4782	85.1117	94.0351	96.9797	80.8351	90.2032	120.552	105.94	101.156	94.2488	99.0579	104.812
K01887	arginyl-tRNA_synthetase_[EC:6.1.1.19]	100.583	105.556	100.829	109.378	98.6186	105.63	91.5977	110.059	103.843	118.812	92.6512	95.8952	138.101	136.076	122.58	126.124	105.937	129.19
K01889	phenylalanyl-tRNA_synthetase_alpha_chain_[EC:6.1.1.20]	110.194	114.851	110.41	120.601	107.67	100.313	100.992	116.229	106.131	121.431	95.1402	101.53	113.698	120.33	105.752	113.428	115.305	118.446
K01890	phenylalanyl-tRNA_synthetase_beta_chain_[EC:6.1.1.20]	92.7336	102.624	87.2111	106.29	94.1598	91.9685	90.5189	92.0257	86.6355	92.0934	85.3262	94.3487	129.787	119.954	104.787	131.318	110.318	111.209
K01892	histidyl-tRNA_synthetase_[EC:6.1.1.21]	56.1073	46.9747	43.548	59.7126	57.8318	61.2398	50.1204	53.6176	50.5307	55.4225	47.3164	46.1958	64.9543	59.5235	59.0136	63.613	54.8935	62.7973
K01893	asparaginyl-tRNA_synthetase_[EC:6.1.1.22]	73.8138	81.6795	88.6913	92.0049	79.9487	84.209	60.4298	60.2793	61.3041	78.1153	63.8457	65.5073	55.7661	61.2938	42.1235	54.3499	65.5567	60.3926
K01894	glutamyl-Q_tRNA(Asp)_synthetase_[EC:6.1.1.-]	2.14966	5.01322	5.14853	8.73303	7.63947	9.07286	11.0168	9.8751	10.3139	5.68524	6.49005	7.94324	3.29653	5.17084	4.94334	2.69154	1.71088	5.76181
K01895	acetyl-CoA_synthetase_[EC:6.2.1.1]	146.957	132.713	159.482	146.403	144.425	125.33	146.585	163.163	147.546	166.456	140.002	150.746	119.849	122.248	122.652	104.617	115.808	124.833
K01896	medium-chain_acyl-CoA_synthetase_[EC:6.2.1.2]	0	1.01604	0	0.280261	0	0	0.620198	0	0	0	0.441405	0	0	0	0	0	0	0.508779
K01897	long-chain_acyl-CoA_synthetase_[EC:6.2.1.3]	132.116	100.362	119.562	102.423	125.26	99.3043	134.313	138.51	137.76	137.851	125.387	112.026	130.761	135.521	121.62	141.397	113.755	170.38
K01902	succinyl-CoA_synthetase_alpha_subunit_[EC:6.2.1.5]	115.043	110.823	117.342	120.141	115.921	106.187	120.08	135.369	132.577	131.419	98.8257	119.52	107.346	105.492	109.401	110.922	88.7886	107.37
K01903	succinyl-CoA_synthetase_beta_subunit_[EC:6.2.1.5]	93.8036	92.0151	88.6296	87.9432	88.9452	82.6607	88.0937	88.5802	97.4619	97.8458	76.2766	81.6471	63.3053	72.663	74.1588	55.0798	58.1083	67.0348
K01904	4-coumarate--CoA_ligase_[EC:6.2.1.12]	6.54618	3.30916	4.97258	4.37657	5.25104	4.12647	6.05857	6.16306	4.1121	6.55838	4.36648	4.20288	1.89682	2.71391	1.93351	3.32504	2.73438	2.61437
K01905	acetate---CoA_ligase_(ADP-forming)_subunit_alpha_[EC:6.2.1.13]	1.74391	4.43631	0	3.28747	2.39769	0.2156	2.67481	2.03086	4.28204	3.32306	4.17286	4.18322	9.74081	10.9746	11.0611	17.0161	7.74517	9.29473
K01906	6-carboxyhexanoate--CoA_ligase_[EC:6.2.1.14]	0.200635	0	0	0.386691	0	0	1.65401	0.304839	1.1205	0.25799	0.950139	0.385549	1.03225	0.93232	1.11835	0.870978	1.42737	1.01182
K01907	acetoacetyl-CoA_synthetase_[EC:6.2.1.16]	47.4381	38.5735	48.281	36.2832	48.5362	35.9089	47.5995	49.76	44.2151	37.9546	37.6155	33.5984	26.9364	29.9824	32.8061	42.3991	26.5888	38.3165
K01908	propionyl-CoA_synthetase_[EC:6.2.1.17]	30.3734	16.0174	25.2832	21.6731	29.8158	22.4944	32.1972	41.1852	26.2205	38.0129	17.4295	18.2301	21.6539	18.1608	24.6871	21.1147	20.0593	19.108
K01910	[citrate_(pro-3S)-lyase]_ligase_[EC:6.2.1.22]	0	1.01375	0	1.56149	0.744465	0.749223	0	0	1.42049	1.43484	1.29802	1.38334	1.93059	1.28222	1.29915	1.55586	0	2.17224
K01911	o-succinylbenzoate---CoA_ligase_[EC:6.2.1.26]	0.735323	2.05335	2.17196	0.489193	1.99882	0.863272	0.817634	1.98486	1.17589	2.10264	0.544295	0.554549	0	0.664323	2.72966	0.912113	0.980194	2.72976
K01912	phenylacetate-CoA_ligase_[EC:6.2.1.30]	152.941	174.166	153.332	188.596	160.404	148.514	203.218	187.564	188.01	200.021	192.812	187.454	269.498	262.493	243.818	318.004	230.782	274.114
K01914	aspartate--ammonia_ligase_[EC:6.3.1.1]	11.5883	14.4548	12.5278	16.3416	12.0476	11.4186	20.3402	12.3983	15.1861	21.4975	17.3606	20.2598	9.71744	16.502	10.7787	13.8116	10.4063	13.3304
K01915	glutamine_synthetase_[EC:6.3.1.2]	430.52	316.426	401.987	325.851	392.646	284.205	372.818	408.295	372.228	391.545	370.783	325.047	323.814	305.659	337.864	315.449	304.202	319.694
K01916	NAD+_synthase_[EC:6.3.1.5]	46.5689	46.1429	49.7649	49.8061	46.2376	46.3288	37.7802	44.6167	45.9118	48.9782	37.8471	43.1921	58.1899	52.7543	52.7159	56.6593	43.7828	54.5097
K01918	pantoate--beta-alanine_ligase_[EC:6.3.2.1]	54.9343	45.5275	52.1013	49.5509	55.0363	50.5229	43.4142	51.6514	48.079	53.7146	45.3206	39.0259	52.7827	60.672	53.9374	49.3501	51.8717	51.1538
K01919	glutamate--cysteine_ligase_[EC:6.3.2.2]	23.5833	10.2474	24.7942	10.6252	25.172	11.5726	18.0003	24.568	17.476	19.913	16.5848	16.2369	8.76691	6.14969	8.60708	1.07815	1.82446	10.8407
K01920	glutathione_synthase_[EC:6.3.2.3]	30.3769	17.2076	23.243	18.8189	27.6632	19.5063	26.8771	29.3048	35.6671	35.6413	25.8912	21.7668	10.0991	16.9925	19.4815	6.85459	13.3049	12.9893
K01921	D-alanine-D-alanine_ligase_[EC:6.3.2.4]	214.04	203.687	227.398	237.395	225.591	195.951	168.712	183.974	188.476	200.353	176.933	172.864	169.993	194.616	179.03	181.78	183.338	196.075
K01923	phosphoribosylaminoimidazole-succinocarboxamide_synthase_[EC:6.3.2.6]	106.806	81.8817	97.0279	87.5748	103.92	81.8483	93.3665	105.313	103.511	105.271	89.5819	94.0391	90.7989	98.4939	88.6485	97.7237	83.057	94.6761
K01924	UDP-N-acetylmuramate--alanine_ligase_[EC:6.3.2.8]	55.8376	59.1415	67.6476	86.2288	69.3505	78.0842	72.1068	79.7238	76.8234	74.8251	59.1455	65.6066	57.4585	62.1696	68.4748	58.1949	62.8358	67.3358
K01925	UDP-N-acetylmuramoylalanine--D-glutamate_ligase_[EC:6.3.2.9]	28.1252	31.5084	30.041	34.5783	34.6921	35.6366	28.8341	30.0709	32.9084	44.6561	25.7515	27.2716	31.7974	34.8581	37.5997	39.7198	35.6129	37.4213
K01926	redox-sensing_transcriptional_repressor	35.354	28.2622	36.4262	31.2932	42.166	33.0387	18.9029	20.0152	19.1919	19.2669	21.86	15.1321	22.2998	29.2237	28.2751	32.4371	25.7447	27.6086
K01928	UDP-N-acetylmuramoyl-L-alanyl-D-glutamate--2,6-diaminopimelate_ligase_[EC:6.3.2.13]	37.4617	36.2674	34.1464	41.6591	35.8775	38.2754	39.6926	38.7322	38.034	40.5893	35.8822	33.7556	36.4043	40.8555	38.9661	36.7873	39.3057	44.96
K01929	UDP-N-acetylmuramoyl-tripeptide--D-alanyl-D-alanine_ligase_[EC:6.3.2.10]	34.407	38.4445	35.5891	41.5068	40.7664	37.0581	28.7649	38.2211	37.2433	37.8066	34.2191	31.1727	34.7512	39.8291	31.8773	39.4045	43.7564	47.9234
K01932	gamma-polyglutamate_synthase_[EC:6.3.2.-]	3.56377	4.83856	2.49034	6.66849	5.08569	5.83019	5.49134	5.32394	3.52768	5.07449	4.12945	4.05804	0.62102	4.06361	3.44968	4.27138	4.36637	4.20487
K01933	phosphoribosylformylglycinamidine_cyclo-ligase_[EC:6.3.3.1]	62.2184	71.7038	67.2994	80.2592	73.317	71.7566	72.8909	76.8175	82.2342	82.8635	57.0072	76.2527	104.212	102.186	90.0028	103.298	90.8411	92.3351
K01934	5-formyltetrahydrofolate_cyclo-ligase_[EC:6.3.3.2]	22.7753	23.0946	21.9668	24.969	27.214	22.1899	28.1752	33.0211	27.824	27.2264	21.9775	23.0109	21.8675	19.4453	21.5892	18.9607	20.0787	24.9905
K01935	dethiobiotin_synthetase_[EC:6.3.3.3]	12.9397	11.2656	12.9311	14.9556	12.2343	8.94252	20.4793	19.5497	18.6787	21.235	15.0183	13.9471	9.08301	13.4688	12.272	8.95937	16.1997	10.5866
K01937	CTP_synthase_[EC:6.3.4.2]	246.489	222.501	253.062	235.894	223.342	207.91	250.346	235.974	239.092	240.562	208.57	214.169	226.582	205.645	201.484	217.632	210.258	210.916
K01938	formate--tetrahydrofolate_ligase_[EC:6.3.4.3]	56.4854	57.9638	59.268	57.6653	59.8898	53.6955	63.2652	49.1067	54.4286	58.6435	53.3369	56.2327	60.9457	66.7331	60.3474	56.2358	59.2178	47.3488
K01939	adenylosuccinate_synthase_[EC:6.3.4.4]	114.265	110.764	107.496	124.159	112.114	119.918	116.758	116.751	106.757	136.206	101.142	105.442	134.052	128.588	120.372	122.668	116.615	131.169
K01940	argininosuccinate_synthase_[EC:6.3.4.5]	145.322	149.7	147.983	135.863	136.22	128.633	153.065	181.65	152.708	157.773	134.709	128.06	146.866	139.945	151.79	146.364	139.54	147.956
K01941	urea_carboxylase_[EC:6.3.4.6]	1.14648	0.256722	1.5877	0	0.886963	0.754405	1.80487	2.14607	0	1.62264	3.02669	2.62034	10.8494	5.6556	9.9635	8.78579	4.96614	11.858
K01945	phosphoribosylamine---glycine_ligase_[EC:6.3.4.13]	61.7869	71.8658	56.5547	70.7467	69.3367	76.638	71.6797	82.6406	66.2448	71.2726	64.6236	58.5484	99.603	96.7092	92.577	90.057	80.4388	87.6545
K01950	NAD+_synthase_(glutamine-hydrolysing)_[EC:6.3.5.1]	13.8855	16.8969	11.6764	16.7852	12.7445	20.7738	11.5575	13.7763	7.30158	7.50026	12.1894	5.38572	11.9613	9.57754	9.512	11.7504	14.575	11.5849
K01951	GMP_synthase_(glutamine-hydrolysing)_[EC:6.3.5.2]	197.161	200.733	191.252	222.318	202.035	189.307	226.879	238.893	243.356	236.389	204.992	214.065	282.158	262.69	246.327	277.469	255.81	250.815
K01952	phosphoribosylformylglycinamidine_synthase_[EC:6.3.5.3]	12.6827	27.8761	12.0041	29.4686	19.5315	23.386	47.3704	40.365	42.1395	31.7182	35.5859	20.385	39.9774	45.7898	44.8404	36.4994	32.7847	47.6783
K01953	asparagine_synthase_(glutamine-hydrolysing)_[EC:6.3.5.4]	231.364	212.002	235.292	245.317	264.385	213.479	137.953	156.577	170.503	154.909	165.3	139.71	131.53	132.138	152.661	179.114	150.069	178.439
K01955	carbamoyl-phosphate_synthase_large_subunit_[EC:6.3.5.5]	37.0916	42.647	25.7239	52.0987	43.0524	36.0356	21.6678	30.0778	25.5225	31.3125	30.2403	28.3169	30.5087	33.5092	41.0589	31.8883	33.2947	41.3422
K01956	carbamoyl-phosphate_synthase_small_subunit_[EC:6.3.5.5]	55.0604	56.5447	55.5318	70.8691	63.9096	64.8816	57.9977	54.7792	56.5686	62.8683	54.2221	49.194	57.1937	53.0329	60.5362	54.2668	60.7405	59.5619
K01958	pyruvate_carboxylase_[EC:6.4.1.1]	4.0704	6.67434	5.72273	13.2658	6.01094	10.9696	0.47498	2.44295	3.66178	6.47976	1.60987	5.86529	2.99768	2.52832	2.30173	1.12151	1.62459	2.9362
K01959	pyruvate_carboxylase_subunit_A_[EC:6.4.1.1]	4.96324	2.76366	4.1902	6.25407	4.40194	5.22966	2.24707	6.32444	3.37672	5.75495	3.34461	4.94102	6.90694	5.93242	6.84413	4.7808	4.48716	7.91378
K01960	pyruvate_carboxylase_subunit_B_[EC:6.4.1.1]	2.84055	2.41075	2.49162	2.00071	1.80007	2.50477	3.56952	2.15352	3.83688	3.2844	2.01777	3.74048	5.78388	4.92837	5.02706	8.37762	6.81838	7.04773
K01961	acetyl-CoA_carboxylase,_biotin_carboxylase_subunit_[EC:6.4.1.2_6.3.4.14]	52.8606	59.4655	66.5105	60.1562	58.7446	59.0211	62.1597	55.251	53.9064	51.6281	35.3771	46.4364	22.4832	25.2124	23.8802	22.8849	21.994	28.2473
K01962	acetyl-CoA_carboxylase_carboxyl_transferase_subunit_alpha_[EC:6.4.1.2_2.1.3.15]	61.7827	72.8275	62.7991	75.9262	68.9633	77.5476	73.0207	66.6333	75.5677	70.456	61.7426	66.714	45.4609	48.7059	52.6883	45.3165	47.909	53.7087
K01963	acetyl-CoA_carboxylase_carboxyl_transferase_subunit_beta_[EC:6.4.1.2_2.1.3.15]	70.3906	79.1969	66.6414	80.6597	72.4064	79.9249	77.0067	85.4655	79.6803	84.0015	62.3834	74.4081	49.4857	51.182	51.0766	55.5259	50.0565	57.5151
K01965	propionyl-CoA_carboxylase_alpha_chain_[EC:6.4.1.3]	4.25193	0	7.68095	2.51482	4.17939	1.05941	7.9933	5.26476	2.1055	5.01354	3.93932	3.00578	2.98001	0	1.85938	1.94387	0.7293	2.52985
K01966	propionyl-CoA_carboxylase_beta_chain_[EC:6.4.1.3_2.1.3.15]	54.3894	44.4378	45.561	48.4174	56.374	41.9346	50.008	52.1401	53.8473	40.9812	35.3016	35.1617	30.5072	19.7685	27.7354	23.9964	25.0462	22.7953
K01968	3-methylcrotonyl-CoA_carboxylase_alpha_subunit_[EC:6.4.1.4]	1.04618	0	0	0	2.16988	2.99775	4.4056	3.89642	3.09539	0.745661	1.9541	2.67695	0	1.02637	1.50616	0	0	1.97896
K01969	3-methylcrotonyl-CoA_carboxylase_beta_subunit_[EC:6.4.1.4]	44.4178	45.9884	53.5073	49.1267	50.266	43.0929	29.5846	42.7128	40.6478	40.9071	25.7411	29.2038	14.169	22.8402	17.3624	21.495	10.032	15.8723
K01970	acyl-CoA_carboxylase_subunit_beta_[EC:6.4.1.-]	1.78682	0	1.22829	0	2.58316	0.753957	4.01593	0	1.78444	2.48458	0.565353	0.41551	0	0.922492	0	0	0	0.601997
K01971	bifunctional_non-homologous_end_joining_protein_LigD_[EC:6.5.1.1]	180.531	117.565	181.864	127.988	213.546	142.062	105.31	112.844	94.2399	122.793	115.759	83.1326	42.9074	36.7111	43.788	47.4998	37.0743	39.5311
K01972	DNA_ligase_(NAD+)_[EC:6.5.1.2]	111.845	104.209	109.137	120.581	122.857	113.369	89.2135	94.5408	99.6206	110.598	95.762	101.658	113.956	114.217	106.941	124.603	112.834	117.815
K01974	RNA_3'-terminal_phosphate_cyclase_(ATP)_[EC:6.5.1.4]	12.7198	15.6012	10.3405	17.9708	10.619	12.5441	15.268	24.6146	22.0042	23.0201	21.1397	16.6981	37.9625	27.9485	28.7403	39.6693	27.3249	35.2687
K01975	RNA_2',3'-cyclic_3'-phosphodiesterase_[EC:3.1.4.58]	48.7035	33.9567	41.7873	38.4318	43.5203	35.8439	35.6254	45.7243	36.503	43.9351	41.3834	36.2533	55.1156	59.139	50.8346	69.4777	51.6084	53.7669
K01989	putative_tryptophan/tyrosine_transport_system_substrate-binding_protein	111.779	111.379	144.321	118.066	142.537	111.066	136.507	121.272	130.735	140.222	132.505	90.1271	22.66	27.349	29.8765	46.7177	26.0743	46.8251
K01990	ABC-2_type_transport_system_ATP-binding_protein	538.256	526.109	565.678	607.999	603.716	540.355	385.258	455.807	415.609	480.894	432.951	400.14	501.741	516.193	458.064	468.665	427.531	447.257
K01991	polysaccharide_biosynthesis/export_protein	158.52	148.363	144.301	169.283	157.155	139.738	108.209	115.335	102.027	120.193	118.96	99.6761	69.1504	92.1371	81.058	108.227	100.817	104.256
K01992	ABC-2_type_transport_system_permease_protein	273.477	264.98	286.158	292.91	313.112	248.812	232.643	243.647	240.797	261.795	236.923	221.634	266.343	270.775	243.435	264.281	242.939	244.954
K01993	HlyD_family_secretion_protein	6.13719	5.73178	2.24349	8.12549	5.41256	8.21147	9.22504	8.73434	7.56837	6.95821	6.17492	6.24728	7.14849	6.71237	7.31178	11.2672	7.03993	10.4972
K01994	LuxR_family_transcriptional_regulator,_transcriptional_regulator_of_spore_coat_protein	104.92	65.4753	104.108	68.7843	118.618	67.2617	51.7593	55.4559	38.9326	47.0077	48.7416	32.4409	34.2717	39.9198	34.105	32.4586	32.5159	31.5812
K01995	branched-chain_amino_acid_transport_system_ATP-binding_protein	376.995	309.429	300.654	316.559	321.732	310.16	501.931	466.274	468.392	455.664	436.084	389.52	361.122	363.054	353.284	515.866	350.857	460.805
K01996	branched-chain_amino_acid_transport_system_ATP-binding_protein	395.24	316.926	333.785	344.605	336.19	307.86	537.846	504.685	507.732	489.985	458.575	409.893	393.501	387.315	387.191	550.204	369.276	498.35
K01997	branched-chain_amino_acid_transport_system_permease_protein	626.6	514.301	560.963	520.314	574.775	485.238	792.904	774.581	790.947	741.045	722.11	628.298	565.85	539.558	537.923	715.298	520.863	695.54
K01998	branched-chain_amino_acid_transport_system_permease_protein	486.321	396.491	417.514	385.591	439.603	363.975	623.087	548.162	571.051	535.525	554.213	444.291	416.501	403.376	435.291	593.371	408.173	540.762
K01999	branched-chain_amino_acid_transport_system_substrate-binding_protein	751.069	539.259	671.518	523.935	658.545	502.582	936.335	786.832	874.607	788.121	828.967	644.506	522.592	472.146	517.412	669.629	530.304	654.145
K02001	glycine_betaine/proline_transport_system_permease_protein	3.88263	0.894226	2.59163	1.56843	5.56941	2.34439	2.733	3.24445	1.84871	1.80434	1.77608	1.81296	0	0.800033	0.36411	0	1.21345	0.889389
K02002	glycine_betaine/proline_transport_system_substrate-binding_protein	7.70168	1.71591	7.23309	0.968768	6.66049	1.91748	1.81871	1.37674	2.62329	4.254	2.30699	1.55379	0	0.235003	0.79887	0	1.72585	0.889389
K02003	putative_ABC_transport_system_ATP-binding_protein	424.214	411.167	426.506	479.471	434.202	429.363	326.331	365.806	342.12	402.588	335.995	341.494	324.182	407.796	357.937	325.188	311.476	375.157
K02004	putative_ABC_transport_system_permease_protein	1216.4	1316.97	1402.47	1544.32	1554.78	1412.36	796.611	798.317	792.699	932.088	741.406	774.901	661.596	849.594	705.965	681.903	691.431	777.234
K02005	HlyD_family_secretion_protein	213.702	258.303	206.817	315.468	248.374	271.848	177.943	188.669	180.08	228.184	189.218	196.263	165.762	213.845	184.638	186.67	183.8	199.591
K02006	cobalt/nickel_transport_system_ATP-binding_protein	22.6783	27.3796	24.5131	24.7302	12.9114	19.5602	20.9373	23.879	25.2341	26.6912	26.9184	24.6826	45.4378	37.9197	39.439	51.6144	41.2708	50.2965
K02007	cobalt/nickel_transport_system_permease_protein	28.908	28.0416	20.3087	25.5258	21.8164	20.6065	32.5814	29.3643	29.904	38.1012	37.6384	26.2622	62.2075	55.5288	60.792	67.2608	59.8991	65.7499
K02008	cobalt/nickel_transport_system_permease_protein	25.3159	20.8466	15.8194	21.7626	18.4214	16.8403	27.728	22.4823	23.0708	27.9663	29.7828	25.908	58.5449	41.9076	53.1928	61.1523	46.5225	60.8274
K02009	cobalt/nickel_transport_protein	3.62484	6.2576	1.94953	3.26862	3.29422	2.46407	5.90723	4.14191	4.22843	7.97058	4.01545	3.38913	17.2772	15.5289	17.5076	19.2013	15.528	15.7623
K02010	iron(III)_transport_system_ATP-binding_protein_[EC:7.2.2.7]	31.4161	42.6744	29.7557	37.2609	45.8543	44.3377	46.5825	35.0667	48.8374	41.5276	41.3976	35.4392	36.8821	32.2629	37.9995	40.5732	27.2869	55.3161
K02011	iron(III)_transport_system_permease_protein	51.2494	73.4887	64.018	67.3869	64.0938	67.8035	79.858	82.3129	81.8166	83.0625	67.8667	72.844	76.7604	64.5702	82.0926	97.2103	65.1791	91.1836
K02012	iron(III)_transport_system_substrate-binding_protein	122.723	110.138	118.917	123.025	139.3	108.367	140.773	106.911	111.672	115.031	101.183	93.7041	87.9246	73.1213	94.8248	121.13	91.8863	121.267
K02013	iron_complex_transport_system_ATP-binding_protein_[EC:7.2.2.-]	44.7724	42.9686	38.1306	49.6383	45.2077	41.5061	32.5328	37.3034	35.2149	39.112	34.5253	33.0173	54.2497	53.6176	51.9106	54.832	49.2431	45.8968
K02014	iron_complex_outermembrane_recepter_protein	333.512	298.017	418.209	399.156	441.581	341.907	191.961	190.046	241.642	230.936	189.097	185.246	162.216	197.325	182.328	196.247	180.337	220.046
K02015	iron_complex_transport_system_permease_protein	7.76991	12.3322	10.0226	10.2135	9.03045	13.9279	10.5662	10.4642	12.3924	14.4304	10.7501	9.92205	15.2972	22.7852	15.445	25.2629	12.8258	15.7792
K02016	iron_complex_transport_system_substrate-binding_protein	27.6894	25.4795	33.4547	24.5043	28.9546	28.5874	19.64	22.8719	24.1605	23.6224	29.2199	22.7053	34.9704	34.6765	34.6361	36.0536	32.9424	37.9276
K02017	molybdate_transport_system_ATP-binding_protein_[EC:7.3.2.5]	8.80534	7.13309	10.7881	13.7333	7.58251	13.8516	13.1327	16.2808	10.3111	16.6052	11.4027	12.3906	2.83016	14.2127	11.7158	9.41042	11.0439	7.80803
K02018	molybdate_transport_system_permease_protein	22.6722	17.5668	19.2525	20.0635	25.1619	22.5522	18.8685	31.5023	26.5509	28.559	20.0029	17.17	13.3055	20.3515	19.3687	14.6269	11.2138	21.4332
K02019	molybdate_transport_system_regulatory_protein	27.0141	33.4064	25.6466	36.424	25.1175	26.6575	44.2557	43.2659	39.9926	44.1073	39.1256	33.4793	49.5878	48.2515	49.6868	64.7552	54.9115	59.1747
K02020	molybdate_transport_system_substrate-binding_protein	54.1651	39.2821	52.4677	46.5362	53.9057	42.9502	47.6931	49.646	49.8363	58.6256	53.6869	45.7387	22.695	29.2463	35.2972	27.4825	37.0354	33.4583
K02022	HlyD_family_secretion_protein	0	0	0	0	0	0	0	0	0	0	0	0	0	0	0	0	0	0.237915
K02024	maltoporin	1.78939	1.06629	2.54648	1.99121	1.44537	0.713707	3.14971	2.84968	3.29052	4.91019	1.35003	0.918735	0.874554	2.23192	1.84926	1.30397	2.7317	2.57749
K02025	multiple_sugar_transport_system_permease_protein	181.626	128.248	146.927	128.927	164.719	121.139	141.63	140.527	124.19	156.349	145.151	145.65	95.7347	79.3839	89.8073	78.8566	99.811	91.2208
K02026	multiple_sugar_transport_system_permease_protein	189.605	138.885	179.013	137.72	176.432	129.762	152.288	159.87	148.485	168.39	141.997	121.114	74.7555	78.961	83.4382	97.4575	72.556	88.9581
K02027	multiple_sugar_transport_system_substrate-binding_protein	170.776	127.324	166.779	139.758	173.94	122.987	152.703	154.766	151.272	153.017	149.165	129.987	102.581	101.128	100.374	100.508	97.3538	111.897
K02028	polar_amino_acid_transport_system_ATP-binding_protein_[EC:7.4.2.1]	109.478	64.3535	91.0918	70.9398	87.2262	60.9234	100.495	100.961	105.438	99.4058	93.2075	78.5201	75.7122	65.204	77.7408	86.3118	82.6603	83.3712
K02029	polar_amino_acid_transport_system_permease_protein	111.279	77.6334	98.3661	85.7939	104.814	82.2126	109.851	117.174	102.277	111.595	100.127	91.4901	85.4069	88.7486	111.543	128.054	109.023	116.755
K02030	polar_amino_acid_transport_system_substrate-binding_protein	212.153	138.915	176.3	136.441	171.629	122.024	207.264	223.992	208.414	225.014	225.319	163.454	144.33	147.919	186.526	188.528	181.241	192.474
K02031	peptide/nickel_transport_system_ATP-binding_protein	211.598	184.708	204.602	195.101	215.633	192.829	201.201	188.652	184.967	189.33	179.862	158.801	212.111	176.827	193.612	194.691	168.191	201.126
K02032	peptide/nickel_transport_system_ATP-binding_protein	176.853	144.379	171.189	158.219	182.769	139.944	147.652	156.346	170.046	152.489	151.842	124.585	185.651	178.801	168.842	174.667	141.93	174.209
K02033	peptide/nickel_transport_system_permease_protein	409.945	329.71	402.032	346.549	432.415	333.643	361.758	319.904	360.613	359.617	309.877	292.791	319.553	288.115	307.953	349.306	297.324	344.703
K02034	peptide/nickel_transport_system_permease_protein	304.119	291.398	282.287	307.422	336.347	297.652	284.196	261.773	287.174	292.465	240.017	233.713	292.829	273.736	299.107	307.162	264.742	317.187
K02035	peptide/nickel_transport_system_substrate-binding_protein	508.6	416.528	523.505	421.741	566.423	413.845	461.832	376.078	441.724	407.036	416.323	335.784	332.993	320.821	320.947	434.919	303.316	383.584
K02036	phosphate_transport_system_ATP-binding_protein_[EC:7.3.2.1]	216.923	211.955	200.208	209.822	198.291	193.138	187.867	183.01	196.532	200.814	168.274	161.72	197.908	193.318	193.64	205.849	178.234	189.006
K02037	phosphate_transport_system_permease_protein	97.1251	101.387	102.489	117.803	111.316	98.682	87.4165	83.6911	89.4223	103.319	82.9271	78.9393	103.433	102.921	104.336	104.067	103.339	106.856
K02038	phosphate_transport_system_permease_protein	114.796	108.307	108.421	122.757	111.492	111.711	96.3566	92.3957	90.8818	105.998	103.714	83.0337	111.806	116.854	103.286	95.3345	100.561	114.782
K02039	phosphate_transport_system_protein	144.98	129.277	141.869	139.92	157.193	118.318	129.678	126.816	135.589	132.513	112.789	111.357	133.417	114.294	121.152	133.337	120.097	133.706
K02040	phosphate_transport_system_substrate-binding_protein	219.715	182.221	212.625	204.476	198.069	163.94	162.046	164.1	148.772	167.142	161.132	133.522	143.986	148.616	151.701	167.166	174.218	161.72
K02041	phosphonate_transport_system_ATP-binding_protein_[EC:7.3.2.2]	14.4364	11.3272	13.4458	11.9214	15.705	10.5626	9.60039	8.8219	7.09043	9.25044	7.08376	5.57325	5.78716	5.09754	6.48868	1.96041	3.77087	7.34629
K02042	phosphonate_transport_system_permease_protein	17.9141	17.5938	17.6055	15.7342	22.3891	15.9445	13.2897	14.123	13.4027	13.4832	12.9081	11.9777	14.9434	12.7016	18.5887	7.79409	12.8981	12.3726
K02044	phosphonate_transport_system_substrate-binding_protein	31.2671	27.9156	21.4254	27.0724	26.0984	20.0398	28.7639	24.8088	25.8193	32.7312	27.8251	19.5805	18.9448	15.5092	21.2833	14.1972	18.0685	14.9068
K02045	sulfate/thiosulfate_transport_system_ATP-binding_protein_[EC:7.3.2.3]	17.5152	12.038	16.098	20.1982	15.1801	18.6432	11.3478	19.6411	5.75843	23.021	10.184	20.1628	2.96334	8.41248	6.55376	4.376	9.27497	5.38503
K02046	sulfate/thiosulfate_transport_system_permease_protein	36.4163	34.1375	35.3935	33.6901	39.0874	30.9791	17.2927	38.9458	25.0943	31.722	25.9777	29.0174	2.20829	14.733	10.5832	4.02102	9.4465	12.5025
K02047	sulfate/thiosulfate_transport_system_permease_protein	46.1874	44.4218	54.1885	44.3144	50.4925	39.8313	29.0428	45.9942	40.825	43.1119	35.9182	38.0733	13.258	26.3543	20.3331	14.3201	21.438	18.2287
K02049	NitT/TauT_family_transport_system_ATP-binding_protein	44.8039	35.6015	53.148	52.6272	57.5838	45.8908	50.1721	65.3085	68.8736	75.7354	60.3655	51.2763	53.9048	41.4193	44.3292	44.1354	34.6941	42.6258
K02050	NitT/TauT_family_transport_system_permease_protein	215.162	160.933	217.76	192.64	215.158	153.511	225.892	216.734	212.563	215.57	209.309	170.275	131.945	114.367	136.52	126.24	114.673	137.465
K02051	NitT/TauT_family_transport_system_substrate-binding_protein	143.684	164.114	135.309	199.969	163.176	154.243	152.163	123.901	118.947	138.168	128.734	95.754	62.0536	64.9978	57.1359	71.4797	51.6775	74.4669
K02052	putative_spermidine/putrescine_transport_system_ATP-binding_protein	18.0222	13.2734	10.031	13.2941	19.1704	15.8529	13.6631	11.7869	7.85482	12.741	11.0615	9.22321	3.79673	6.46005	7.20911	6.14381	4.38983	12.6107
K02053	putative_spermidine/putrescine_transport_system_permease_protein	19.209	19.3244	21.3014	20.0996	26.331	19.8218	22.858	12.3176	21.3572	14.4221	17.5895	10.9651	9.72267	6.22135	16.1965	14.1608	8.26056	16.2408
K02054	putative_spermidine/putrescine_transport_system_permease_protein	12.2066	6.20247	12.3963	11.1232	14.963	6.6473	10.1434	4.11919	10.9904	4.25441	6.22664	3.77523	2.58625	3.50648	4.46311	2.19965	2.55828	4.90561
K02055	putative_spermidine/putrescine_transport_system_substrate-binding_protein	53.2211	28.1933	57.3446	22.9836	55.3086	29.5412	35.6828	34.2461	31.1219	24.4948	35.6326	19.6355	19.5031	17.1108	17.8406	24.1215	13.3306	31.5711
K02057	simple_sugar_transport_system_permease_protein	5.84923	4.42175	12.9945	7.00294	14.6094	8.71385	9.09243	10.5066	8.58108	11.9362	6.59917	8.4072	7.35266	7.81821	8.00348	5.59171	6.31962	5.14214
K02058	simple_sugar_transport_system_substrate-binding_protein	17.1058	4.70851	8.33404	4.43051	15.1311	3.82174	6.52201	8.42526	11.0354	7.21813	10.0993	7.89505	3.895	4.2227	3.57167	1.65608	2.44017	4.78661
K02062	thiamine_transport_system_ATP-binding_protein_[EC:7.6.2.15]	0	0	0	0	0	0	0	0	0	0.385566	0	0	0	0	0	0	0	0.320107
K02063	thiamine_transport_system_permease_protein	8.71556	3.01967	7.75645	4.81913	9.11412	3.62041	4.31953	2.35871	1.63568	1.67539	4.82746	2.20262	1.0349	1.08653	4.5147	0.338987	2.1662	0.51518
K02064	thiamine_transport_system_substrate-binding_protein	11.9245	3.67224	14.673	4.43609	12.7344	4.21218	3.05983	5.06565	3.33685	1.86035	4.63235	2.23676	1.49642	1.98338	3.69618	1.66175	4.02476	3.16851
K02065	phospholipid/cholesterol/gamma-HCH_transport_system_ATP-binding_protein	156.45	156.952	160.5	182.63	152.042	162.197	163.682	162.006	165.418	185.542	154.102	155.034	99.2247	129.525	133.363	141.145	121.821	148.563
K02066	phospholipid/cholesterol/gamma-HCH_transport_system_permease_protein	189.251	202.152	206.384	226.804	210.156	205.47	230.413	217.866	244.734	248.622	223.776	216.689	170.304	184.324	181.579	192.29	183.626	196.583
K02067	phospholipid/cholesterol/gamma-HCH_transport_system_substrate-binding_protein	147.926	130.545	151.365	149.049	153.691	129.108	150.202	161.198	146.025	155.149	163.898	129.752	108.888	119.804	125.615	163.074	137.877	156.546
K02068	UDP-glucose/iron_transport_system_ATP-binding_protein	12.6666	4.69031	5.32399	7.16696	16.9682	7.16774	12.482	18.7069	16.8741	18.2109	12.0561	12.6549	6.68813	12.9855	4.07826	6.71801	7.35529	7.78402
K02074	zinc/manganese_transport_system_ATP-binding_protein	6.19319	7.56892	2.00902	8.47867	7.86557	5.28644	2.94712	5.39501	1.66412	3.75112	2.9001	2.73421	2.238	3.04715	4.31858	0.62903	1.40962	3.14995
K02075	zinc/manganese_transport_system_permease_protein	12.3205	18.2123	16.2939	21.9908	13.4255	14.0079	7.64306	13.7896	14.237	15.0585	9.736	13.094	7.6594	2.64183	6.75249	2.83252	3.34297	2.03196
K02077	zinc/manganese_transport_system_substrate-binding_protein	7.22791	5.77998	8.25086	8.48099	10.4981	8.03458	7.07572	3.89342	7.84294	10.9014	4.68224	9.34531	0.580219	2.39895	2.18361	0	2.07026	1.49862
K02078	acyl_carrier_protein	286.589	251.351	262.839	276.815	276.003	227.831	243.4	247.291	240.159	272.306	243.44	205.675	206.475	207.207	204.029	216.93	213.512	231.365
K02081	DeoR_family_transcriptional_regulator,_aga_operon_transcriptional_repressor	0.740318	1.25313	0	1.32428	1.40969	1.36452	0.947501	0.876789	0.381938	1.57559	2.21202	0.354194	0.651942	1.76788	1.9766	1.22976	1.15356	0.851697
K02082	D-galactosamine_6-phosphate_deaminase/isomerase_[EC:3.5.99.-]	0.74181	0.526524	0.605835	0.457402	0.583346	0.367657	0.358416	0.30149	0.878998	0.454075	0.480925	0.22483	0.807546	1.32123	0.511507	1.81254	1.25539	1.26669
K02084	apoptotic_protease-activating_factor	6.39279	0.428187	1.38707	0.924561	0.771043	0.256817	1.17103	9.43571	0.421461	6.69011	1.94929	3.92489	0	0	0	0	2.8356	0.241055
K02086	DNA_replication_protein	9.62475	4.44734	9.03343	6.88172	8.61873	4.47485	3.65606	2.57741	3.00632	2.49548	4.05287	3.10969	10.311	12.4955	14.1731	10.5709	13.5742	10.1162
K02099	AraC_family_transcriptional_regulator,_arabinose_operon_regulatory_protein	0	0.411664	0	0	0.350313	1.26896	0.70453	0.256539	0	0.434892	0	1.67054	0	1.09006	1.29158	0	0.91778	0.395914
K02100	MFS_transporter,_SP_family,_arabinose:H+_symporter	1.54818	2.37802	0.709386	2.6393	0.974833	1.59075	3.20625	3.11752	4.9422	1.74436	3.04387	7.33359	0	4.79262	1.52547	0	2.8803	2.27072
K02103	GntR_family_transcriptional_regulator,_arabinose_operon_transcriptional_repressor	0.858339	0	1.50069	1.03036	1.1178	0	0	0.78215	0.421563	1.32977	0.596783	0	0.598513	0.206121	0.697987	0	1.156	0.889627
K02106	short-chain_fatty_acids_transporter	21.6049	14.9655	17.0775	17.1121	21.0267	18.8565	15.8845	12.9226	19.3913	14.0801	19.346	16.4517	26.0535	26.1998	25.4291	41.6813	28.2538	33.8129
K02107	V/A-type_H+/Na+-transporting_ATPase_subunit_G/H	12.9129	9.53921	9.62021	6.11083	10.9752	7.22803	7.54752	9.05195	7.723	5.86301	6.47946	7.11582	27.0847	19.0695	21.5498	22.748	22.1217	20.2877
K02108	F-type_H+-transporting_ATPase_subunit_a	148.079	107.721	135.24	107.061	126.038	92.4169	107.737	130.777	113.031	110.576	116.029	95.9846	79.7718	82.7736	104.059	116.988	93.1449	109.817
K02109	F-type_H+-transporting_ATPase_subunit_b	92.3588	94.2124	85.416	92.35	88.5315	90.8259	98.5642	112.634	110.886	116.435	108.097	96.4003	86.3685	88.3382	92.4572	95.3166	96.6226	96.5712
K02110	F-type_H+-transporting_ATPase_subunit_c	131.611	113.709	123.592	110.203	121.229	102.988	119.795	129.726	128.152	121.085	118.9	113.12	87.6143	89.1552	99.2657	115.429	109.751	108.42
K02111	F-type_H+/Na+-transporting_ATPase_subunit_alpha_[EC:7.1.2.2_7.2.2.1]	204.707	211.436	229.006	210.503	194.666	183.745	249.237	261.551	252.218	240.741	195.152	205.922	168.99	183.333	170.637	160.723	167.261	187.899
K02112	F-type_H+/Na+-transporting_ATPase_subunit_beta_[EC:7.1.2.2_7.2.2.1]	218.022	220.38	230.027	215.773	216.104	196.559	262.438	270.139	272.738	252.021	213.319	220.299	194.355	193.258	196.688	153.374	174.106	171.23
K02113	F-type_H+-transporting_ATPase_subunit_delta	74.6523	74.6727	75.355	80.9469	69.5853	73.3139	76.0816	76.2265	78.332	79.2275	69.249	67.9514	57.3685	64.0442	63.2448	63.2292	72.4813	79.4073
K02114	F-type_H+-transporting_ATPase_subunit_epsilon	80.3164	74.5303	78.9189	77.1391	77.9478	70.625	84.0657	90.7563	76.1013	73.6793	69.1874	72.3685	79.0943	71.6358	68.7321	81.3916	69.3497	84.2972
K02115	F-type_H+-transporting_ATPase_subunit_gamma	107.484	94.2778	107.928	100.029	97.3425	94.3938	106.699	103.449	105.83	107.806	96.9224	89.9296	90.8058	84.2886	88.226	103.229	92.8301	98.1608
K02116	ATP_synthase_protein_I	53.5807	39.5669	44.1471	40.8409	42.4291	37.1373	33.3994	42.906	34.3617	46.9793	33.6623	35.415	24.3612	26.3123	31.5181	38.6129	33.4955	32.8516
K02117	V/A-type_H+/Na+-transporting_ATPase_subunit_A_[EC:7.1.2.2_7.2.2.1]	15.8133	14.325	11.4539	14.6806	14.7659	13.2444	11.8995	18.0053	14.1761	8.69286	19.52	10.1256	43.0801	29.9852	33.5964	30.0451	29.4422	28.3004
K02118	V/A-type_H+/Na+-transporting_ATPase_subunit_B	14.1783	17.1789	14.9565	11.8575	15.5488	12.478	10.2099	17.0324	12.5331	12.4578	15.278	9.98225	32.7809	32.5695	23.9861	30.9126	29.8783	31.935
K02119	V/A-type_H+/Na+-transporting_ATPase_subunit_C	18.6852	15.5442	19.1351	12.9672	16.3954	11.5684	10.416	15.1303	10.6206	15.4624	13.6042	15.2467	47.6325	30.4248	32.4298	34.7828	33.4033	30.8087
K02120	V/A-type_H+/Na+-transporting_ATPase_subunit_D	23.3893	14.6879	17.8599	12.7849	16.8557	13.0854	12.8253	17.5801	11.8777	14.5915	17.1794	15.0858	37.6021	37.3408	41.258	40.1779	37.221	38.8939
K02121	V/A-type_H+/Na+-transporting_ATPase_subunit_E	15.7112	9.80116	13.5012	7.35646	11.9395	4.25945	6.37136	12.3248	6.16315	8.88036	10.068	9.89226	32.5457	22.3817	27.5604	27.6452	27.9816	27.1608
K02122	V/A-type_H+/Na+-transporting_ATPase_subunit_F	14.1944	13.4948	13.2552	14.624	15.9621	8.69898	10.473	9.58525	9.10088	12.6706	9.3032	9.62551	37.0954	25.9947	20.0606	34.2823	27.9223	28.837
K02123	V/A-type_H+/Na+-transporting_ATPase_subunit_I	27.2479	19.6783	25.5089	20.1795	21.7251	16.6023	19.1363	19.652	16.173	17.3324	18.9825	14.984	39.867	29.7994	35.8339	41.4945	39.1962	32.2108
K02124	V/A-type_H+/Na+-transporting_ATPase_subunit_K	27.2221	19.5404	22.2787	19.2636	21.5517	19.1203	22.0428	26.1985	19.6223	23.0069	16.6633	18.3797	46.8954	38.0833	40.9462	45.5418	37.6114	39.2189
K02127	F-type_H+-transporting_ATPase_subunit_b	0	0	0	0.142006	0	0	0	0.301538	0	0	0	0	0	0	0.899851	0.447856	0.238084	0.591321
K02132	F-type_H+-transporting_ATPase_subunit_alpha	0	0.450873	0	0.511133	0.371542	0	0	0.478238	0	0.950614	0.169933	0.498239	1.0883	0.894992	1.35281	0	0	1.48635
K02133	F-type_H+-transporting_ATPase_subunit_beta_[EC:7.1.2.2]	6.68566	2.49287	3.4724	2.52641	2.77616	6.90636	5.43825	5.98628	1.19817	10.5653	2.61703	5.44532	3.64598	2.84537	3.81653	2.04947	3.37628	2.6656
K02136	F-type_H+-transporting_ATPase_subunit_gamma	0.56966	0.564668	0.452717	0.450806	0.447419	0.348103	0.479279	0	0.583369	0.704004	0.634673	0.421509	0.8082	0.40754	1.29911	0.626189	0.522317	1.51756
K02137	F-type_H+-transporting_ATPase_subunit_O	7.2724	12.6972	4.87939	6.67193	6.08645	4.41925	10.5612	14.0676	6.2628	10.393	10.647	11.6347	2.44847	4.3004	6.59715	4.77662	5.17267	2.52102
K02144	V-type_H+-transporting_ATPase_subunit_H	0.288631	0	0.33697	0	0	0	0.644796	0.357805	0.415753	0	0.324365	0.362608	0	0	0.448345	0	0	0.514525
K02145	V-type_H+-transporting_ATPase_subunit_A_[EC:7.1.2.2]	0.637985	0.44795	0.45502	0	0	0.516905	0.623369	0.715389	0	0	0.441398	0.509476	0.768626	0	0.504744	0.591705	0.800404	0.618735
K02146	V-type_H+-transporting_ATPase_subunit_d	0	0	0.500164	0.560026	0.434236	0	0	0	0.532626	0	0.288522	0.381323	0.643491	0.503245	0.391279	0.647079	0.614489	0.627001
K02147	V-type_H+-transporting_ATPase_subunit_B	0	0.802697	0.973584	0.775053	0.638745	0.968666	0.777211	0	0.674122	0.565156	0.600318	0.95855	1.02966	1.08732	0.750243	0.965556	0.926431	0.851426
K02150	V-type_H+-transporting_ATPase_subunit_E	0.610807	0.446612	0.724729	1.0686	0.467253	0.991831	0.861356	1.36909	0.646053	1.38079	0	0.91988	1.02241	1.03246	0.746101	0.779368	1.83401	0.718643
K02154	V-type_H+-transporting_ATPase_subunit_a	0	0	0.423912	0.570178	0.389438	0	0	0	0	0	0.57128	0	0	0.285197	0.352343	0	0.229083	0.448629
K02155	V-type_H+-transporting_ATPase_16kDa_proteolipid_subunit	0	0	0	0	0.893057	0	0	1.8387	0	0	0	0	1.86236	1.59983	1.47871	1.0976	0	2.43327
K02160	acetyl-CoA_carboxylase_biotin_carboxyl_carrier_protein	63.1843	56.9258	61.5478	66.7415	60.4218	62.0087	58.2722	60.6732	61.5613	61.7173	48.9933	56.6731	25.7399	35.0889	32.9019	29.6807	34.2146	36.3435
K02164	nitric_oxide_reductase_NorE_protein	4.55908	2.90056	1.20198	3.09751	2.92836	3.48482	6.59622	4.36197	2.51639	2.50747	5.46932	4.87704	2.86531	1.61805	2.34648	1.9838	0	3.6961
K02167	TetR/AcrR_family_transcriptional_regulator,_transcriptional_repressor_of_bet_genes	3.5064	0.487875	8.17288	2.37135	11.1716	0.613141	1.5162	4.14598	2.12454	5.15292	4.33868	1.91461	0	0.601791	1.26355	0.41696	0.392658	0.979701
K02169	malonyl-CoA_O-methyltransferase_[EC:2.1.1.197]	3.44828	3.32832	1.69729	5.14165	3.74993	2.99414	8.78118	11.6516	8.67783	9.31524	7.42268	7.79233	2.68771	8.03453	5.64706	2.46102	4.41827	7.3248
K02170	pimeloyl-[acyl-carrier_protein]_methyl_ester_esterase_[EC:3.1.1.85]	0.815995	0.156654	0.885478	0.961387	1.12988	2.09051	3.98986	4.74717	4.96468	3.83929	4.1695	2.68149	5.25757	2.04567	3.36118	1.42064	2.50531	3.19211
K02171	BlaI_family_transcriptional_regulator,_penicillinase_repressor	49.9454	46.2329	54.9966	56.8509	68.467	53.2367	13.1709	14.5164	14.4675	17.2119	14.6941	16.2843	9.90727	26.3006	10.0088	15.048	10.4612	12.7888
K02172	bla_regulator_protein_blaR1	22.3407	19.6659	25.0324	24.1136	29.6906	25.4929	2.38064	5.10325	5.6981	8.67442	6.68876	7.99461	8.72865	15.3967	7.33993	10.3911	8.77853	9.13903
K02182	carnitine-CoA_ligase_[EC:6.2.1.48]	8.87416	5.35069	8.69892	8.5472	10.0088	7.22459	9.95494	6.35682	11.2909	7.01621	6.08083	4.59497	8.88345	11.6949	9.55307	13.5084	6.86964	13.1099
K02183	calmodulin	0	0.621597	0	0	0.421716	4.78375	0	5.15726	0	1.03666	0	0.620967	4.07171	0.885802	5.97286	7.79564	5.12532	6.29118
K02188	cobalt-precorrin-5B_(C1)-methyltransferase_[EC:2.1.1.195]	5.09196	7.00738	2.19116	3.68697	2.48592	4.13967	8.0998	7.70403	6.5075	7.75074	9.40252	6.06985	10.4413	7.10067	7.88172	8.76943	10.6965	9.33047
K02189	cobalt-precorrin_5A_hydrolase_[EC:3.7.1.12]	3.30242	4.09035	1.6429	2.97831	2.60519	3.55286	6.01814	9.43027	4.70884	8.55129	6.55846	5.09779	7.92794	9.79083	14.9161	10.5015	12.5442	8.96409
K02190	sirohydrochlorin_cobaltochelatase_[EC:4.99.1.3]	0.401294	0.959614	0.522292	0.732143	0.423179	0.305259	2.5585	2.72867	1.35096	1.86518	1.33439	1.2907	2.03942	1.25926	4.45736	1.0489	5.24319	2.60602
K02191	cobalt-precorrin-6B_(C15)-methyltransferase_[EC:2.1.1.196]	0	0.93248	1.35468	2.00201	0.298483	2.25958	2.44858	0.686144	0.363013	0.954517	1.36904	1.9318	2.09356	3.3277	2.23958	1.70064	1.16591	4.13871
K02192	bacterioferritin-associated_ferredoxin	6.22932	5.39655	7.48097	4.60839	9.60874	5.14637	8.10996	6.21198	8.89641	6.63409	7.32994	5.11582	7.4214	8.19935	6.58817	10.154	7.36416	11.2967
K02193	heme_exporter_protein_A_[EC:7.6.2.5]	24.3105	19.1607	24.6586	25.9371	31.2314	25.1909	16.1259	24.9313	21.5323	21.6974	22.0167	18.4983	24.6735	22.8238	27.8503	20.909	21.3494	19.4063
K02194	heme_exporter_protein_B	44.2557	48.0386	50.6191	50.9687	48.6292	49.4177	35.0738	50.0537	48.7653	46.6259	34.397	36.6809	35.0064	30.7617	39.9167	27.6044	34.0077	32.9605
K02195	heme_exporter_protein_C	73.9654	65.7339	79.3561	73.814	76.8359	64.4739	58.0951	72.5734	67.6522	65.6767	55.099	57.0601	51.7553	43.8316	50.675	42.914	46.9856	46.042
K02196	heme_exporter_protein_D	17.9378	13.6956	18.0979	17.222	19.8327	17.141	19.5707	22.7561	23.0254	21.4767	17.5481	17.358	22.5234	12.1504	19.9211	15.8942	19.9877	20.7719
K02197	cytochrome_c-type_biogenesis_protein_CcmE	64.5568	51.4262	63.9892	65.9503	69.0061	56.921	50.8279	57.3948	52.9877	59.1618	48.5003	51.0314	43.9312	32.2575	44.8053	39.559	47.332	41.336
K02198	cytochrome_c-type_biogenesis_protein_CcmF	88.7689	75.0644	92.805	79.6605	91.2185	78.8385	64.9371	73.8046	72.4206	74.1949	71.3901	68.6264	50.8731	39.0984	44.7592	33.2136	47.0611	36.5546
K02199	cytochrome_c_biogenesis_protein_CcmG,_thiol:disulfide_interchange_protein_DsbE	227.752	202.763	220.682	228.754	237.575	217.695	168.689	165.116	184.34	192.659	159.119	162.849	131.098	141.017	150.613	164.139	138.455	173.371
K02200	cytochrome_c-type_biogenesis_protein_CcmH	38.2289	26.7747	32.7704	27.4475	39.1019	30.3833	30.4473	30.8275	29.2542	32.0242	24.9959	23.297	22.4826	22.5551	24.4349	21.2641	20.4182	24.0288
K02201	pantetheine-phosphate_adenylyltransferase_[EC:2.7.7.3]	0.778608	0	0	0.512018	0	0.551511	1.11389	0.261657	0.985811	0	0.419813	0.895279	6.80087	5.31562	5.86419	4.80254	3.09271	5.4807
K02203	phosphoserine_/_homoserine_phosphotransferase_[EC:3.1.3.3_2.7.1.39]	15.7668	19.0342	16.0272	25.0026	18.5833	20.9416	9.68689	15.4017	15.8316	17.8228	13.5815	14.9594	11.2612	11.902	10.5206	5.88126	11.9998	6.65239
K02204	homoserine_kinase_type_II_[EC:2.7.1.39]	14.2129	9.28555	17.9204	12.1293	20.2819	12.0878	13.8603	20.9463	20.0301	15.0286	13.6408	8.41355	10.8443	8.87436	7.01869	6.54968	8.43208	6.44871
K02207	ubiquitin-conjugating_enzyme_E2_R_[EC:2.3.2.23]	0	0	0	0	0	0	0	0	0	0	0	0	0.706236	0	0.68822	0.72215	0	0.896349
K02217	ferritin_[EC:1.16.3.2]	24.8819	25.5764	19.9174	27.5143	22.1385	16.5184	11.535	20.7252	12.9279	21.9781	16.1199	19.5137	16.544	28.5442	26.2272	30.4424	40.1149	28.8956
K02221	YggT_family_protein	53.1039	41.4591	53.0191	48.0966	52.1268	41.5998	38.9576	54.5189	45.8442	45.459	43.1369	36.5349	29.3628	25.2147	32.2844	32.9964	32.5351	39.8011
K02224	cobyrinic_acid_a,c-diamide_synthase_[EC:6.3.5.9_6.3.5.11]	12.7435	21.7882	9.17326	22.8163	13.8411	22.9371	28.8268	35.3451	31.8627	28.7316	27.915	26.0921	62.5493	41.8605	62.3891	70.7882	55.1312	64.3959
K02225	cobalamin_biosynthesis_protein_CobC	3.02473	0	0.651162	0	1.1826	0	0	6.03877	1.20826	1.65889	3.31602	0	0.741741	1.09957	0.80045	1.13248	0.419229	0.840136
K02226	alpha-ribazole_phosphatase_[EC:3.1.3.73]	5.81302	5.20729	4.14981	6.96975	3.97664	5.99832	8.31976	12.9233	9.4321	8.23041	6.62811	6.0294	8.32213	9.10376	7.01515	2.11337	7.20578	8.1575
K02227	adenosylcobinamide-phosphate_synthase_[EC:6.3.1.10]	10.1087	7.66537	6.97232	13.1338	10.6915	13.9115	20.1394	22.8884	18.4381	23.4442	15.677	16.591	28.8037	24.1776	30.4172	30.4505	20.7494	30.9721
K02231	adenosylcobinamide_kinase_/_adenosylcobinamide-phosphate_guanylyltransferase_[EC:2.7.1.156_2.7.7.62]	14.1424	5.91853	10.712	7.33791	9.60942	6.97179	14.6722	16.5363	12.3459	10.649	13.148	10.1553	14.1554	22.3938	12.4124	19.041	16.7821	19.8147
K02232	adenosylcobyric_acid_synthase_[EC:6.3.5.10]	14.5449	14.2609	13.3955	14.2075	9.37013	8.98718	12.6627	23.0149	9.3365	17.8153	12.0074	13.217	17.7411	24.5258	18.4764	18.9528	20.7661	15.5284
K02233	adenosylcobinamide-GDP_ribazoletransferase_[EC:2.7.8.26]	12.2029	11.6387	9.18761	9.89345	9.20611	8.09283	17.874	20.6985	11.9085	19.1284	13.9304	14.8479	31.2499	33.4021	26.2756	33.1864	29.6535	29.73
K02234	cobalamin_biosynthesis_protein_CobW	22.1114	13.1486	23.6677	13.7604	23.5866	11.7245	23.5474	24.0974	22.1817	17.8587	13.1208	14.4458	8.63012	3.3553	9.90804	6.59411	10.78	8.33478
K02237	competence_protein_ComEA	39.3034	36.4776	39.414	41.9251	48.4681	35.2667	27.8837	32.0538	34.9981	28.1078	30.8851	29.5482	28.2025	37.2759	37.8663	46.2113	44.1672	37.9785
K02238	competence_protein_ComEC	101.084	99.5004	105.565	110.759	109.772	99.2776	70.1604	78.2585	63.9104	82.7901	72.9501	66.124	76.8215	94.9933	82.1238	111.964	87.5971	95.9513
K02241	competence_protein_ComFB	0.291168	1.70293	0.334458	2.57509	1.56009	3.47216	1.44274	1.05018	1.24805	1.75713	0.618448	1.62489	1.42615	0.893969	1.82483	1.35155	0.218802	1.1345
K02242	competence_protein_ComFC	33.1216	33.3743	33.0599	35.9409	33.5543	31.301	23.6636	28.828	29.8436	31.2992	31.609	20.9891	32.7722	35.7634	35.1301	45.1566	36.5432	42.7877
K02243	competence_protein_ComGA	10.6427	20.6939	19.601	15.9966	13.9332	17.9946	30.8015	26.3754	20.2372	26.691	18.7066	21.8829	21.4503	20.8357	10.4824	4.92942	16.6639	8.5736
K02244	competence_protein_ComGB	0	0	0	0	0	0	0	0.530014	0	0	0	0	0.619297	0	0	0	0	0.614236
K02246	competence_protein_ComGD	0	0.41528	0	0.31699	0	0	0	0.397224	0.47635	0.379871	0	0.670898	0.610636	0	0.274324	0.473006	2.44436	0.422377
K02256	cytochrome_c_oxidase_subunit_1_[EC:7.1.1.9]	2.70487	1.47782	0	5.58184	4.04217	1.26221	4.02117	1.88792	3.18913	2.05897	0	0.77078	15.4581	1.89584	16.1531	0.783494	0	0.896908
K02257	heme_o_synthase_[EC:2.5.1.141]	66.3394	52.6931	65.9885	59.6641	73.127	60.4472	59.2707	61.5871	52.2346	56.3284	48.0378	46.9932	39.1737	27.7633	36.8606	36.2947	33.3583	40.0667
K02258	cytochrome_c_oxidase_assembly_protein_subunit_11	34.1505	17.7485	31.8091	19.1017	30.4357	21.2117	32.6397	37.5192	38.8413	27.126	28.4999	22.7409	20.5664	13.457	20.7007	23.1462	21.9337	29.0874
K02259	heme_a_synthase_[EC:1.17.99.9]	53.6408	51.2841	53.247	52.9744	59.5752	54.1425	42.0036	49.5154	50.6195	50.52	34.3196	39.9442	19.8367	17.6478	23.8662	17.4655	18.3799	21.9248
K02262	cytochrome_c_oxidase_subunit_3	0	0	1.15678	0	3.47118	0.216089	1.19385	0.242487	0	0.938277	0.351403	0.533654	1.76001	0	1.77862	8.25286	2.23508	8.23861
K02270	cytochrome_c_oxidase_subunit_7a	0	0	0	0	0	0	0	0	0	0	0	0	0	0	0.628278	0	0	0.562536
K02274	cytochrome_c_oxidase_subunit_I_[EC:7.1.1.9]	157.19	89.3259	136.226	99.1423	129.405	84.2249	86.9107	109.923	102.671	92.9024	89.9433	83.2311	36.7863	20.5986	36.5136	48.6892	64.5259	33.1957
K02275	cytochrome_c_oxidase_subunit_II_[EC:7.1.1.9]	151.027	109.552	137.987	119.323	133.862	99.6534	91.2121	93.1508	98.9605	106.406	87.9416	82.7592	43.7439	41.1119	53.6035	49.3229	51.6336	57.7364
K02276	cytochrome_c_oxidase_subunit_III_[EC:7.1.1.9]	160.674	132.612	168.666	141.526	167.245	128.242	121.983	113.782	105.711	125.572	125.928	106.056	47.1381	46.7882	58.6147	67.3323	62.8965	70.9831
K02277	cytochrome_c_oxidase_subunit_IV_[EC:7.1.1.9]	84.7517	83.0371	88.8717	95.6182	95.1903	77.6428	50.5492	47.4778	53.4611	58.851	54.7306	57.3162	17.2288	18.6219	18.3154	20.5033	22.5641	27.4449
K02278	prepilin_peptidase_CpaA_[EC:3.4.23.43]	24.0255	20.1354	25.2139	22.4162	29.7192	22.2024	8.18619	15.6503	11.6964	12.4023	9.77055	10.9512	1.70902	3.98101	3.2026	7.63486	5.36217	5.50998
K02279	pilus_assembly_protein_CpaB	70.0436	52.454	66.4953	58.627	75.9622	50.5906	27.1955	35.4623	29.0354	41.2625	36.5084	35.429	11.7713	15.5511	16.122	24.0639	15.5456	23.4043
K02280	pilus_assembly_protein_CpaC	67.4477	49.7112	61.5816	55.6533	60.343	47.8715	31.897	33.4346	28.6797	35.701	33.8846	32.0831	7.91018	12.587	15.5535	20.9857	12.6117	16.9161
K02282	pilus_assembly_protein_CpaE	74.2755	48.1493	63.359	55.1532	77.5944	48.0379	24.5882	31.4998	32.7654	37.4757	39.5438	25.9937	14.7286	17.1277	17.764	20.5856	16.3015	23.0798
K02283	pilus_assembly_protein_CpaF_[EC:7.4.2.8]	140.863	106.349	136.649	117.956	131.891	102.264	80.4575	93.0354	88.2053	94.5292	93.4238	81.1217	32.3839	37.8532	41.2394	36.2734	42.5989	38.2288
K02288	phycocyanobilin_lyase_subunit_alpha_[EC:4.4.1.32]	0	0	0	0	0	0	0	0	0	0	0	0	0	0	0.516753	0	0.589362	0.588746
K02289	phycocyanobilin_lyase_subunit_beta_[EC:4.4.1.32]	1.6338	0.951084	1.28991	0.456362	0.808366	1.07172	0	0.339615	0	0.636295	0.253586	0	3.14367	1.56206	0.821135	2.39588	1.5358	3.02938
K02291	15-cis-phytoene_synthase_[EC:2.5.1.32]	43.1201	40.2047	46.9882	46.8345	43.8805	40.095	35.8159	36.0028	40.3555	34.3683	27.2449	29.6878	23.5008	31.1563	36.5826	28.8696	34.1177	28.0106
K02294	beta-carotene_hydroxylase_[EC:1.14.13.-]	13.0381	4.83363	14.6052	10.2363	10.9228	6.61014	5.05383	5.7178	6.88249	7.6165	5.88669	2.88293	0.796889	1.73057	2.85558	2.86222	3.96941	3.79964
K02300	cytochrome_o_ubiquinol_oxidase_subunit_IV	2.10141	0	1.02334	0	0.218441	0	0.899742	4.69342	1.51277	3.30686	2.67169	1.5723	1.05546	0	0.584232	0	0.69561	0.849016
K02302	uroporphyrin-III_C-methyltransferase_/_precorrin-2_dehydrogenase_/_sirohydrochlorin_ferrochelatase_[EC:2.1.1.107_1.3.1.76_4.99.1.4]	3.32059	6.46861	2.00331	9.18682	3.01145	4.70571	7.11514	9.89908	11.1283	13.4922	5.45163	5.11451	10.9666	5.15606	6.26272	6.07432	6.28725	7.87057
K02303	uroporphyrin-III_C-methyltransferase_[EC:2.1.1.107]	26.8782	30.0282	32.1565	39.3728	38.9096	29.4133	36.5165	41.0807	33.5859	47.2565	31.2731	31.6636	36.3486	35.4576	38.7545	41.4107	37.5271	41.0624
K02305	nitric_oxide_reductase_subunit_C	21.0332	14.3086	15.303	11.7861	15.2635	10.5779	23.4056	22.2419	22.5512	25.9991	27.1712	22.2516	10.551	7.04787	7.29661	11.4895	11.6483	10.1409
K02313	chromosomal_replication_initiator_protein	199.168	159.519	201.888	167.684	179.894	145.609	165.999	160.23	176.901	170.578	153.583	140.863	147.968	129.228	152.495	170.3	169.448	152.024
K02314	replicative_DNA_helicase_[EC:3.6.4.12]	200.227	200.912	202.982	220.998	207.432	198.596	170.75	173.408	184.651	185.808	162.855	155.186	191.512	173.229	213.262	197.202	236.833	202.224
K02315	DNA_replication_protein_DnaC	23.3168	12.2104	28.2906	14.2506	25.5575	11.5794	11.8858	21.4057	14.4354	17.8613	19.0681	10.5041	20.0345	26.078	16.7786	15.2415	22.1529	23.5719
K02316	DNA_primase_[EC:2.7.7.101]	133.993	131.213	129.495	143.67	120.385	118.166	106.546	118.475	97.2323	117.126	91.0899	90.5946	154.281	140.552	141.64	164.223	169.495	149.299
K02319	DNA_polymerase,_archaea_type_[EC:2.7.7.7]	0.703663	2.86809	0	2.97935	0.638979	1.89613	2.09861	5.71215	0.850668	4.41641	3.83574	2.96172	19.1587	11.5035	14.6501	20.0627	11.4568	13.1268
K02322	DNA_polymerase_II_large_subunit_[EC:2.7.7.7]	0.476755	1.29583	0	0	0	0.439025	0	0.574248	0	0	0	0.651583	8.49326	4.45253	3.85551	5.56215	4.08337	5.18319
K02323	DNA_polymerase_II_small_subunit_[EC:2.7.7.7]	0.503437	2.93588	0.401282	2.64621	1.16424	2.47443	0.613964	4.10597	2.50434	3.04446	1.98943	3.95435	28.1356	18.5246	15.7837	29.9795	18.2935	20.2896
K02334	DNA_polymerase_bacteriophage-type_[EC:2.7.7.7]	4.44972	6.76437	6.75354	8.14013	5.0929	7.8047	3.79348	4.78703	4.25446	4.08767	1.87398	3.27025	7.57327	5.40417	14.273	4.76649	15.6325	5.49001
K02335	DNA_polymerase_I_[EC:2.7.7.7]	90.7808	91.5123	101.392	98.252	102.684	86.6811	88.7076	90.5874	91.286	86.8678	76.6941	78.4542	91.1554	80.1399	80.9023	78.0757	81.9199	80.1738
K02336	DNA_polymerase_II_[EC:2.7.7.7]	1.22382	1.04401	3.67929	3.37425	0.798424	2.93227	0.356964	0.542522	1.0596	0	0.534684	1.57725	0.785783	1.15527	1.29218	1.7215	3.53919	2.91027
K02337	DNA_polymerase_III_subunit_alpha_[EC:2.7.7.7]	96.5218	107.389	97.6925	102.851	105.092	89.2821	96.263	87.9531	80.9794	81.9661	71.3545	85.4243	95.7634	74.9905	72.5116	91.4233	72.1976	82.0378
K02338	DNA_polymerase_III_subunit_beta_[EC:2.7.7.7]	185.372	153.346	191.532	171.763	171.024	144.668	148.71	143.004	139.583	139.884	131.149	114.549	145.549	129.767	148.956	178.522	174.972	141.87
K02339	DNA_polymerase_III_subunit_chi_[EC:2.7.7.7]	13.5856	9.72146	14.2702	12.6035	14.5569	11.7911	14.6881	16.6009	14.7701	11.9909	13.6092	10.2589	15.7281	10.3874	12.7323	6.32361	7.8501	10.8409
K02340	DNA_polymerase_III_subunit_delta_[EC:2.7.7.7]	42.5222	41.3977	39.0353	49.9088	48.0448	47.3172	35.1309	43.4392	40.5535	42.5822	41.3377	32.4768	39.4056	50.398	46.4119	49.6707	46.4086	54.6774
K02341	DNA_polymerase_III_subunit_delta'_[EC:2.7.7.7]	35.8928	33.4761	35.3348	41.666	34.8667	34.5281	32.0928	39.6054	34.0486	39.0566	35.2047	29.7603	34.5675	39.1712	38.682	49.1038	35.9521	44.6701
K02342	DNA_polymerase_III_subunit_epsilon_[EC:2.7.7.7]	89.5175	67.612	87.1373	73.7627	91.3945	74.8865	60.6639	69.6219	63.6971	63.1273	60.1952	50.9983	79.2022	62.0797	60.3651	70.2568	61.7854	72.9204
K02343	DNA_polymerase_III_subunit_gamma/tau_[EC:2.7.7.7]	80.721	81.2882	85.6737	97.7428	84.6552	84.2517	76.0273	96.9832	90.1239	99.3823	77.2753	68.8541	74.1049	83.4751	88.8554	82.7314	85.4408	88.0655
K02346	DNA_polymerase_IV_[EC:2.7.7.7]	47.5956	51.0552	47.9096	67.9633	53.3662	59.3309	56.5545	56.6201	49.3404	55.6082	53.1126	46.4256	39.8876	38.5352	39.9679	51.7172	43.6517	47.1527
K02347	DNA_polymerase_(family_X)	59.5221	61.2254	64.5906	72.9452	60.8131	58.5162	57.9174	63.2909	59.7219	69.8946	58.7869	62.853	67.7594	59.5989	55.309	68.6162	51.7574	66.8803
K02348	ElaA_protein	9.00145	9.63026	10.3843	11.1938	10.4799	10.6128	4.05957	6.97011	7.72797	6.15053	3.87912	4.40948	1.38038	7.16125	6.93119	7.04263	3.84008	8.75954
K02351	putative_membrane_protein	3.43808	1.37439	0.858364	1.02038	5.61463	4.79	3.01291	2.31305	5.53521	4.48438	3.44332	2.46227	0	0.514151	0	0	0.374399	0.524574
K02352	lactonase_[EC:3.1.1.-]	0.797724	0.280493	0.22672	0	0.525677	0	1.02882	0.541812	0.521095	0	1.05575	0	1.91582	2.10511	2.21163	2.25846	1.91152	2.37123
K02355	elongation_factor_G	386.122	338.247	398.377	345.822	352.324	303.566	365.324	372.505	371.789	371.706	321.754	324.074	290.941	255.126	275.068	276.03	288.989	295.885
K02356	elongation_factor_P	133.878	119.353	127.961	125.496	139.97	106.227	112.171	118.912	98.9777	123.518	109.938	116.535	81.04	91.8344	81.7127	110.324	90.9973	95.7817
K02357	elongation_factor_Ts	111.369	117.913	108.922	118.741	113.16	107.408	100.811	118.403	122.279	112.602	96.7282	94.1101	103.195	85.6979	101.901	101.267	87.7458	85.3145
K02358	elongation_factor_Tu	574.005	488.908	565.547	465.823	470.703	419.499	537.83	569.217	875.433	561.456	492.827	487.101	480.32	408.092	438.566	409.861	450.458	446.423
K02359	beta-1,4-mannosyltransferase_[EC:2.4.1.-]	0	0.535895	0	0.484646	0	0	0	0	0	0	0	0	0	0	0.274689	0.595434	0.459184	0.683012
K02361	isochorismate_synthase_[EC:5.4.4.2]	0	0	0	0	0	0	0	0	0	0	0	0	0	0	0	0.296229	0	0.277941
K02371	enoyl-[acyl-carrier_protein]_reductase_II_[EC:1.3.1.9]	7.08885	6.61878	11.2749	5.585	7.91391	7.11384	3.96174	11.364	6.25708	9.6159	8.31958	12.1439	4.23265	4.32032	5.14168	4.98786	6.66087	5.60809
K02372	3-hydroxyacyl-[acyl-carrier-protein]_dehydratase_[EC:4.2.1.59]	99.8635	108.161	100.057	122.884	104.929	106.958	95.5443	87.4713	100.27	105.325	88.0244	93.4105	88.1752	95.4143	86.3652	92.4243	86.8588	106.611
K02377	GDP-L-fucose_synthase_[EC:1.1.1.271]	66.4969	52.7279	58.4003	64.5592	62.3338	54.1043	40.5124	51.9612	46.6463	43.672	40.2299	33.2254	46.435	45.1404	50.1559	55.8947	58.4183	43.5015
K02379	FdhD_protein	47.6561	44.1033	41.8262	40.4511	46.4258	37.5242	49.3373	44.175	48.0031	49.4642	43.3581	39.1443	52.1417	46.1571	45.4742	53.5901	47.1574	47.6265
K02380	FdhE_protein	8.99876	11.8504	13.7221	13.5262	14.0944	14.4533	23.8111	17.0455	18.0274	16.0719	18.8257	14.4831	27.7714	21.0612	25.2762	41.0285	22.5859	31.5912
K02381	FdrA_protein	10.3619	7.72347	11.4673	9.82655	9.45529	8.40391	5.03894	6.408	4.49017	3.3061	7.27205	3.95496	7.92308	7.11402	5.33107	7.63066	6.63414	9.66125
K02383	flagellar_protein_FlbB	3.42464	1.31517	2.52683	0.842838	2.69872	0.69241	2.24412	3.65728	1.82936	4.08147	3.0444	0.527503	3.25823	2.46169	5.10147	4.93767	4.32734	3.63126
K02385	flagellar_protein_FlbD	2.08776	2.37075	0.938016	2.59754	1.53613	1.03427	3.86902	4.82559	2.32281	5.09233	3.80272	2.27165	3.0278	6.29341	4.28003	3.5794	6.61053	3.44501
K02386	flagellar_basal_body_P-ring_formation_protein_FlgA	2.75194	3.096	3.58019	4.35136	3.31849	4.55112	9.77924	7.38207	5.78888	6.47177	7.19281	3.34685	8.24952	11.0691	10.1044	10.3352	9.469	12.3293
K02387	flagellar_basal-body_rod_protein_FlgB	9.22702	5.04269	5.6722	6.09758	8.83676	5.66164	8.51935	12.2239	10.2174	11.2818	8.43462	6.88912	14.0164	14.3347	16.3545	11.9864	15.1496	15.8918
K02388	flagellar_basal-body_rod_protein_FlgC	10.7536	6.43778	11.5158	8.57682	10.8605	7.06323	9.49262	21.6315	14.1892	18.9359	12.7558	9.9209	19.7504	21.867	23.1237	18.3648	23.7373	20.8241
K02389	flagellar_basal-body_rod_modification_protein_FlgD	20.7431	17.6459	20.7714	28.3195	24.4702	22.652	15.1137	25.8269	14.255	30.8453	17.8247	20.8515	45.037	18.5485	24.5236	21.8992	25.8044	21.0206
K02390	flagellar_hook_protein_FlgE	19.9071	8.32703	18.4851	15.2105	18.5376	11.2645	19.9432	34.718	17.5637	27.4832	20.9711	14.6714	29.6621	21.6342	23.8622	26.1209	22.4655	26.0857
K02391	flagellar_basal-body_rod_protein_FlgF	9.56711	5.58263	6.04602	8.04201	9.63179	7.31083	13.3018	15.6872	16.9586	18.9482	10.3849	8.25191	14.4636	18.5601	16.3687	11.5926	18.4677	14.1736
K02392	flagellar_basal-body_rod_protein_FlgG	7.02642	5.43094	1.97221	6.44964	6.15235	6.99989	13.604	18.5182	11.8048	14.965	8.26498	7.75854	17.1626	17.2561	16.7391	11.5981	17.6047	15.5946
K02393	flagellar_L-ring_protein_FlgH	9.89547	3.8101	10.5308	6.17277	7.2179	5.0062	12.2488	17.9425	13.0036	12.9793	12.5338	7.15695	16.5939	17.9251	17.3547	13.2037	19.637	17.7378
K02394	flagellar_P-ring_protein_FlgI	9.56921	3.36107	7.04307	7.91483	9.8451	2.88442	16.3451	18.8972	10.9616	16.8244	12.1615	8.85051	19.3413	20.0105	20.8337	13.6144	17.7749	17.7606
K02395	peptidoglycan_hydrolase_FlgJ	7.30441	6.01584	8.14559	6.92265	11.5403	5.05968	11.2339	14.7445	9.12178	12.0644	8.24002	6.00558	13.6857	14.8036	17.2488	17.9171	17.1113	16.8114
K02396	flagellar_hook-associated_protein_1	14.9974	6.23025	9.15219	10.4959	11.2146	8.49657	13.1716	25.2952	17.9612	19.7032	13.5951	11.2903	16.5513	18.9589	20.6813	16.8624	20.2585	20.1005
K02397	flagellar_hook-associated_protein_3_FlgL	3.37391	3.19265	1.21892	4.29847	3.50306	2.5648	7.74243	8.96761	7.4051	8.92032	5.42242	4.05988	10.2856	13.3456	9.75393	7.82071	13.2104	11.2868
K02398	negative_regulator_of_flagellin_synthesis_FlgM	7.35239	11.7101	8.39565	11.9023	7.49844	8.06039	10.6581	11.6287	16.2587	10.9666	11.8905	12.7516	17.5927	20.3681	20.3426	28.3094	25.7531	25.9248
K02399	flagellar_biosynthesis_protein_FlgN	1.84072	3.07882	1.52606	5.67032	3.0799	3.38465	5.06596	5.03762	4.06429	2.88503	3.32932	1.69675	6.84549	9.25857	9.65378	11.0071	8.05015	8.75391
K02400	flagellar_biosynthesis_protein_FlhA	3.48182	4.941	4.11216	5.98562	8.27396	6.8015	12.5823	13.7179	10.302	8.47372	9.41498	6.98083	17.3771	19.1343	25.4158	17.4768	22.166	17.2968
K02401	flagellar_biosynthesis_protein_FlhB	4.53686	4.57775	6.07437	3.85019	7.07699	4.40932	9.08429	11.8108	10.162	9.46662	10.212	3.68754	11.2926	9.78889	9.90603	11.7039	11.0185	13.5476
K02402	flagellar_transcriptional_activator_FlhC	7.4628	6.86062	7.5258	5.85601	7.69551	6.51393	9.04152	8.29635	10.2899	6.93621	5.67229	5.71678	13.6164	11.1954	11.3767	14.5429	10.2832	14.733
K02403	flagellar_transcriptional_activator_FlhD	6.8348	5.28539	6.82647	5.35751	6.36683	5.47361	8.5951	5.56727	7.09836	5.15183	4.43946	3.24245	12.9932	9.60618	10.6848	10.9791	10.013	16.0163
K02404	flagellar_biosynthesis_protein_FlhF	2.83198	4.93626	2.73575	3.68042	3.55658	7.36168	9.12413	4.98505	5.65171	8.07948	4.15662	4.24122	15.3214	16.9101	16.3322	12.7204	13.2281	14.9158
K02405	RNA_polymerase_sigma_factor_FliA	35.3137	32.0685	36.9337	49.9716	37.7208	39.8814	31.2439	39.2437	33.5974	44.3217	32.7508	34.2729	32.4648	35.0917	41.148	34.9056	35.1012	32.1391
K02406	flagellin	5.85012	10.4705	10.136	16.404	10.9344	12.6811	13.292	20.7253	18.2094	12.2238	13.4169	8.40673	23.1356	35.1639	31.2055	19.4812	29.4406	27.8917
K02407	flagellar_hook-associated_protein_2	4.04525	5.07583	5.49946	7.69268	6.36742	5.88725	6.33237	6.98516	5.37728	4.38187	2.85719	2.75347	11.3069	15.0866	12.5051	6.7659	8.88737	13.6085
K02408	flagellar_hook-basal_body_complex_protein_FliE	13.6972	6.99431	13.15	7.96036	10.0031	3.34935	11.3432	14.4642	8.31062	9.17517	10.3505	9.18942	12.5353	15.3859	16.8444	14.2486	17.5961	19.6467
K02409	flagellar_M-ring_protein_FliF	11.3521	8.7962	9.87502	7.88965	10.5635	7.66088	15.9104	16.7734	15.1382	17.403	13.2463	9.33917	18.8556	22.3236	20.0674	20.2612	21.7444	24.4719
K02410	flagellar_motor_switch_protein_FliG	15.3545	9.52962	13.7171	13.0413	14.2675	11.228	17.9833	25.4055	20.1573	17	17.0353	14.7841	24.6601	29.6303	31.9609	18.5942	29.1878	27.4202
K02411	flagellar_assembly_protein_FliH	3.19308	2.87919	1.90528	4.52203	2.86238	3.65781	6.43621	10.3127	8.98227	8.82641	6.25537	6.31023	7.97132	18.8046	16.723	13.371	13.6256	15.7393
K02412	flagellum-specific_ATP_synthase_[EC:7.4.2.8]	1.62952	4.98419	2.1536	4.04646	5.63321	6.1627	7.48076	8.17619	7.9866	13.7022	5.33435	9.08343	13.8379	13.4885	19.0926	11.599	10.8794	9.99629
K02413	flagellar_protein_FliJ	4.82607	3.48928	5.54565	4.86009	7.74974	4.27845	9.84728	11.3829	8.26384	12.2024	10.7651	9.46291	13.7264	13.8904	18.2981	11.8014	16.2914	13.1651
K02414	flagellar_hook-length_control_protein_FliK	2.21979	2.5933	3.40944	2.23815	3.92704	4.07917	6.75517	7.83172	4.61349	4.64767	7.03623	2.62268	6.44919	5.76092	7.05768	5.64204	7.1134	7.94086
K02415	flagellar_protein_FliL	14.9016	7.2268	13.0155	7.91111	11.7466	9.77679	10.1634	19.7897	12.6577	15.2641	13.1561	9.12424	17.6079	14.0384	15.9124	16.5878	22.3463	22.468
K02416	flagellar_motor_switch_protein_FliM	15.9152	10.5111	13.335	11.4131	15.9743	7.51925	16.2741	26.2278	18.5111	18.5753	17.4508	11.9481	21.1844	24.758	28.5788	21.8279	23.5009	23.7518
K02417	flagellar_motor_switch_protein_FliN	12.9327	5.68068	11.7833	7.82638	13.4863	7.96016	13.435	24.3666	21.6599	19.2827	18.9804	10.5066	17.0427	21.9543	25.9735	13.7928	22.288	18.8059
K02418	flagellar_protein_FliO/FliZ	6.27663	4.21137	6.3214	5.87186	6.30833	4.1174	9.33261	484.326	10.4968	11.4034	8.27208	5.56152	7.39958	13.1665	16.6966	11.3153	13.2287	14.9392
K02419	flagellar_biosynthesis_protein_FliP	12.4257	10.5049	15.0998	14.9583	17.1491	9.70045	19.5662	24.9566	17.1303	23.7709	17.665	13.5104	22.9303	28.1422	31.8734	19.8584	23.9021	26.3233
K02420	flagellar_biosynthesis_protein_FliQ	13.917	11.0167	14.5048	11.2633	17.5873	10.7928	15.0324	19.7622	15.1244	17.9943	16.4577	7.81092	17.4125	29.1318	31.6017	18.3556	24.9754	27.053
K02421	flagellar_biosynthesis_protein_FliR	7.49725	6.19148	8.62539	5.56679	7.62626	6.23741	11.8428	11.6975	9.22	10.8074	10.547	4.34809	12.2899	15.8439	19.0004	9.42494	16.1015	14.6683
K02422	flagellar_secretion_chaperone_FliS	2.49164	2.35105	2.9293	5.01131	4.41883	2.70284	2.08882	5.46251	3.64827	3.01106	1.9281	1.04992	5.62663	13.8647	11.5616	5.65074	7.94831	8.35045
K02423	flagellar_protein_FliT	3.24856	2.35196	1.2521	2.23802	2.23422	2.01733	3.37487	4.53061	3.22211	2.31298	0.768235	0.562898	6.40537	6.01355	4.74327	3.79126	3.79943	7.02537
K02426	cysteine_desulfuration_protein_SufE	13.6186	5.71523	14.7534	9.31109	11.4098	8.64887	3.62158	3.51426	2.77971	4.23824	5.25718	3.07984	2.16278	5.01156	4.18488	3.62338	4.58369	4.65227
K02427	23S_rRNA_(uridine2552-2'-O)-methyltransferase_[EC:2.1.1.166]	16.5211	17.5864	17.4003	21.6729	19.2662	17.7226	22.3004	23.588	22.8231	23.1815	21.6033	21.1775	42.0808	32.7486	34.1418	43.5247	39.3206	36.2044
K02428	XTP/dITP_diphosphohydrolase_[EC:3.6.1.66]	32.4758	35.7024	34.3273	40.0051	32.9493	34.3473	38.5658	39.7225	32.6088	41.2747	31.8023	33.1299	53.3365	48.4701	46.2522	59.465	54.8839	59.2934
K02429	MFS_transporter,_FHS_family,_L-fucose_permease	7.80574	12.9741	9.10367	15.9026	11.2923	12.599	9.63917	20.0383	9.50474	24.6653	15.24	16.6948	19.1343	34.5362	19.0811	21.2356	25.4511	24.636
K02431	L-fucose_mutarotase_[EC:5.1.3.29]	9.39881	2.84483	8.32211	4.13671	9.72094	6.02638	2.2086	2.56931	3.5801	3.11685	5.67018	1.80598	1.79541	5.26613	2.62964	2.20068	2.63853	1.70151
K02433	aspartyl-tRNA(Asn)/glutamyl-tRNA(Gln)_amidotransferase_subunit_A_[EC:6.3.5.6_6.3.5.7]	31.7216	42.1012	40.0806	54.2268	46.1085	50.9938	39.3728	32.995	52.5052	40.3349	34.0808	30.6015	39.9347	47.2422	49.5036	43.7965	35.2326	50.8788
K02434	aspartyl-tRNA(Asn)/glutamyl-tRNA(Gln)_amidotransferase_subunit_B_[EC:6.3.5.6_6.3.5.7]	104.536	91.821	96.3057	101.242	102.624	89.4519	110.241	115.193	100.916	108.953	94.1055	98.1479	98.925	86.9671	85.6337	92.3436	89.8642	97.1889
K02435	aspartyl-tRNA(Asn)/glutamyl-tRNA(Gln)_amidotransferase_subunit_C_[EC:6.3.5.6_6.3.5.7]	55.7393	43.8881	49.6504	57.8682	53.0307	51.9583	43.5416	48.3873	50.8381	47.0056	47.8277	44.0696	48.2091	47.6048	53.479	51.8801	56.7698	61.0185
K02437	glycine_cleavage_system_H_protein	171.065	149.029	156.167	153.166	157.289	136.58	150.984	154.31	142.296	167.251	160.761	141.039	152.322	140.647	142.181	182.88	146.274	171.358
K02438	glycogen_debranching_enzyme_[EC:3.2.1.196]	10.4025	8.65973	11.0682	12.0759	6.52389	9.50328	9.64311	13.7293	3.3089	8.3856	4.99197	6.63107	0	0.935191	1.42827	0	0	2.09729
K02439	thiosulfate_sulfurtransferase_[EC:2.8.1.1]	2.99519	1.52835	1.83924	1.12241	1.52341	1.57408	1.13813	0.665293	1.19308	0.531986	0.23828	0.421808	2.17737	0	1.30285	0.440155	0	2.69478
K02440	glycerol_uptake_facilitator_protein	7.6053	10.0348	8.66455	9.38608	11.3218	6.71978	3.07356	7.96403	7.38825	3.40208	4.41346	4.8904	0	3.06436	3.95753	2.5116	1.39274	2.31961
K02442	membrane_protein_GlpM	0	0	0	0	0	0	0.684156	0.735404	0.50389	0.462814	0.450558	0.445587	1.16371	0.676155	0.493506	0.583706	0.814021	0.713474
K02443	glycerol_uptake_operon_antiterminator	0	1.63606	0.723991	1.77918	0.396333	1.30955	1.54079	1.54962	1.8729	2.36847	0.994741	3.28564	0.444724	1.59407	1.48634	1.45596	1.26024	1.87977
K02444	DeoR_family_transcriptional_regulator,_glycerol-3-phosphate_regulon_repressor	2.04184	0.881983	2.11146	1.37522	3.50427	0.592031	4.55532	3.92932	3.70119	4.80165	2.64969	3.26138	1.03774	1.28104	1.5885	0.763895	0.727195	1.07374
K02445	MFS_transporter,_OPA_family,_glycerol-3-phosphate_transporter	1.75784	0	1.94943	1.12477	0.33761	2.24167	1.96939	1.81372	1.92463	1.24833	0.299666	1.02304	1.17512	0.396003	0.494188	0.99237	2.56313	2.00071
K02446	fructose-1,6-bisphosphatase_II_[EC:3.1.3.11]	12.7081	7.04999	14.5466	8.40594	17.939	8.54565	7.22403	9.77665	7.15262	9.09873	6.14878	6.94657	2.02619	0.967127	3.8701	1.82362	3.26219	3.26324
K02448	nitric_oxide_reductase_NorD_protein	19.7539	15.9115	15.7623	15.3664	20.9802	18.3082	37.3655	44.8665	51.3244	41.4696	41.2107	35.5201	51.8565	38.2227	52.5555	43.2079	49.0637	54.2091
K02450	general_secretion_pathway_protein_A	57.0623	51.7701	53.0974	58.4512	53.836	55.4553	72.2127	68.7823	77.398	75.0707	71.4729	61.8166	69.295	68.3275	73.9794	113.027	80.5579	110.436
K02451	general_secretion_pathway_protein_B	5.23964	4.35551	3.63549	2.73751	4.70586	5.78549	9.66492	9.42505	8.92009	9.65294	10.6532	7.51776	5.93738	7.37369	6.72896	15.5834	8.96888	11.5278
K02452	general_secretion_pathway_protein_C	23.7705	37.6818	25.2444	39.1546	23.2633	35.0795	33.3688	34.7854	31.6804	34.7043	35.8874	25.7485	22.0244	31.2609	29.7858	31.4386	35.888	35.8294
K02453	general_secretion_pathway_protein_D	73.9818	76.71	69.8313	96.2934	81.0101	71.2203	79.7931	68.3885	80.5198	72.0691	78.6303	64.0437	49.1444	62.9691	63.3291	64.8537	71.898	76.2768
K02454	general_secretion_pathway_protein_E_[EC:7.4.2.8]	64.8194	68.8824	61.71	85.849	59.7745	61.2887	48.4604	41.8125	28.651	58.025	48.3532	51.0689	35.1819	43.6767	37.6629	40.4522	43.2198	35.8736
K02455	general_secretion_pathway_protein_F	35.6001	46.598	31.541	58.4425	32.8778	48.4064	32.2229	25.1402	36.9052	38.3589	32.1306	33.2472	16.2587	23.4038	31.9021	21.1141	23.7208	28.2542
K02456	general_secretion_pathway_protein_G	150.486	196.918	151.1	240.626	166.113	182.739	136.925	129.172	139.971	168.186	139.906	160.913	103.401	131.388	123.117	110.808	151.769	119.484
K02457	general_secretion_pathway_protein_H	19.8042	25.8796	19.6298	21.8008	20.9217	18.9256	26.4667	20.2752	23.2945	24.9934	21.705	20.543	16.8915	22.0863	20.4153	19.0057	21.357	23.377
K02458	general_secretion_pathway_protein_I	32.4356	43.3153	30.4786	46.0524	34.7275	39.905	41.0623	37.3909	36.0621	50.9245	35.5744	38.3809	33.476	34.5012	32.3738	54.3106	39.6266	44.0262
K02459	general_secretion_pathway_protein_J	34.1362	27.3078	24.0901	35.5854	31.6815	33.6917	36.2434	34.0635	30.644	41.0959	36.1848	32.1131	26.1976	34.4822	31.148	39.5027	35.8123	37.6689
K02460	general_secretion_pathway_protein_K	43.46	43.7417	34.3237	48.6786	39.4171	45.8238	47.2385	52.2803	41.8592	53.3109	45.3857	46.0063	37.4369	38.3994	37.5491	44.8277	43.5754	44.2929
K02461	general_secretion_pathway_protein_L	19.8154	24.1689	18.798	22.2617	18.9586	18.5074	30.9042	27.1563	28.4586	35.1069	25.976	24.9507	25.2804	26.9821	26.6362	30.2217	30.4474	28.9039
K02462	general_secretion_pathway_protein_M	23.1437	19.537	23.5347	24.7621	24.0383	22.8304	31.0218	28.8928	25.3449	32.2613	28.5368	26.9352	25.2962	23.5189	26.3006	25.574	27.8565	25.4423
K02463	general_secretion_pathway_protein_N	4.12177	4.58702	1.71949	5.34697	4.66079	6.44405	9.28016	6.37714	11.1185	7.18405	6.39191	3.57585	5.96403	5.45919	5.79325	6.17125	3.0499	5.70527
K02469	DNA_gyrase_subunit_A_[EC:5.6.2.2]	59.8422	70.2123	69.5549	80.1936	65.9407	62.3779	52.8989	56.3137	42.1347	68.9811	37.9178	34.7152	50.2742	42.197	44.8936	51.0022	56.2264	57.4523
K02470	DNA_gyrase_subunit_B_[EC:5.6.2.2]	26.8997	26.8043	23.336	37.1805	29.0371	30.0475	22.2952	32.6473	28.1171	21.4203	23.3292	24.6655	37.0232	30.1512	25.8832	30.6028	24.1745	29.2571
K02471	vitamin_B12/bleomycin/antimicrobial_peptide_transport_system_ATP-binding/permease_protein	27.0244	22.2415	24.944	20.1995	26.4572	21.3415	25.2156	24.3814	24.49	27.3152	23.2916	17.6498	3.84048	6.49484	7.22397	7.11092	6.97348	7.89578
K02472	UDP-N-acetyl-D-mannosaminuronic_acid_dehydrogenase_[EC:1.1.1.336]	9.57799	4.71293	10.757	6.62823	10.1917	3.95361	1.52095	3.22501	0.304583	3.0649	2.83089	3.16379	12.6064	7.72	11.6353	8.57194	9.0929	9.01573
K02473	UDP-N-acetylglucosamine/UDP-N-acetylgalactosamine_4-epimerase_[EC:5.1.3.7_5.1.3.-]	10.1158	5.96321	8.53018	8.35419	11.0526	6.6199	8.47892	4.41315	8.80254	9.09589	7.44411	6.77627	9.76237	9.22791	12.2434	15.7672	11.3454	11.045
K02474	UDP-N-acetyl-D-glucosamine/UDP-N-acetyl-D-galactosamine_dehydrogenase_[EC:1.1.1.136_1.1.1.-]	33.3614	21.3114	39.292	21.6058	37.6783	21.4471	32.0494	26.3655	29.8897	33.0946	24.5555	22.2359	27.9085	23.28	30.8903	37.1725	38.147	30.9152
K02477	two-component_system,_LytTR_family,_response_regulator	62.0562	57.391	86.2175	65.0694	88.3623	75.5367	27.1125	22.0966	32.9464	26.9707	22.2688	25.5944	25.427	39.3871	34.9478	32.0304	38.5494	37.7239
K02478	two-component_system,_LytTR_family,_sensor_kinase_[EC:2.7.13.3]	61.3509	49.2421	74.7597	55.372	78.4814	58.8228	15.344	11.6425	17.6349	19.8102	12.2562	15.9318	17.8136	29.1867	19.6468	24.9233	28.757	29.8745
K02480	two-component_system,_NarL_family,_sensor_kinase_[EC:2.7.13.3]	55.7956	40.0772	48.5297	49.3861	57.9504	41.5349	32.0701	34.6951	29.5681	32.9849	34.8526	35.4239	15.4977	23.7419	26.5364	23.3509	25.9378	25.3121
K02481	two-component_system,_NtrC_family,_response_regulator	137.371	173.895	139.431	187.642	136.892	155.864	126.296	113.478	116.55	137.202	143.767	109.328	124.911	139.787	134.037	183.021	160.323	131.179
K02482	two-component_system,_NtrC_family,_sensor_kinase_[EC:2.7.13.3]	181.657	192.397	164.852	189.079	168.815	166.523	182.161	197.369	162.83	200.998	179.064	172.197	183.908	219.029	220.256	251.572	233.452	241.699
K02483	two-component_system,_OmpR_family,_response_regulator	288.9	264.494	316.737	280.432	332.478	284.533	227.842	242.122	222.799	260.006	242.554	208.433	184.852	197.882	180.766	158.241	171.234	192.61
K02484	two-component_system,_OmpR_family,_sensor_kinase_[EC:2.7.13.3]	26.0673	27.0009	18.9608	33.1013	35.8726	27.4749	23.9685	22.2625	21.3837	28.5851	24.2819	20.7015	18.4543	18.2169	19.6588	21.8293	14.7721	17.9768
K02488	two-component_system,_cell_cycle_response_regulator_[EC:2.7.7.65]	67.154	55.6279	58.2249	65.6004	60.989	64.9167	74.2804	76.102	73.0544	86.3811	67.2151	61.7875	74.611	87.0169	79.9256	88.1766	93.6763	83.2502
K02490	two-component_system,_response_regulator,_stage_0_sporulation_protein_F	19.8043	29.0571	17.5071	27.9509	17.6268	22.7142	31.7606	26.0615	25.5498	27.007	30.5443	22.1657	48.4664	48.3663	47.5651	90.1722	61.906	59.5408
K02492	glutamyl-tRNA_reductase_[EC:1.2.1.70]	60.3489	79.1272	62.7005	82.4338	69.9553	82.7148	80.083	68.2723	81.408	84.0599	72.4934	69.2395	75.203	68.5497	81.1337	78.7886	75.1595	90.4661
K02493	release_factor_glutamine_methyltransferase_[EC:2.1.1.297]	27.2542	27.0584	26.397	32.6239	32.6769	27.7207	31.8366	32.9733	26.3871	34.2781	31.5961	25.3339	32.8015	35.2339	28.4438	37.0907	34.8571	37.2433
K02494	outer_membrane_lipoprotein_LolB	3.62224	6.0804	4.35678	7.74672	6.25522	7.25967	9.80472	11.8504	15.9644	9.06436	10.1384	5.7171	7.5696	7.9959	8.17544	7.72545	8.69842	8.26395
K02495	oxygen-independent_coproporphyrinogen_III_oxidase_[EC:1.3.98.3]	81.0798	91.9044	89.0946	94.6703	95.7174	83.6814	83.3939	81.2013	84.632	83.2489	71.4487	76.1829	63.4717	68.7504	76.7897	72.4029	85.2138	78.2769
K02496	uroporphyrin-III_C-methyltransferase_[EC:2.1.1.107]	0.831502	2.57665	0.46895	5.69217	1.87292	6.36261	6.73001	7.56712	7.95262	7.07247	5.1096	2.9008	3.39908	6.42971	9.26412	3.02254	4.37456	6.07202
K02497	HemX_protein	39.9459	49.0203	36.0279	51.4463	34.9056	42.4681	54.1495	41.6285	44.9847	54.9998	44.2724	42.9403	37.4632	42.1142	43.1349	65.8812	43.426	55.8389
K02498	HemY_protein	9.54303	9.80992	7.32572	10.0605	8.80426	6.5786	15.5217	13.9797	17.5609	13.0913	15.1172	14.9972	14.6497	11.6681	11.6782	11.8755	9.52078	14.4005
K02499	tetrapyrrole_methylase_family_protein_/_MazG_family_protein	20.5042	17.0614	18.8639	13.3855	18.729	13.3834	14.3034	11.4825	13.0351	15.8906	12.005	12.9662	8.58238	10.2978	9.43964	13.5162	13.5075	7.04997
K02500	imidazole_glycerol-phosphate_synthase_subunit_HisF_[EC:4.3.2.10]	55.1389	66.6718	62.0541	70.3787	67.9944	71.1839	61.0283	78.5318	77.9445	82.6588	55.3752	64.9696	95.0492	95.4824	98.7127	101.856	93.5616	104.679
K02501	imidazole_glycerol-phosphate_synthase_subunit_HisH_[EC:4.3.2.10]	44.0591	46.0874	44.2421	48.1289	51.3982	50.5861	52.7474	44.5401	48.6703	47.0068	45.3244	38.7831	62.1029	57.4053	59.5918	83.4143	63.8974	69.247
K02502	ATP_phosphoribosyltransferase_regulatory_subunit	12.7325	12.4949	9.23451	16.1663	12.6825	15.9136	20.2041	29.5809	28.57	25.0868	15.3511	19.8954	38.4215	20.4845	23.9219	24.0861	17.7606	26.6804
K02503	histidine_triad_(HIT)_family_protein	94.1132	75.6113	95.112	88.0153	95.2664	73.9394	80.2771	82.6771	92.1666	82.581	73.8806	70.9751	69.6041	66.0218	72.5893	79.6737	71.9823	75.008
K02509	2-oxo-hept-3-ene-1,7-dioate_hydratase_[EC:4.2.1.-]	1.02595	1.18749	0.587601	0.462216	1.34726	1.17818	5.60045	2.76771	4.69616	4.0685	3.34177	2.2171	0	0	0	0	0	1.09043
K02510	4-hydroxy-2-oxoheptanedioate_aldolase_[EC:4.1.2.52]	58.1705	68.1202	68.1752	86.903	76.9841	78.5412	69.0842	69.0391	77.325	80.6359	64.0375	63.9863	49.8324	49.8331	47.2289	54.604	48.394	67.5947
K02517	Kdo2-lipid_IVA_lauroyltransferase/acyltransferase_[EC:2.3.1.241_2.3.1.-]	40.6015	42.6172	36.4099	56.442	47.3143	47.6628	46.815	44.1424	40.5752	48.0233	39.2987	35.5699	43.8207	43.6394	52.544	58.5971	46.2113	63.2458
K02518	translation_initiation_factor_IF-1	175.396	158.478	164.386	176.221	162.54	154.274	161.835	150.425	156.252	171.407	137.765	140.995	135.395	112.235	124.377	138.372	140.966	142.815
K02519	translation_initiation_factor_IF-2	166.605	166.024	164.622	169.521	161.678	152.716	182.318	172.921	173.713	182.211	148.1	148.335	141.384	129.21	141.854	131.8	125.488	129.843
K02520	translation_initiation_factor_IF-3	170.621	133.149	164.604	136.011	146.815	124.801	140.846	143.529	135.506	135.674	137.134	117.106	111.554	97.8581	110.726	124.168	119.111	115.161
K02521	LysR_family_transcriptional_regulator,_positive_regulator_for_ilvC	0	0	0	0	0	0	0	0.892905	0	0.692344	0.22746	0	0	0.427768	0.532705	0.491518	0	1.046
K02523	octaprenyl-diphosphate_synthase_[EC:2.5.1.90]	48.8489	48.8391	42.4812	48.6293	51.2734	47.4277	42.4231	52.9775	56.8755	56.2376	41.1092	42.0919	42.3613	46.1746	47.6266	55.2823	51.6607	51.8512
K02527	3-deoxy-D-manno-octulosonic-acid_transferase_[EC:2.4.99.12_2.4.99.13_2.4.99.14_2.4.99.15]	34.8618	49.4808	39.733	52.9491	41.8179	48.7686	41.2638	36.3603	34.8232	41.9252	28.9143	41.2282	43.138	42.4811	42.1732	49.3588	39.8665	55.9846
K02528	16S_rRNA_(adenine1518-N6/adenine1519-N6)-dimethyltransferase_[EC:2.1.1.182]	30.5226	39.6992	36.468	44.7365	36.7275	40.4985	36.3059	37.7461	38.7029	36.4276	34.9752	29.3932	51.4127	51.5112	46.6539	44.1966	47.666	53.1758
K02529	LacI_family_transcriptional_regulator	97.1091	50.0818	102.773	63.2094	108.78	48.4435	36.8483	43.2088	38.4141	40.525	54.9248	31.5228	36.5929	45.0443	34.5642	39.1556	30.9344	46.0796
K02533	tRNA/rRNA_methyltransferase_[EC:2.1.1.-]	18.461	15.9885	12.9035	24.5188	19.6375	19.9249	25.6846	36.1712	34.3529	33.8444	26.7089	20.2683	46.5981	43.123	42.9583	51.0611	41.7738	47.1999
K02535	UDP-3-O-[3-hydroxymyristoyl]_N-acetylglucosamine_deacetylase_[EC:3.5.1.108]	59.1284	55.3141	53.995	65.9375	58.2243	62.9211	60.1383	51.2545	62.1508	60.3721	53.3601	44.5324	43.465	42.5258	46.6141	63.8256	49.6198	59.5609
K02536	UDP-3-O-[3-hydroxymyristoyl]_glucosamine_N-acyltransferase_[EC:2.3.1.191]	51.1234	62.7247	55.5818	68.1218	52.6108	63.6598	50.4165	47.4147	54.0596	55.9583	43.4917	52.2285	47.9695	51.5287	46.9471	46.9663	48.6329	56.8869
K02539	myeloid_leukemia_cell_differntiation_protein_MCL-1	0	0	0	0	0	0	0	0	0	0	0	0	0.910501	0	0.666246	0.648422	0	0.521513
K02548	1,4-dihydroxy-2-naphthoate_polyprenyltransferase_[EC:2.5.1.74]	36.3774	19.953	29.2752	24.9213	29.5194	20.4095	19.3391	22.1369	18.4209	15.5842	26.4319	13.848	35.4418	40.112	39.3604	51.8252	37.4529	53.0228
K02549	o-succinylbenzoate_synthase_[EC:4.2.1.113]	19.4375	15.1072	14.647	10.4257	18.8548	11.0603	8.72038	7.04392	7.71608	13.105	10.6155	10.3414	10.9225	14.1229	11.4284	13.5825	13.3402	14.7566
K02551	2-succinyl-5-enolpyruvyl-6-hydroxy-3-cyclohexene-1-carboxylate_synthase_[EC:2.2.1.9]	1.47938	0.730885	1.36929	1.02911	1.15654	1.14579	0	0.86419	0	0.570178	1.3158	0	0.706249	0.587838	0.228282	2.17509	2.28424	0.835554
K02552	menaquinone-specific_isochorismate_synthase_[EC:5.4.4.2]	1.08019	0	1.11758	0.702927	1.63766	1.15348	0.337978	0.927269	0	0.530288	1.40668	0.340718	0	0.748776	0.270234	0	2.34257	0.848462
K02553	regulator_of_ribonuclease_activity_A	0.607572	1.20513	0.638214	2.23736	2.17244	2.66902	5.36968	2.6461	2.56478	2.62825	4.42132	1.14012	1.2781	3.48883	2.79708	3.14917	2.37882	6.2422
K02554	2-keto-4-pentenoate_hydratase_[EC:4.2.1.80]	1.31009	2.34363	1.90333	2.42192	3.66194	4.04753	4.01033	3.33106	2.12206	2.81446	0	1.27977	0	1.02481	1.16171	0.922924	1.98823	2.5295
K02556	chemotaxis_protein_MotA	26.9368	16.3662	28.959	22.5861	25.8021	20.795	22.048	33.7855	25.9545	24.8624	24.978	19.3625	19.2401	33.6743	33.6538	30.1187	33.9829	28.1818
K02557	chemotaxis_protein_MotB	46.3365	37.7761	45.2413	41.322	41.4461	31.0221	52.4923	48.2698	47.4723	55.0087	44.0155	46.9139	27.5222	43.3156	45.7032	32.4507	49.3533	37.29
K02558	UDP-N-acetylmuramate:_L-alanyl-gamma-D-glutamyl-meso-diaminopimelate_ligase_[EC:6.3.2.45]	33.5297	36.1342	39.1161	44.1188	39.7054	47.3023	38.0798	44.1232	48.9796	44.4324	29.2534	34.6344	19.7791	35.0692	36.062	19.5611	23.2719	30.9569
K02563	UDP-N-acetylglucosamine--N-acetylmuramyl-(pentapeptide)_pyrophosphoryl-undecaprenol_N-acetylglucosamine_transferase_[EC:2.4.1.227]	31.1562	28.5744	29.6887	44.1559	33.4576	43.4017	36.5547	36.5431	31.9337	37.762	27.9651	29.353	37.2706	38.3496	37.7926	42.9561	36.8653	43.0053
K02564	glucosamine-6-phosphate_deaminase_[EC:3.5.99.6]	24.0709	29.6056	23.7183	38.9854	29.6948	32.2523	17.6364	21.262	22.4841	28.1014	22.2923	26.7877	19.7096	29.2527	22.2292	22.9915	26.2735	23.6351
K02566	5'-nucleotidase_[EC:3.1.3.5]	1.70793	1.2963	0.646437	1.13505	2.3031	1.8397	2.60347	4.04442	3.50767	0.495424	3.09814	0.671767	0	2.36548	0.261544	1.66271	4.97585	2.97514
K02567	nitrate_reductase_(cytochrome)_[EC:1.9.6.1]	13.5532	12.0682	12.1242	11.5196	16.4125	8.45618	14.1791	6.08899	13.1199	6.88607	12.3102	2.51038	7.15155	8.24098	11.1934	6.91129	10.1042	11.2791
K02568	nitrate_reductase_(cytochrome),_electron_transfer_subunit	7.33466	6.79238	9.07178	8.35513	8.45231	9.27368	6.38594	4.16429	6.31922	3.04582	4.69068	3.79538	7.43916	4.31223	7.78886	4.76478	7.62787	10.1042
K02569	cytochrome_c-type_protein_NapC	16.0785	10.756	18.4208	7.55953	15.128	9.35397	11.9004	10.5111	11.9979	6.56519	6.51726	3.58503	7.72914	10.0729	8.31596	6.24512	10.6468	10.733
K02570	periplasmic_nitrate_reductase_NapD	0.665894	2.78144	3.43712	2.92205	2.36106	4.00995	4.06728	2.02587	4.75817	1.64876	1.24674	2.2344	5.27008	3.26208	4.7009	4.28731	2.78749	3.60647
K02572	ferredoxin-type_protein_NapF	0	0	0	0.254479	0	0	0	0	0	0.554027	0.321564	0.270563	0	0.956482	0	0.746267	0	0.290379
K02573	ferredoxin-type_protein_NapG	17.9532	17.8301	9.89822	15.9375	13.56	12.6414	25.2343	21.2628	20.8649	28.628	28.1214	19.2438	33.2437	36.3777	42.4747	41.2185	39.9946	40.8305
K02574	ferredoxin-type_protein_NapH	65.8264	73.5306	60.679	75.4243	64.2343	68.3043	73.9719	73.1596	66.9645	81.9949	71.6969	72.8612	78.7235	97.6858	98.0206	90.5186	98.3938	97.0693
K02575	MFS_transporter,_NNP_family,_nitrate/nitrite_transporter	65.8655	59.4244	74.8208	60.7774	69.7658	52.8266	88.0475	68.9468	94.5945	72.4496	63.53	55.4924	65.5619	49.7915	55.1904	56.6725	66.3426	72.0851
K02584	Nif-specific_regulatory_protein	23.4394	25.9718	16.384	31.4588	23.0192	18.8505	14.2508	24.7391	18.2356	29.8693	21.7966	13.1843	32.0979	26.5839	35.264	17.1292	22.4163	28.7402
K02585	nitrogen_fixation_protein_NifB	0.743898	8.40055	2.12823	8.3424	1.74308	7.94668	11.4208	6.88141	6.06354	7.3101	8.00026	7.42781	17.3865	16.8798	24.0054	19.4433	22.5607	19.2408
K02586	nitrogenase_molybdenum-iron_protein_alpha_chain_[EC:1.18.6.1]	6.68797	14.3396	5.13883	6.66138	2.61651	13.3495	5.16916	13.7252	10.3283	12.4455	6.72785	6.93213	15.1204	16.5325	18.2698	11.4113	16.6409	16.1583
K02587	nitrogenase_molybdenum-cofactor_synthesis_protein_NifE	0	5.26379	0	6.68764	0.957525	6.70905	5.75131	8.35192	8.10458	4.51088	7.41299	4.60857	10.0906	10.6656	11.009	5.37585	13.1075	5.20638
K02588	nitrogenase_iron_protein_NifH	4.92148	14.9315	2.29012	12.3985	3.88514	13.1593	11.7156	18.4766	10.8867	13.6385	10.2259	8.64049	24.7932	22.1172	23.4399	20.1019	23.9176	22.2897
K02589	nitrogen_regulatory_protein_PII_1	0.297143	0.356837	0	1.42186	1.46483	0.771853	0.472739	0.928161	2.67775	0.400586	0.86884	0	1.27641	4.09248	4.08394	1.01294	2.33696	4.50419
K02590	nitrogen_regulatory_protein_PII_2	0.345266	0.179655	0.456294	1.16402	0	0	0.40388	0.75824	0.815011	0.250567	0.222157	0	1.1478	2.53833	2.50818	0	2.5928	2.17521
K02591	nitrogenase_molybdenum-iron_protein_beta_chain_[EC:1.18.6.1]	2.76424	9.3685	3.30699	7.00436	2.93701	9.25895	8.63899	8.80841	5.68684	3.95412	4.69449	6.16267	7.66464	10.5368	15.0292	10.6532	12.4115	8.65567
K02592	nitrogenase_molybdenum-iron_protein_NifN	0.392595	1.47961	0	1.34712	0	2.28065	2.16839	3.52087	3.73177	1.2581	3.21897	1.37198	5.18703	5.72166	6.0196	2.66472	3.06193	3.51467
K02593	nitrogen_fixation_protein_NifT	0	1.99346	0	1.04502	1.17357	3.63666	2.52982	3.59715	1.77526	1.75284	1.3081	1.23253	2.81001	4.21737	5.1872	4.16788	5.67039	2.97344
K02594	homocitrate_synthase_NifV_[EC:2.3.3.14]	1.95575	1.50209	1.87008	1.95579	0.401934	2.41904	2.31506	5.66654	1.75212	0.867556	4.24178	2.36577	3.81974	4.63711	6.77933	6.89182	5.64573	5.21394
K02595	nitrogenase-stabilizing/protective_protein	0	1.78281	0	1.67081	0	2.225	1.78837	3.60528	2.48896	0	2.75775	1.56151	5.53015	6.30886	5.3546	3.27932	3.93972	3.83861
K02596	nitrogen_fixation_protein_NifX	0.753586	4.07533	0	4.02028	0.244896	6.1917	7.09216	5.23077	5.7979	3.45071	6.80401	1.19201	4.25344	11.806	12.6126	6.70032	9.81229	10.6456
K02597	nitrogen_fixation_protein_NifZ	0.606993	1.17483	0	2.43018	0	3.32915	3.24096	4.17755	4.89672	2.50115	1.91928	1.82264	5.8205	5.85387	6.07313	4.82268	3.22959	6.23656
K02598	nitrite_transporter	0	0	0	0	0	0	1.02318	0.746929	0.588777	0.568058	0.420706	0.448794	0	0	0	0	0	0.449427
K02600	transcription_termination/antitermination_protein_NusA	189.437	164.586	187.607	169.776	179.112	156.826	168.64	180.076	196.483	174.414	162.72	155.238	166.076	158.28	170.224	177.017	164.808	172.146
K02601	transcription_termination/antitermination_protein_NusG	221.783	165.979	203.918	162.473	191.532	144.943	189.752	181.35	170.971	170.332	164.629	135.813	116.335	115.742	139.42	143.727	141.875	136.124
K02609	ring-1,2-phenylacetyl-CoA_epoxidase_subunit_PaaA_[EC:1.14.13.149]	33.9018	31.2033	41.9535	29.3756	41.4787	26.9155	33.9867	22.2065	31.3983	17.9381	23.6341	15.9688	14.0221	11.1702	11.1214	11.2008	9.30123	15.0403
K02610	ring-1,2-phenylacetyl-CoA_epoxidase_subunit_PaaB	7.06041	6.73831	8.54635	7.78671	12.0573	7.11828	9.67152	8.94772	8.78659	5.2001	4.31601	6.58256	5.37282	3.83794	5.5566	3.90826	5.30604	8.0282
K02611	ring-1,2-phenylacetyl-CoA_epoxidase_subunit_PaaC_[EC:1.14.13.149]	7.27219	5.08436	5.73011	4.90261	10.3623	6.21514	6.82565	4.36732	5.10237	5.02878	4.94624	2.86275	2.91738	3.64587	4.06991	2.77448	2.60931	6.21411
K02612	ring-1,2-phenylacetyl-CoA_epoxidase_subunit_PaaD	6.50437	3.37907	5.86712	3.49198	7.17338	3.48298	6.62186	2.91918	2.94868	3.81394	3.65386	1.41779	2.85654	1.08847	1.18637	2.26832	1.05294	2.90062
K02613	ring-1,2-phenylacetyl-CoA_epoxidase_subunit_PaaE	5.79256	4.2863	6.51344	3.61494	8.07738	5.62816	2.45011	4.00702	3.68695	2.16056	1.26522	2.06809	4.5644	1.76531	1.9762	3.13426	1.9178	2.54352
K02614	acyl-CoA_thioesterase_[EC:3.1.2.-]	26.8178	26.051	24.0719	29.7288	24.938	25.1032	35.9947	33.2448	30.325	39.5842	29.6403	34.8611	43.3243	42.0827	47.6459	70.6153	35.3394	58.9153
K02616	phenylacetic_acid_degradation_operon_negative_regulatory_protein	1.59064	3.45598	2.17949	5.35241	3.25398	2.7561	0.672453	2.187	0	2.8869	2.11583	1.10248	2.30597	3.44562	0	0.93264	2.80453	1.5319
K02617	phenylacetic_acid_degradation_protein	9.39036	4.2469	8.98658	5.27916	8.98605	7.20313	4.71216	3.76396	2.30987	3.60546	3.16445	2.75866	3.53095	1.80741	2.59719	2.04177	2.56261	4.39103
K02619	4-amino-4-deoxychorismate_lyase_[EC:4.1.3.38]	7.74008	6.61342	2.82991	9.02555	8.92718	9.77821	6.16688	6.63474	5.0755	5.23135	5.47196	3.69354	9.18422	9.8185	7.8591	7.48538	10.3875	6.58526
K02621	topoisomerase_IV_subunit_A_[EC:5.6.2.2]	10.6035	13.0777	12.036	9.40793	10.8363	9.08536	15.402	13.4096	17.4464	15.4915	12.2934	8.81608	9.3842	6.26073	4.62834	3.10945	4.56902	8.96028
K02622	topoisomerase_IV_subunit_B_[EC:5.6.2.2]	7.92413	7.12218	9.00184	8.27886	10.7209	8.31604	11.739	15.4923	12.3085	3.87455	8.28105	4.46385	10.2292	10.0426	5.35341	7.78729	5.69895	4.90474
K02624	IclR_family_transcriptional_regulator,_pca_regulon_regulatory_protein	2.16345	3.43371	4.08574	1.76394	7.17785	3.90068	5.36165	4.96468	5.13278	4.44222	3.56918	2.5256	1.58604	0.254019	0.809937	1.2184	0.391645	3.1074
K02626	arginine_decarboxylase_[EC:4.1.1.19]	27.7938	32.8661	28.9147	30.8423	22.9441	24.0338	35.9659	33.8685	33.7181	42.6957	33.2186	37.3902	52.7565	47.059	45.1088	65.4461	48.0352	49.2133
K02635	cytochrome_b6	5.55456	4.08926	4.38212	3.13781	4.05117	5.85485	6.43397	6.39224	3.46472	9.05824	2.61117	2.64268	0.553498	1.55645	1.54872	0.706441	1.44736	0.488614
K02636	cytochrome_b6-f_complex_iron-sulfur_subunit_[EC:7.1.1.6]	53.0446	56.698	52.304	64.9213	66.0618	57.3933	33.5584	41.1352	37.9252	53.6546	40.1434	34.5941	13.9712	22.041	19.7325	18.0814	22.6912	20.675
K02638	plastocyanin	19.1316	22.2598	23.9881	26.6294	30.9603	21.3189	21.1532	34.8381	24.1423	40.3216	26.6531	25.0952	6.23574	8.45019	11.2607	9.50262	14.0836	7.72981
K02639	ferredoxin	1.82814	2.63338	2.82417	2.33911	1.82577	3.75026	2.56459	4.47638	3.69172	1.96375	1.70895	1.4935	1.04917	3.56173	1.1921	2.1927	0.701611	2.19076
K02641	ferredoxin--NADP+_reductase_[EC:1.18.1.2]	0.824696	2.94793	0	2.10388	0.684091	1.98479	1.111	1.86919	1.90546	2.25853	1.20202	2.71599	1.54333	2.58864	0.533986	1.07172	2.46342	1.30052
K02650	type_IV_pilus_assembly_protein_PilA	59.9964	55.3098	59.8295	63.7712	58.6331	51.0734	76.1268	66.8526	60.0431	64.2934	55.3545	53.6127	18.3096	33.1812	47.0342	67.6826	46.3571	50.0266
K02651	pilus_assembly_protein_Flp/PilA	134.142	80.965	131.518	87.4548	124.555	82.8725	45.0538	65.0191	39.6793	50.5678	54.1452	45.0206	19.9843	22.4058	23.8684	38.7974	24.6218	29.5271
K02652	type_IV_pilus_assembly_protein_PilB	62.5675	65.899	67.7856	91.4087	73.9825	56.0374	43.5599	42.9451	24.5502	51.5945	49.1501	52.7435	45.789	36.8206	46.9566	50.9139	50.7258	40.2659
K02653	type_IV_pilus_assembly_protein_PilC	94.1481	92.1814	96.8728	96.9455	86.0527	84.5573	89.0805	77.335	85.3111	74.9495	73.7896	71.5137	47.1657	54.8036	47.3929	65.2415	70.0672	64.2127
K02654	leader_peptidase_(prepilin_peptidase)_/_N-methyltransferase_[EC:3.4.23.43_2.1.1.-]	64.0291	48.8915	47.7305	64.0126	55.5486	51.2213	53.825	53.837	48.0685	54.3404	42.5535	44.161	48.314	48.0729	51.7274	59.2408	54.623	52.6324
K02655	type_IV_pilus_assembly_protein_PilE	17.6795	13.8316	20.6496	14.1577	20.3871	13.0164	18.9039	15.7465	18.6481	15.989	17.6414	17.4214	15.2689	10.3098	20.453	18.6352	20.6544	22.7772
K02656	type_IV_pilus_assembly_protein_PilF	45.8631	52.6715	49.3747	55.3207	50.2971	49.8484	67.9373	56.6597	57.2478	65.1267	59.841	45.6262	54.9257	66.6626	69.4014	80.6424	68	80.518
K02657	twitching_motility_two-component_system_response_regulator_PilG	33.7602	21.7423	30.4941	19.265	27.5202	18.8148	41.0508	29.6621	39.6266	24.6168	30.0716	19.1619	36.5425	25.6381	33.268	37.0287	37.6946	38.7717
K02658	twitching_motility_two-component_system_response_regulator_PilH	27.4904	16.5656	24.7819	17.1759	24.7209	17.444	43.1784	31.0332	36.8319	22.6371	31.2744	11.4536	27.8836	18.6918	27.5595	32.5886	28.4137	31.0396
K02659	twitching_motility_protein_PilI	6.27734	6.98876	5.57142	7.78497	6.14831	6.86582	12.9649	10.2761	19.1976	11.7164	10.8419	6.27002	14.0329	11.4166	11.5935	8.59078	15.6441	14.3592
K02660	twitching_motility_protein_PilJ	2.86712	4.34514	5.9594	4.4603	5.33641	5.58756	12.1658	4.37298	8.79953	7.87675	4.23365	2.63436	7.03307	2.09939	3.34714	3.7324	6.08936	7.6461
K02662	type_IV_pilus_assembly_protein_PilM	127.888	142.249	132.376	145.594	128.417	125.301	136.065	119.233	137.011	127.976	119.048	114.877	103.126	108.584	110.676	119.439	117.094	111.811
K02663	type_IV_pilus_assembly_protein_PilN	76.1354	63.5088	72.4946	67.6359	68.588	63.6803	77.936	60.933	80.3361	72.878	62.3149	65.8216	55.1092	57.6185	63.8644	71.0285	69.0628	71.7584
K02664	type_IV_pilus_assembly_protein_PilO	67.6262	64.6689	65.1536	76.3591	63.6514	69.0882	74.9794	60.174	72.1166	67.7692	62.6998	61.6467	62.7668	55.2876	61.9973	75.0906	72.1038	82.2701
K02665	type_IV_pilus_assembly_protein_PilP	24.8907	23.8373	19.6312	29.0411	25.0321	26.1587	35.5286	35.0625	39.4126	32.5305	31.171	27.1314	25.1245	30.5206	33.0281	46.645	40.3039	40.7047
K02666	type_IV_pilus_assembly_protein_PilQ	36.6523	30.6389	43.0582	33.5644	41.8845	33.9947	47.534	37.3241	45.4942	31.6754	41.802	34.3916	34.0028	34.6622	37.865	38.4331	36.553	39.708
K02667	two-component_system,_NtrC_family,_response_regulator_PilR	16.6507	21.936	17.8295	20.2119	19.3074	17.4919	23.3981	14.0219	18.2583	13.9828	12.9547	14.2266	23.4032	22.6804	18.9769	17.278	18.2603	18.5635
K02668	two-component_system,_NtrC_family,_sensor_histidine_kinase_PilS_[EC:2.7.13.3]	26.1316	28.6069	25.289	28.6818	27.9539	29.9476	30.5566	25.9529	28.1751	24.5213	23.5622	20.7683	17.3274	23.1142	24.8805	22.8516	22.8874	26.4735
K02669	twitching_motility_protein_PilT	219.511	252.57	255.063	282.168	232.588	244.003	208.855	227.801	226.231	248.092	201.06	224.682	155.405	167.155	179.403	134.425	166.661	159.565
K02670	twitching_motility_protein_PilU	66.4033	51.8906	73.4771	59.1365	62.945	51.8072	87.6309	56.4051	75.5634	56.3944	62.1217	48.4201	55.154	44.0708	64.2128	61.1235	73.8514	62.8917
K02671	type_IV_pilus_assembly_protein_PilV	34.388	36.4906	34.391	42.2817	42.3296	38.4484	44.3053	43.2205	49.5342	46.3981	41.4793	42.0404	49.6814	56.1937	51.7439	79.4104	60.0453	63.0639
K02672	type_IV_pilus_assembly_protein_PilW	56.9715	56.7751	58.0819	75.4198	58.7927	56.2267	63.6115	63.8023	70.6528	77.4263	62.5839	73.8245	69.0513	67.4544	64.5861	98.9875	70.3226	90.3172
K02673	type_IV_pilus_assembly_protein_PilX	37.7682	40.9994	44.416	46.7027	41.0345	39.1208	37.8293	36.2231	48.5596	45.6645	43.4934	45.4435	45.9712	59.8009	60.2276	87.609	59.6829	67.9805
K02674	type_IV_pilus_assembly_protein_PilY1	72.1173	65.8462	60.9251	62.7755	60.4988	51.1949	88.7576	81.1139	85.5121	82.9251	71.8367	67.7982	110.446	103.416	112.2	169.57	128.591	151.249
K02676	type_IV_pilus_assembly_protein_PilZ	26.0751	21.9301	29.8796	28.729	32.4708	23.8431	39.2166	41.6718	38.3441	33.7534	33.318	29.8493	32.2191	45.8306	42.1937	34.4825	46.2584	43.5607
K02678	C-ets-1	0	0	0	0	0	0	0	0	0	0	0	0	0.671044	0	0.595512	0	0	0.815595
K02680	prepilin_peptidase_dependent_protein_B	0.361721	0.380842	0	0.273907	1.13039	0.387359	0.911605	0.953964	1.49343	0.855636	0.519871	0.82492	0	0	0	0	0	0.381784
K02683	DNA_primase_small_subunit_[EC:2.7.7.102]	0.281194	1.53562	0.514767	1.3081	0.192304	1.00455	0.782738	3.14527	1.76637	1.00119	0.709301	2.28537	20.7817	16.815	15.7018	20.7116	17.2431	16.1518
K02686	primosomal_replication_protein_N	7.00234	9.43869	8.33859	7.19505	8.27904	8.86805	12.944	9.42714	13.1621	9.35752	6.71923	6.64982	11.5593	8.06916	7.46893	10.4676	5.91355	12.7721
K02687	ribosomal_protein_L11_methyltransferase_[EC:2.1.1.-]	45.353	38.5647	46.3834	43.6728	44.456	40.3756	43.4971	39.3246	46.8427	48.0282	47.504	40.5018	36.7029	42.3118	46.1537	52.3427	47.5022	56.7938
K02688	transcriptional_regulator,_propionate_catabolism_operon_regulatory_protein	0	0.358646	0	0.353707	0	0	0	0.722518	1.59199	1.30133	0.985374	0.652616	3.77232	2.80571	2.08342	4.1075	3.47716	5.44354
K02694	photosystem_I_subunit_III	0	0.920843	1.04884	0	0.634096	0.844222	1.14337	1.23862	1.17418	1.18419	0.901223	0	1.143	0.837443	0	1.17843	0	1.10678
K02703	photosystem_II_P680_reaction_center_D1_protein_[EC:1.10.3.9]	0.614912	3.83781	0.679923	4.5392	0.405375	3.75898	0.939208	5.06387	0	4.87768	0.570684	4.0789	1.31245	4.82546	1.93181	0	4.91112	1.04275
K02705	photosystem_II_CP43_chlorophyll_apoprotein	0	0.551835	0	0.585306	0	0.399269	0.609011	2.50417	0	2.25441	0	1.41052	0.712157	1.08173	0.715917	0	1.56043	0.477983
K02709	photosystem_II_PsbH_protein	0	0	0	0	0	0	0.552087	0.90422	0.430711	0	0	0	0	0.455276	0	0	0	0.194738
K02716	photosystem_II_oxygen-evolving_enhancer_protein_1	1.65044	2.9934	1.13462	3.35792	1.41207	2.38765	2.1339	3.09366	1.07844	2.59455	0.727725	3.10749	2.62744	2.97903	2.38782	2.29749	3.24773	2.35355
K02725	20S_proteasome_subunit_alpha_6_[EC:3.4.25.1]	0	0	0	0	0	0	0	0	0	0	0	0	0	0	0	0	0	0.452658
K02727	20S_proteasome_subunit_alpha_7_[EC:3.4.25.1]	0	0.615798	0.619652	0	0.425148	0	0	0.469729	0	0	0.43338	0	0	0	0.505615	0.682693	0	0.706862
K02728	20S_proteasome_subunit_alpha_3_[EC:3.4.25.1]	0	0	0	0	0	0	0	0.444683	0	0	0	0	0	0	0.50621	0	0	0.408772
K02730	20S_proteasome_subunit_alpha_1_[EC:3.4.25.1]	0	0.383014	0	0	0	0	0	0	0	0	0	0	0	0	0.476542	0	0	0.494511
K02737	20S_proteasome_subunit_beta_5_[EC:3.4.25.1]	0	0	0	0	0	0	0	0	0	0	0.421132	0	0.373325	0	0	0	0.349947	0.548662
K02739	20S_proteasome_subunit_beta_2_[EC:3.4.25.1]	0	0	0.367407	0	0.304877	0	0	0	0	0	0	0	0.450578	0	0.495564	0	0	0.471138
K02742	SprT_protein	1.31863	1.18494	1.74686	1.13957	2.59914	1.89971	3.52695	3.01857	3.76687	1.72788	2.56719	2.16541	12.0841	4.40265	4.41889	6.08273	15.0922	7.64019
K02761	cellobiose_PTS_system_EIIC_component	0	3.90238	1.35547	3.33215	2.93659	2.25489	1.57323	0	1.70103	1.32009	2.08266	3.28936	0	0.607537	2.30788	0.691176	0.966857	2.10014
K02768	fructose_PTS_system_EIIA_component_[EC:2.7.1.202]	0.55838	1.61349	0.293567	1.81169	0.848361	1.4057	0	1.98753	0.490135	2.67406	1.05693	2.18271	1.81192	0.916691	1.88001	2.6017	4.21338	0.886333
K02769	fructose_PTS_system_EIIB_component_[EC:2.7.1.202]	0.667856	0	0	0.909644	0	0.963439	0	0.806804	0	1.03443	0.386337	0.709081	0	1.46405	0.464351	0.575496	0.874437	0.420967
K02770	fructose_PTS_system_EIIBC_or_EIIC_component_[EC:2.7.1.202]	0	0.400752	1.11507	0	0.536432	0	0.781472	3.39087	0	3.25485	2.27249	1.1092	1.58993	0	0.690388	0	0	1.35143
K02773	galactitol_PTS_system_EIIA_component_[EC:2.7.1.200]	6.23856	3.42623	9.05703	4.72378	5.75126	4.18013	0.418564	0.221298	0.360231	0.877753	1.64939	0	0.949358	0	1.00217	0	0.953896	0.92216
K02774	galactitol_PTS_system_EIIB_component_[EC:2.7.1.200]	8.2846	4.54347	10.0883	4.79034	8.88316	4.67702	0.447731	0.325977	0.506224	0	2.62405	1.07817	1.00949	0.64064	0.450568	0.47913	1.6086	1.15599
K02775	galactitol_PTS_system_EIIC_component	9.16219	4.05252	7.26801	5.50859	6.52879	4.93281	1.36857	0.421325	0.572292	0.449439	1.09538	0	0.58608	2.20371	1.06015	1.04041	1.09486	1.06393
K02777	sugar_PTS_system_EIIA_component_[EC:2.7.1.-]	0	0.250984	1.31015	0.340838	0.28028	0	0.55239	0	0.51816	0	0	0.399553	0.711166	0	0	0	0	0.805926
K02784	phosphocarrier_protein_HPr	61.7025	62.459	61.1061	72.7916	63.2586	61.7479	60.5894	65.3342	61.0382	68.0116	53.9296	56.7728	44.7049	54.2328	56.726	57.7996	56.385	56.0135
K02793	mannose_PTS_system_EIIA_component_[EC:2.7.1.191]	37.4586	23.9311	31.1693	31.7874	33.8313	30.0304	38.8641	42.9758	42.9226	37.9157	38.6759	32.1139	42.8748	40.9489	45.3414	56.7797	42.7484	49.8401
K02798	mannitol_PTS_system_EIIA_component_[EC:2.7.1.197]	6.13609	1.56097	4.60372	0	4.67444	3.22909	0.38658	2.62273	1.55679	2.30271	0.258291	2.07004	0.862843	1.20982	0.759518	0	0	2.13077
K02800	mannitol_PTS_system_EIICBA_or_EIICB_component_[EC:2.7.1.197]	6.10988	3.05029	5.51184	4.29788	4.04245	2.38485	0.680634	1.32311	0	2.36295	0	0.581196	0.441677	0	0	0	0	0.413381
K02803	N-acetylglucosamine_PTS_system_EIIB_component_[EC:2.7.1.193]	0.96439	0	0	0	0.320565	0.347147	0.926728	0	0.671358	0.769396	0.591663	0.642851	0	0	1.49654	0	0	2.13777
K02805	dTDP-4-amino-4,6-dideoxygalactose_transaminase_[EC:2.6.1.59]	17.0182	11.4395	17.2424	16.1596	18.5213	14.2505	3.48125	5.27229	6.69454	7.5814	5.56349	6.06989	2.18812	3.63798	6.64611	5.10905	4.41831	3.2377
K02806	nitrogen_PTS_system_EIIA_component_[EC:2.7.1.-]	38.0982	48.4882	40.4799	52.6928	42.1556	41.3991	46.8899	42.7303	40.083	41.4157	32.8486	38.0472	31.3409	34.9877	39.7945	42.3319	38.1049	36.6389
K02823	dihydroorotate_dehydrogenase_electron_transfer_subunit	17.8157	23.1767	11.9545	23.2399	14.6453	18.044	26.4975	23.4198	22.7464	25.3148	22.8433	22.4845	47.3533	43.2258	44.3166	61.0048	52.4946	52.1343
K02824	uracil_permease	3.35098	3.30771	3.70106	3.3051	6.41071	2.94728	1.02928	0.573704	1.82486	1.42158	0.525389	0	0.947563	0	3.03461	0.804044	1.50462	1.20304
K02825	pyrimidine_operon_attenuation_protein_/_uracil_phosphoribosyltransferase_[EC:2.4.2.9]	52.4901	67.3443	57.8747	76.9851	61.3926	68.5273	56.6168	53.1903	65.4802	69.9007	57.8134	52.5907	52.9666	51.5458	49.26	46.3814	53.6789	57.4523
K02834	ribosome-binding_factor_A	82.6578	71.6111	78.4909	80.4263	78.9068	72.3237	71.219	62.5963	74.4724	73.8937	66.0596	58.9545	60.8348	60.8265	66.3633	76.3746	65.0029	71.7547
K02835	peptide_chain_release_factor_1	108.779	106.856	100.166	120.206	107.351	102.159	101.173	111.642	113.415	114.309	96.3239	103.215	87.3232	93.4137	90.7978	77.0747	81.8057	95.033
K02836	peptide_chain_release_factor_2	131.604	118.428	137.581	126.808	136.702	106.486	112.027	121.799	110.246	120.125	103.79	93.3893	97.1737	92.6865	92.3973	102.934	99.1146	98.7647
K02837	peptide_chain_release_factor_3	36.1831	44.6788	47.638	50.2528	47.8082	46.5986	53.6553	38.5329	57.6387	45.6471	47.4358	46.5205	42.0332	40.0921	48.4764	31.2503	51.5141	51.1813
K02838	ribosome_recycling_factor	132.045	115.273	136.28	121.046	134.387	110.28	118.072	126.039	118.039	132.851	116.172	99.6155	95.8245	93.7534	101.055	115.283	101.601	113.381
K02839	peptide_chain_release_factor	0	0	1.44861	0.533223	0	0	0	0	0	0	0.365476	0	0.496681	2.09349	0.949872	1.11524	0	1.41129
K02841	heptosyltransferase_I_[EC:2.4.-.-]	15.6371	13.5696	14.796	18.7176	15.8215	18.4475	13.2081	13.3823	12.4146	18.1932	13.4232	11.6681	12.2676	14.789	15.7025	18.5766	16.2259	18.4349
K02843	heptosyltransferase_II_[EC:2.4.-.-]	25.2651	21.6097	26.1131	30.2985	19.3215	28.6096	25.7384	26.3481	23.1568	30.4396	23.7078	29.7591	15.2862	17.5401	21.8687	25.2862	25.6641	22.7834
K02844	UDP-glucose:(heptosyl)LPS_alpha-1,3-glucosyltransferase_[EC:2.4.1.-]	4.88741	7.66279	5.83386	9.00928	6.02126	6.97405	10.5612	10.8134	13.3227	10.4238	9.09812	7.97591	11.0282	12.4083	13.1508	21.7055	13.4909	22.6971
K02847	O-antigen_ligase_[EC:2.4.1.-]	17.9953	18.7534	18.7678	23.568	22.1028	22.5145	12.8011	9.99704	12.1409	12.0724	14.1966	8.15198	12.1488	13.1674	18.0305	11.8716	17.9079	16.207
K02848	heptose_I_phosphotransferase_[EC:2.7.1.-]	0	0	0.780178	0.507849	0.191605	0	0	0	0	0	0	0	0.778479	0.397233	0.482301	0.804171	0.484799	0.829712
K02849	heptosyltransferase_III_[EC:2.4.-.-]	13.7835	15.3124	12.3136	14.5727	9.31542	13.1622	11.1358	17.6959	10.2919	19.5786	14.1014	17.2156	7.52454	13.9484	13.4755	9.76817	14.1688	12.7972
K02851	UDP-GlcNAc:undecaprenyl-phosphate/decaprenyl-phosphate_GlcNAc-1-phosphate_transferase_[EC:2.7.8.33_2.7.8.35]	47.3507	41.8817	50.0737	53.982	51.8539	44.3022	25.491	31.9944	38.4974	39.0062	35.5429	38.3534	20.5465	21.7225	26.9416	22.8856	27.3631	25.4281
K02856	L-rhamnose-H+_transport_protein	3.46323	7.2804	2.80834	7.6134	3.1627	5.13585	6.87044	7.80352	12.8722	11.292	8.96515	9.82221	5.18089	12.452	10.1813	6.04354	12.8283	9.00555
K02858	3,4-dihydroxy_2-butanone_4-phosphate_synthase_[EC:4.1.99.12]	8.22322	10.1595	1.9163	3.89084	3.15762	3.76885	7.24568	12.1578	8.21149	11.0956	12.0083	7.55654	2.27975	6.8368	5.31502	7.38009	6.91942	5.39488
K02860	16S_rRNA_processing_protein_RimM	41.5722	42.5871	48.9235	48.7587	51.2987	47.0199	52.1219	47.9147	47.9029	53.668	39.9326	45.5899	46.9534	48.6826	44.0552	53.4152	51.9964	60.1209
K02862	putative_membrane_protein	4.15919	1.94971	2.49451	1.10534	6.04517	4.7959	2.34757	0.765046	4.85348	2.06688	1.46838	3.64701	0.721212	0.514151	0	0	0.374399	0.524574
K02863	large_subunit_ribosomal_protein_L1	151.538	154.555	157.521	155.455	154.96	135.757	150.599	157.753	158.822	168.48	141.956	135.715	146.594	144.493	137.119	147.279	146.13	145.059
K02864	large_subunit_ribosomal_protein_L10	97.6851	103.447	106.78	104.553	102.857	97.4025	95.3901	87.7573	100.241	98.3804	81.1792	86.195	106.329	103.489	98.3123	112.331	107.354	104.477
K02865	large_subunit_ribosomal_protein_L10Ae	0	0	0	0	0	0	0	0.958451	0	0	0	0	0	0	0	0	0	2.01682
K02866	large_subunit_ribosomal_protein_L10e	1.60247	2.6747	0.703695	0.986647	0.817485	2.31985	2.42874	4.47251	2.51606	4.36651	2.85774	6.58739	23.6073	22.4365	21.5179	30.5169	18.2883	18.1714
K02867	large_subunit_ribosomal_protein_L11	193.607	172.599	195.525	175.686	176.124	153.526	186.601	188.3	189.08	184.376	178.861	157.54	168.282	157.499	161.754	177.759	172.641	166.832
K02869	large_subunit_ribosomal_protein_L12	1.83458	2.62088	0.999565	3.23316	0.482774	2.97273	2.52862	3.29908	5.1428	5.35221	3.10375	6.17089	29.9286	25.7999	18.1386	27.4918	17.9635	21.3488
K02871	large_subunit_ribosomal_protein_L13	119.608	99.7656	118.225	103.967	113.317	90.1378	105.347	99.3563	95.0364	111.386	102.581	91.7247	107.666	95.7602	108.585	116.489	113.166	111.549
K02872	large_subunit_ribosomal_protein_L13Ae	0	3.16249	0	3.14842	0.779317	2.91537	0	3.78819	0	4.69935	0	3.02699	7.83085	3.47551	6.93155	7.70638	3.46499	7.21493
K02873	large_subunit_ribosomal_protein_L13e	0.757186	2.65745	0	0.890197	0.582967	0.966672	0	1.88133	0	4.23747	1.04465	3.85559	7.02142	5.35959	2.56527	3.59252	2.8272	8.03677
K02874	large_subunit_ribosomal_protein_L14	184.782	170.641	194.766	173.785	176.577	152.636	189.668	187.302	188.346	184.93	165.848	164.12	159.146	136.193	154.618	160.337	161.243	158.262
K02875	large_subunit_ribosomal_protein_L14e	1.00656	1.39533	0	2.37673	0.545083	1.87551	0	0.646379	0.901163	2.04069	0.96803	3.36208	5.43551	3.51994	4.11019	7.28345	3.02828	3.24683
K02876	large_subunit_ribosomal_protein_L15	80.337	80.9466	88.432	89.0572	88.9046	83.9506	83.2758	86.4382	77.3031	76.3345	66.6446	67.7691	98.7561	81.895	81.5246	86.7019	86.6694	96.5937
K02877	large_subunit_ribosomal_protein_L15e	1.85929	2.87372	0.522838	4.15568	0.865219	4.39369	3.46919	3.36667	2.06612	5.50869	2.43244	4.53158	28.1325	23.2036	22.0246	27.7798	20.481	20.1113
K02878	large_subunit_ribosomal_protein_L16	144.227	139.111	159.608	144.323	145.068	132.059	151.585	145.92	137.276	148.766	135.586	137.601	115.405	106.697	114.893	111.5	113.037	120.077
K02879	large_subunit_ribosomal_protein_L17	115.181	100.851	114.431	116.856	109.631	94.3135	107.042	113.193	103.083	105.553	97.0841	96.9161	82.0964	78.1506	79.52	93.113	95.2322	88.6928
K02881	large_subunit_ribosomal_protein_L18	95.5379	103.163	99.0267	103.777	104.976	94.558	99.5308	95.6706	105.21	100.119	86.2935	91.7917	107.481	102.838	94.286	101.722	106.594	106.275
K02883	large_subunit_ribosomal_protein_L18e	1.05403	1.92816	0.789826	2.45787	0.737921	2.1645	2.87892	3.45584	4.24525	4.81413	2.85642	4.33971	30.0677	21.768	20.4123	28.6369	18.5822	19.3744
K02884	large_subunit_ribosomal_protein_L19	83.7938	92.0832	95.6715	104.776	91.3689	92.1394	74.115	81.2018	85.5054	93.5987	82.6467	83.196	80.6617	66.8237	72.5708	75.0497	68.1842	74.9686
K02885	large_subunit_ribosomal_protein_L19e	0.644925	4.27295	0.528756	2.42474	1.49874	2.24368	1.87176	3.43017	2.13193	3.73726	2.35898	3.55847	30.7165	21.459	22.9115	27.1562	20.0598	18.4418
K02886	large_subunit_ribosomal_protein_L2	116.289	131.979	117.694	130.209	127.763	122.785	139.656	132.964	137.02	145.518	105.886	108.849	124.234	127.46	123.371	110.505	116.676	108.379
K02887	large_subunit_ribosomal_protein_L20	108.969	89.7195	113.992	109.503	109.646	93.4425	105.789	113.008	102.597	114.448	89.6816	85.3785	105.003	76.0235	90.0536	94.4574	93.6268	93.2882
K02888	large_subunit_ribosomal_protein_L21	106.706	84.691	100.234	90.5128	108.16	83.2042	71.3387	80.0572	77.7923	85.7995	76.9052	67.379	72.9682	72.9225	83.9242	85.7534	87.0346	87.9262
K02889	large_subunit_ribosomal_protein_L21e	0.642913	3.11367	0.919626	2.25698	1.65146	1.62155	2.76326	2.08031	1.76123	5.39132	2.74896	5.19158	28.2273	23.3321	20.4264	32.441	17.9646	22.1527
K02890	large_subunit_ribosomal_protein_L22	101.971	105.034	106.285	110.397	110.701	91.1228	114.681	100.914	111.19	112.992	95.6758	83.2323	115.848	109.31	115.388	122.471	112.204	103.817
K02892	large_subunit_ribosomal_protein_L23	120.61	109.491	114.387	108.988	115.767	97.9957	97.8977	102.977	107.34	105.97	80.8126	92.3729	106.223	98.1223	101.45	103.703	94.98	96.0507
K02893	large_subunit_ribosomal_protein_L23Ae	0.359921	0.96362	0	1.10593	0.536244	0.517697	0.328958	0.989446	0	1.48409	0.285305	0.803163	0	1.56843	0.809291	0.663267	1.01908	0.765082
K02895	large_subunit_ribosomal_protein_L24	151.045	122.622	139.175	125.511	135.093	103.849	123.183	117.748	123.424	125.081	109.471	104.455	99.5264	88.7755	102.707	111.087	108.53	108.325
K02896	large_subunit_ribosomal_protein_L24e	1.26551	1.82656	0	1.57605	0.873666	1.01509	1.01907	1.21972	1.0908	5.49775	2.34903	5.10138	20.8382	16.8111	18.2299	19.4329	16.3326	16.1755
K02897	large_subunit_ribosomal_protein_L25	80.4866	92.4247	95.2621	95.5512	83.3832	81.7003	72.5074	88.3496	82.2824	89.6381	72.6977	76.9149	80.299	78.742	79.3359	87.4972	78.3583	96.7096
K02898	large_subunit_ribosomal_protein_L26e	0	0.458835	0.359825	0.696319	0	0.463451	0	0.733999	0.63499	0.714198	0.501163	1.02623	2.09348	5.43896	2.7435	5.45017	1.6093	0.979106
K02899	large_subunit_ribosomal_protein_L27	95.4215	99.187	95.8777	99.3976	104.645	94.0555	82.1076	84.344	88.0888	95.1777	85.9725	81.5218	76.4064	79.1758	83.6318	82.075	84.5761	95.8638
K02901	large_subunit_ribosomal_protein_L27e	0	0	0	0	0	0	0	0	0	0	0	0	0	0	0	0	0	3.61213
K02902	large_subunit_ribosomal_protein_L28	89.2587	63.6035	95.395	77.1287	85.6861	68.0584	78.2653	69.883	58.3832	64.8551	64.5973	57.066	54.3388	57.9263	59.1677	64.3996	61.6903	73.0808
K02904	large_subunit_ribosomal_protein_L29	124.63	96.8077	121.579	113.792	114.755	96.214	106.663	101.323	104.954	110.781	96.5509	101.657	110.643	97.5142	100.089	110.076	103.036	112.126
K02906	large_subunit_ribosomal_protein_L3	101.982	97.1125	92.6964	105.957	96.91	94.0899	104.497	89.7083	103.894	106.172	85.8386	98.753	114.177	105.646	108.629	118.404	94.3859	102.33
K02907	large_subunit_ribosomal_protein_L30	60.5829	49.3302	47.4306	53.7856	62.9225	55.8023	61.4735	59.1195	58.3865	57.9484	50.216	42.4812	75.5751	65.0126	67.4188	84.1191	70.615	84.9671
K02908	large_subunit_ribosomal_protein_L30e	1.37707	4.00775	0.886761	2.0643	1.0907	3.02023	1.77799	3.3332	3.24788	3.54531	3.61917	4.55727	32.0638	24.0701	25.2693	26.9242	20.0776	23.1623
K02909	large_subunit_ribosomal_protein_L31	119.564	109.525	115.701	112.977	111.338	94.084	99.7989	107.92	96.1842	102.365	104.922	89.6352	85.964	73.4524	86.1839	94.0177	95.7156	90.4917
K02910	large_subunit_ribosomal_protein_L31e	0.944594	3.68404	0.750634	2.65463	0.920608	3.37421	1.07407	3.32473	1.61463	4.42536	1.96802	5.67353	27.5029	20.6744	20.253	25.9145	20.2092	19.1036
K02911	large_subunit_ribosomal_protein_L32	61.8021	54.7859	51.4641	69.675	60.164	59.8787	53.6857	57.1036	62.514	56.392	50.3206	53.3722	35.7654	34.8834	45.7753	48.1738	42.9769	46.6913
K02912	large_subunit_ribosomal_protein_L32e	1.34212	3.35904	1.00917	2.79658	0.601806	1.12351	2.04083	1.86944	1.95104	3.66779	1.05415	4.19048	26.3803	20.2776	18.8043	26.1581	20.2661	17.8542
K02913	large_subunit_ribosomal_protein_L33	128.241	97.4134	131.631	116.493	123.346	95.3357	109.618	120.67	109.553	112.308	97.0986	86.5417	56.5236	62.6439	77.4681	69.0305	75.2622	80.3521
K02914	large_subunit_ribosomal_protein_L34	40.3796	40.0365	33.0792	44.2187	34.7836	36.7226	22.4064	27.0516	31.378	24.2617	20.8099	22.7161	14.1652	14.4919	20.513	20.0433	26.8593	20.7063
K02916	large_subunit_ribosomal_protein_L35	110.402	86.0953	104.211	97.0544	105.733	79.8853	96.3508	98.8384	88.1996	97.6732	80.2456	72.5696	85.41	66.1919	78.7908	70.9876	87.3246	78.3965
K02917	large_subunit_ribosomal_protein_L35Ae	0.391125	1.48475	0.509764	0.468775	0.453127	0.679445	0	0.74205	0	0.507672	1.04759	1.47296	2.13969	1.67753	2.62055	4.58652	1.7309	5.53885
K02919	large_subunit_ribosomal_protein_L36	83.5636	70.3418	81.9173	74.4418	62.8131	63.6487	75.2023	62.6599	68.9108	72.0711	54.507	68.7436	53.855	41.0508	55.75	51.3749	60.838	56.2399
K02921	large_subunit_ribosomal_protein_L37Ae	0.812705	3.30475	0.616225	2.48271	0	2.08332	1.42388	1.65591	2.0005	3.1179	1.49581	3.47466	27.4492	19.0955	15.1587	20.3701	14.619	15.1247
K02922	large_subunit_ribosomal_protein_L37e	0	0.933274	0	0.656132	0	0	0	2.10698	0	1.44911	0.913779	1.59121	12.8885	6.80011	5.85004	7.35226	8.11084	7.79181
K02923	large_subunit_ribosomal_protein_L38e	0	1.13125	0.703635	0.572269	0.240301	1.90389	0.286553	1.12406	0	1.14695	0.475497	1.06763	2.19075	3.22883	1.44728	5.77356	1.90383	1.86951
K02924	large_subunit_ribosomal_protein_L39e	0	1.0305	0.481534	1.09742	0.447197	0.685877	1.11477	1.34779	0.602398	1.6493	0.977235	2.04917	11.2608	8.11379	9.12164	14.1013	7.77762	10.0872
K02925	large_subunit_ribosomal_protein_L3e	1.47581	2.90196	1.16781	3.34258	1.79576	3.23777	2.42121	4.65416	1.85536	3.75242	0.902739	3.2203	5.35342	3.3953	5.0364	4.03487	3.83387	5.94381
K02926	large_subunit_ribosomal_protein_L4	91.8408	86.1242	88.7383	87.0137	87.5296	87.5622	85.3557	85.7871	84.4058	89.2036	76.8813	80.2505	70.987	80.629	86.3025	87.5946	72.4478	80.3228
K02929	large_subunit_ribosomal_protein_L44e	0.267207	2.97759	0	2.48013	0.205609	0.150649	1.15047	4.10274	1.32688	1.62474	2.44672	2.67546	26.78	17.8726	19.3337	24.1338	14.3716	16.6568
K02930	large_subunit_ribosomal_protein_L4e	2.28841	6.21605	0.250279	5.0188	2.45376	5.52188	2.52713	5.57184	4.53247	7.43274	3.28804	8.44271	35.815	28.9912	26.4628	33.6631	21.297	25.8087
K02931	large_subunit_ribosomal_protein_L5	194.459	151.306	186.35	155.953	172.389	148.139	169.04	174.841	175.794	163.564	150.512	149.528	149.365	134.067	146.976	145.835	149.327	158.007
K02932	large_subunit_ribosomal_protein_L5e	1.65231	3.61668	1.85202	3.2996	2.17428	2.13771	1.82709	3.31812	1.77698	3.61184	1.76073	3.95283	5.64571	1.88201	5.49192	4.65716	2.50031	6.24087
K02933	large_subunit_ribosomal_protein_L6	135.282	123.526	133.41	131.681	129.991	109.362	116.79	119.217	124.038	135.209	106.558	107.093	109.021	121.532	111.096	112.378	112.371	112.822
K02935	large_subunit_ribosomal_protein_L7/L12	119.964	109.709	119.283	111.872	106.026	102.773	116.936	105.036	104.633	98.6313	94.6175	98.1491	93.5965	85.1388	86.5713	100.407	110.243	90.3112
K02936	large_subunit_ribosomal_protein_L7Ae	3.09395	6.66999	2.83441	4.95311	2.8309	5.15297	3.2371	3.88871	2.94103	7.62915	3.10158	6.19921	27.0203	23.091	22.0206	30.2487	19.0827	25.6534
K02937	large_subunit_ribosomal_protein_L7e	1.26847	4.60705	1.16808	1.12063	1.08049	0	0	2.91968	1.04892	0	1.67282	0.887081	2.04444	1.98181	2.05378	0	1.17768	0.565588
K02938	large_subunit_ribosomal_protein_L8e	0	0	0.789669	1.05911	0	1.31175	0	1.59395	0	0	0	0.949095	1.56752	0.836023	1.07397	4.9328	1.79789	1.34701
K02939	large_subunit_ribosomal_protein_L9	85.7726	85.8902	83.6179	85.8598	90.05	86.074	83.1072	88.0175	81.9158	85.4918	73.37	69.6627	75.3071	66.1214	71.1207	66.9369	65.3497	74.4463
K02940	large_subunit_ribosomal_protein_L9e	0	1.59473	0	0	0.758005	0	0	0	0	0	0.712825	0	0	0	3.12912	0.650779	0	4.98488
K02941	large_subunit_ribosomal_protein_LP0	2.11034	4.71633	0.924619	4.72222	1.38923	5.10633	3.12499	6.19335	2.41641	5.55802	1.24414	4.76403	9.41711	5.63529	9.56309	7.7991	5.80911	9.95212
K02944	large_subunit_ribosomal_protein_LX	0	1.61519	0.544382	2.1235	0.983265	1.833	1.32989	1.28983	1.57443	1.92893	2.16734	1.53037	22.8954	17.2431	17.2979	24.7402	17.1224	14.7552
K02945	small_subunit_ribosomal_protein_S1	327.3	257.584	326.549	258.548	296.733	237.863	292.182	282.488	293.646	298.207	265.407	255.409	209.978	209.383	212.594	216.15	233.37	222.657
K02946	small_subunit_ribosomal_protein_S10	197.743	170.962	199.523	168.043	180.333	146.125	178.32	175.153	174.061	199.326	168.885	176.35	144.331	147.31	153.249	151.447	155.43	151.831
K02948	small_subunit_ribosomal_protein_S11	112.696	123.696	121.017	119.737	112.884	116.264	116.542	120.596	110.231	123.252	106.433	125.171	114.608	114.281	115.466	106.453	112.542	114.28
K02950	small_subunit_ribosomal_protein_S12	190.09	164.646	194.912	168.386	175.461	151.767	175.82	187.02	189.834	169.22	157.55	160.707	150.258	139.716	153.561	160.721	151.026	146.51
K02952	small_subunit_ribosomal_protein_S13	133.184	128.203	143.24	130.554	132.776	124.711	127.777	123.328	128.841	135.23	114.783	127.36	108.29	110.156	114.669	106.206	115.906	116.343
K02953	small_subunit_ribosomal_protein_S13e	0	0	0	0.62696	0	0	0	0	0	0	0.730148	0	0	0.304912	0	0	1.01686	0.403815
K02954	small_subunit_ribosomal_protein_S14	132.112	99.4906	127.989	120.525	114.616	101.361	99.6532	99.0382	99.1099	107.221	94.8456	82.2718	77.2191	71.0935	83.2774	67.9443	84.6908	81.8106
K02956	small_subunit_ribosomal_protein_S15	127.673	102.804	124.796	113.088	113.02	102.266	103.29	102.859	93.5669	113.444	109.601	96.3408	107.108	89.5038	97.5196	115.71	107.3	99.0905
K02958	small_subunit_ribosomal_protein_S15e	0	0.741954	0	0.762512	0.409935	0.860552	0	1.14969	1.24207	0.580829	0	0	0	0	16.0193	1.97456	2.72177	0.970382
K02959	small_subunit_ribosomal_protein_S16	69.9066	77.9617	75.1003	79.5308	79.108	73.1045	73.2292	70.3325	60.0579	77.4138	62.3713	68.9547	71.1415	65.9962	69.9493	73.4016	68.1662	78.3195
K02961	small_subunit_ribosomal_protein_S17	138.401	124.245	139.313	130.439	135.324	112.227	119.814	120.099	126.124	125.753	118.181	116.202	122.791	109.22	111.996	117.942	124.421	126.816
K02962	small_subunit_ribosomal_protein_S17e	1.02604	1.59313	0.132923	2.3702	0.236514	0.894547	1.02724	3.59406	2.0056	2.44275	1.46631	4.23691	20.8894	20.3934	16.9285	26.718	14.9933	13.5621
K02963	small_subunit_ribosomal_protein_S18	88.3269	78.7829	80.528	86.0061	87.5321	78.9889	83.7812	78.0143	84.7136	85.2199	68.9959	67.0475	61.8764	63.0851	70.276	65.6542	60.102	67.2574
K02965	small_subunit_ribosomal_protein_S19	151.589	147.274	145.19	138.808	143.487	119.848	152.704	147.604	146.399	152.724	134.064	122.458	139.949	132.745	135.542	137.259	132.05	118.262
K02966	small_subunit_ribosomal_protein_S19e	1.03852	3.98874	0.291046	2.38095	1.93766	1.19993	1.95893	3.42615	3.39946	3.2926	2.67693	3.25786	22.6027	21.8817	26.118	27.3309	15.6803	28.5056
K02967	small_subunit_ribosomal_protein_S2	144.394	137.977	144.282	134.323	140.117	120.36	128.009	146.575	134.536	146.214	117.463	119.711	136.662	125.118	125.909	137.522	123.564	126.122
K02968	small_subunit_ribosomal_protein_S20	59.8577	56.7356	59.7779	69.4901	66.6342	58.5047	56.6114	57.4849	55.2342	56.837	48.1656	50.4143	43.3915	52.5158	49.9139	65.018	55.7485	59.2883
K02970	small_subunit_ribosomal_protein_S21	114.277	105.951	88.3087	98.2901	101.334	87.0781	113.869	111.691	117.221	104.547	112.53	82.4034	88.9997	74.7621	87.1196	95.9171	90.3301	92.1051
K02974	small_subunit_ribosomal_protein_S24e	1.27124	2.84741	0.872247	3.10015	0.440795	1.35288	1.26726	0.692689	2.35074	2.97508	2.90894	4.20408	25.1914	21.3131	17.5174	27.7398	16.5426	18.867
K02975	small_subunit_ribosomal_protein_S25e	0.468386	1.5132	0.532597	1.68708	0.719784	1.50481	2.8072	2.26433	2.4185	2.48958	1.33433	3.88015	7.17199	4.88518	6.02339	9.26076	3.39617	5.4616
K02978	small_subunit_ribosomal_protein_S27e	0	1.28205	0.936293	2.31626	0.665412	1.54486	1.23557	3.37765	0.948283	1.71296	3.09832	2.53442	26.982	17.7833	19.1386	26.6289	18.2639	19.8099
K02979	small_subunit_ribosomal_protein_S28e	1.45921	4.21344	0.581845	3.83687	1.47767	2.11878	1.89558	3.41253	2.8978	5.07162	3.21626	6.41135	32.4959	23.9909	24.7775	34.4599	22.4264	24.2225
K02980	small_subunit_ribosomal_protein_S29e	0	0	0	0	0	0.791462	0	0	0	0.513128	0.0875647	0	3.16652	5.67898	2.44073	1.33194	3.24138	2.42934
K02981	small_subunit_ribosomal_protein_S2e	0	6.07378	0.630821	6.70512	1.82462	0.488461	0	0	0	7.26786	0.57299	0	7.55956	1.22737	7.74696	5.21122	8.33375	6.42438
K02982	small_subunit_ribosomal_protein_S3	146.357	152.713	165.242	161.326	158.433	145.431	164	150.633	159.645	180.002	144.014	148.903	146.151	134.982	151.388	150.77	147.863	141.649
K02984	small_subunit_ribosomal_protein_S3Ae	2.76842	6.23522	2.8855	5.01099	2.22956	3.57981	2.54825	6.39098	3.84328	4.47441	3.32457	7.30203	28.1846	26.7497	21.5039	29.9886	20.7074	25.3713
K02985	small_subunit_ribosomal_protein_S3e	0	1.01507	0.787521	0.441604	0.54946	0	1.05912	3.4918	1.45011	2.69821	0	2.97173	1.0747	1.80619	0.857314	0	0.888238	0.917216
K02986	small_subunit_ribosomal_protein_S4	147.276	137.349	160.182	142.581	150.363	131.092	143.045	142.399	148.423	157.06	137.139	136.952	127.406	124.686	132.223	119.352	119.123	117.619
K02987	small_subunit_ribosomal_protein_S4e	2.67709	5.46001	3.62366	4.19601	1.99822	3.28315	3.51453	5.62889	4.98783	5.55595	3.17875	6.67359	30.6727	23.5082	24.6349	33.3189	22.301	25.7674
K02988	small_subunit_ribosomal_protein_S5	97.6797	93.1685	87.0013	104.487	92.6061	95.3711	105.026	103.677	105.918	107.828	68.6812	86.3374	116.239	98.2223	105.722	106.578	99.7031	112.352
K02990	small_subunit_ribosomal_protein_S6	84.9479	78.0802	88.9137	88.9476	86.2945	78.4138	84.728	84.4906	73.2911	89.3284	74.4504	67.4129	72.383	68.445	73.3551	86.1919	79.2901	82.6665
K02991	small_subunit_ribosomal_protein_S6e	2.53717	5.39729	1.73834	5.87394	2.04305	3.13466	3.00001	3.74848	2.99034	4.40096	3.38147	5.30933	25.8827	18.0155	24.3898	24.8748	19.9089	20.6919
K02992	small_subunit_ribosomal_protein_S7	155.309	140.294	146.358	148.424	146.834	135.333	156.087	145.626	154.23	152.651	124.191	128.275	134.268	133.84	127.879	132.521	125.325	137.86
K02993	small_subunit_ribosomal_protein_S7e	0	1.35827	0	0	0	0	0	0	0	0	0	0	0	0	0	0	1.14065	1.81344
K02994	small_subunit_ribosomal_protein_S8	150.673	121.242	142.449	132.34	132.973	113.49	129.234	120.136	131.493	125.874	117.947	105.108	105.871	112.394	109.163	110.927	110.975	114.219
K02995	small_subunit_ribosomal_protein_S8e	3.03168	4.33485	2.7005	1.33037	2.87612	2.91315	0	2.42779	2.53932	5.13736	1.7451	5.63336	22.2927	14.4324	20.8789	27.9708	13.0985	24.5877
K02996	small_subunit_ribosomal_protein_S9	80.9277	84.2246	96.9162	90.1691	88.0007	79.9287	103.944	88.938	96.8553	102.39	77.4377	86.9234	108.519	101.36	103.422	107.289	103.725	105.711
K02998	small_subunit_ribosomal_protein_SAe	1.96642	4.35876	0	4.43526	1.91151	4.08924	2.34063	5.53297	1.91602	3.09337	0.617963	4.29172	8.0992	5.12532	7.42762	6.52415	4.7171	8.02985
K03007	DNA-directed_RNA_polymerases_I,_II,_and_III_subunit_RPABC5	0	0	0	0	0	0	0	0	0	1.16608	0	0	1.85723	0.772094	1.46739	1.42119	0	0.999326
K03013	DNA-directed_RNA_polymerases_I,_II,_and_III_subunit_RPABC1	0	0	0.419535	0.375762	0.442456	0.599387	0	1.6814	0	2.24601	0.564775	1.97305	3.58184	4.63053	3.62697	6.05588	2.34211	2.72687
K03014	DNA-directed_RNA_polymerases_I,_II,_and_III_subunit_RPABC2	0	0.333782	0	0.271755	0.184847	0.826391	1.27392	0	0.591578	1.39144	0.692476	1.97827	0.935336	3.14872	1.82267	3.20475	3.18983	1.24926
K03028	26S_proteasome_regulatory_subunit_N1	0.349101	0.366921	0	0.829297	0.489401	0.592059	0.44014	0.373183	0.409538	0.412422	0.29996	0.401596	0	0.414897	0.276508	0.542743	0	0.403506
K03029	26S_proteasome_regulatory_subunit_N10	0	0.385445	0.327744	0.42556	0.298104	0	0	0	0	0	0	0	0	0.329271	0.692568	0.473402	0.351659	0.955806
K03031	26S_proteasome_regulatory_subunit_N12	0	0.217953	0	0	0	0	0	0	0	0	0	0	0	0	0	0	0	0.619189
K03033	26S_proteasome_regulatory_subunit_N3	0	0	0	0.385373	0	0.265423	0	0	0.340349	0	0.241345	0	0.4616	0	0	0	0	0.378659
K03038	26S_proteasome_regulatory_subunit_N8	0.307009	0	0.34767	0	0	0	0	0	0.295289	0	0.242866	0.445124	0	0	0	0	0	0.412583
K03040	DNA-directed_RNA_polymerase_subunit_alpha_[EC:2.7.7.6]	239.029	208.852	247.631	210.279	224.23	180.603	212.424	215.083	227.125	238.656	214.006	207.024	149.402	147.55	159.329	155.015	158.919	152.144
K03041	DNA-directed_RNA_polymerase_subunit_A'_[EC:2.7.7.6]	0	3.3192	0.614179	1.08102	0.619955	0.810856	0	2.44127	0.978986	1.7195	1.23503	1.76261	18.5433	18.1644	15.3724	20.5903	9.72327	13.3913
K03042	DNA-directed_RNA_polymerase_subunit_A"_[EC:2.7.7.6]	1.11058	1.75405	0.334964	1.30479	0.434738	2.45662	1.64332	2.04889	2.26393	1.74238	2.2572	4.8906	26.6294	18.5368	20.2958	28.0297	17.9947	17.8294
K03043	DNA-directed_RNA_polymerase_subunit_beta_[EC:2.7.7.6]	305.76	283.822	308.946	294.118	285.738	266.192	296.833	309.8	323.708	316.347	270.96	285.795	261.671	229.743	224.581	219.219	216.796	224.519
K03044	DNA-directed_RNA_polymerase_subunit_B'_[EC:2.7.7.6]	0.42568	1.11484	0	0	0.303856	0.517416	1.29408	0	0.527414	0.338816	0.382678	1.15036	5.39492	5.85963	5.27644	7.90277	3.51312	5.14635
K03045	DNA-directed_RNA_polymerase_subunit_B"_[EC:2.7.7.6]	0.45169	2.76071	0	1.18678	0.31737	0.902844	1.2553	0.847661	1.10903	1.22563	2.27581	0.648623	12.0048	9.57217	7.85449	12.599	5.95866	6.97162
K03046	DNA-directed_RNA_polymerase_subunit_beta'_[EC:2.7.7.6]	163.672	161.026	178.619	146.666	146.53	132.152	155.77	148.564	137.82	150.243	134.233	108.09	114.235	106.937	120.101	108.713	127.603	127.147
K03047	DNA-directed_RNA_polymerase_subunit_D_[EC:2.7.7.6]	1.25697	3.01188	0	2.93752	0.757148	2.31508	0.888768	2.65322	3.00528	3.1582	2.76869	3.13122	23.088	18.5795	20.8512	28.0887	20.2541	17.9226
K03049	DNA-directed_RNA_polymerase_subunit_E'_[EC:2.7.7.6]	0.844975	4.09794	1.07928	2.49994	0.780861	2.57008	2.2008	4.32295	3.39722	3.4247	2.91273	6.02354	32.4419	21.4534	19.6193	30.8628	20.7693	16.1765
K03050	DNA-directed_RNA_polymerase_subunit_E"_[EC:2.7.7.6]	0.870157	3.01457	0.653421	2.60658	0.709738	1.90446	3.74145	3.35994	2.98347	3.50182	2.30162	5.01749	24.609	18.3726	16.0341	21.8029	16.2942	16.7646
K03051	DNA-directed_RNA_polymerase_subunit_F_[EC:2.7.7.6]	0.840597	3.04203	1.28122	2.22926	1.30022	2.25938	2.80592	2.74625	2.71565	4.33296	1.93089	5.07015	28.2007	20.5659	20.6226	31.3685	21.2034	20.9837
K03053	DNA-directed_RNA_polymerase_subunit_H_[EC:2.7.7.6]	0.635052	2.75006	0.904581	1.9779	0.870472	1.54665	0.256307	4.68493	1.99875	3.84933	1.92991	4.75497	22.9967	19.7315	18.7362	22.8758	15.6011	17.4066
K03055	DNA-directed_RNA_polymerase_subunit_K_[EC:2.7.7.6]	0	1.47308	0.69047	1.25736	0	0.755916	0.921382	1.18081	2.59713	2.0868	0.632946	3.07178	20.2521	16.8496	15.3957	17.2754	16.8507	12.6027
K03056	DNA-directed_RNA_polymerase_subunit_L_[EC:2.7.7.6]	1.08042	1.93764	0.449638	2.16217	0.624203	1.55973	1.7194	0.987819	0.410423	2.23891	1.95361	4.14237	22.8809	15.5534	16.7219	20.9277	16.581	17.7375
K03057	transcription_factor_S	1.55113	5.0288	0.664337	1.33115	1.03306	1.23621	1.39816	0.905243	1.24691	3.52857	2.0258	6.08022	26.9982	18.7993	17.4767	23.947	15.7393	15.8195
K03058	DNA-directed_RNA_polymerase_subunit_N_[EC:2.7.7.6]	0	1.92454	0	1.0268	0.571479	0.970958	0	2.00671	1.64328	2.97319	2.62917	1.31871	24.2434	16.6615	14.8525	18.0043	15.5579	14.9307
K03059	DNA-directed_RNA_polymerase_subunit_P_[EC:2.7.7.6]	0.475204	1.80191	0	1.5899	0	1.07023	0.582195	0.285521	0	0.368374	0.517853	2.68377	12.0792	10.8368	13.4689	17.9079	8.07772	8.99071
K03060	DNA-directed_RNA_polymerase_subunit_omega_[EC:2.7.7.6]	68.8253	57.8515	62.231	61.3028	68.6512	60.0648	65.8792	70.7534	62.0801	64.9337	58.7118	49.5526	51.8361	52.3531	58.7424	54.0581	50.7589	65.848
K03061	26S_proteasome_regulatory_subunit_T1	0.540748	0	0	0.434397	0.35888	0	0.380059	0	0.452274	0.530689	0.38498	0.617133	0.590882	0.730595	0.436319	0	0.643461	0.554829
K03062	26S_proteasome_regulatory_subunit_T2	0.522472	0	0	0	0.447776	0.583501	0	0	0.587326	0.608714	0.493596	0.618992	0.57135	0.777611	0.88047	0.807467	0.977649	0.8817
K03063	26S_proteasome_regulatory_subunit_T3	0	0	0	0	0.326421	0	0.500216	0	0	0	0	0	0.59288	0	0.467579	0	0.597373	0.583183
K03064	26S_proteasome_regulatory_subunit_T4	0.30202	0	0.349522	0	0	0.347759	0.408026	0.384666	0	0	0	0	0	0	0	0.508116	0.484168	0.302582
K03065	26S_proteasome_regulatory_subunit_T5	0.29235	0.405952	0	0.447358	0.283432	0	0	0	0	0.530045	0	0	0	0	0.843405	0	0.507621	0.362566
K03066	26S_proteasome_regulatory_subunit_T6	0.446871	0.472392	0.435992	0	0.386955	0	0.584472	0.517989	0.510209	0	0.392956	0	0.92552	0	0.474658	0.596943	0.663326	1.67373
K03070	preprotein_translocase_subunit_SecA_[EC:7.4.2.8]	329.127	272.079	318.413	276.216	275.389	243.647	298.792	299.893	313.488	325.881	269.473	272.5	244.397	248.465	243.343	237.647	240.586	226.869
K03071	preprotein_translocase_subunit_SecB	23.7122	13.9148	20.7433	14.0364	20.1713	12.2467	25.0299	25.144	27.6652	23.4469	19.2158	14.6726	20.7341	14.069	15.6987	21.8213	16.3651	22.7264
K03072	preprotein_translocase_subunit_SecD	44.5968	59.9131	51.6137	63.628	52.4411	61.5343	53.6681	73.876	64.4793	64.3801	56.904	63.3779	41.3249	48.4211	51.9843	43.2736	45.22	44.838
K03073	preprotein_translocase_subunit_SecE	132.565	101.07	123.542	111.53	116.67	85.4933	94.9959	82.5065	82.4871	86.0021	90.6575	71.9995	69.5056	74.6185	86.1011	96.4035	85.9905	79.6969
K03074	preprotein_translocase_subunit_SecF	89.2482	77.9953	82.1553	78.2611	76.518	75.0841	80.8713	81.3376	86.279	76.5951	79.602	65.0546	60.1083	51.5322	62.3887	66.1255	61.5552	50.9636
K03075	preprotein_translocase_subunit_SecG	46.7184	43.7507	45.5559	47.3336	46.9021	45.9926	38.9704	55.4285	49.035	43.7811	42.6127	35.903	32.6541	46.126	45.2968	50.1965	49.3725	45.3684
K03076	preprotein_translocase_subunit_SecY	228.891	177.172	222.256	166.28	194.387	165.467	197.382	193.382	198.652	190.118	181.296	162.587	161.744	153.15	159.235	154.782	171.982	165.4
K03077	L-ribulose-5-phosphate_4-epimerase_[EC:5.1.3.4]	14.5848	11.9386	16.9921	12.536	17.7736	9.14503	6.13826	4.87133	9.16063	8.58639	10.3593	6.15641	7.95032	14.0235	8.27843	3.49907	8.58139	8.57081
K03079	L-ribulose-5-phosphate_3-epimerase_[EC:5.1.3.22]	25.6508	37.5333	32.2567	55.2128	41.0727	37.1835	21.3922	20.1507	13.6621	27.4502	20.9821	26.0161	11.0128	30.3376	21.2506	15.8405	21.9701	18.8447
K03086	RNA_polymerase_primary_sigma_factor	157.135	120.657	164.974	119.722	146.371	101.554	155.77	160.09	151.311	141.552	138.109	145.775	127.339	107.065	109.569	133.94	125.72	110.913
K03087	RNA_polymerase_nonessential_primary-like_sigma_factor	2.60135	1.47913	0.572157	2.19725	2.84599	0	10.2509	10.6615	12.2891	5.27771	10.0041	6.93795	9.56849	4.02851	10.0293	6.92484	7.36284	9.79624
K03088	RNA_polymerase_sigma-70_factor,_ECF_subfamily	1158.61	1124.67	1256.45	1346.54	1415.8	1176.78	590.005	640.843	638.556	796.575	638.218	653.158	355.504	596.522	482.238	402.119	494.54	455.841
K03089	RNA_polymerase_sigma-32_factor	71.125	46.4415	63.2074	56.244	63.9191	48.4817	77.9312	73.6601	80.5217	81.4425	61.8385	54.2502	49.2963	54.8693	63.5873	63.8694	56.1261	67.4224
K03090	RNA_polymerase_sigma-B_factor	3.14672	1.92468	1.86847	0.842376	3.94928	0.452205	0.88032	5.34618	2.49156	5.33786	4.03785	3.25801	0	0.509058	1.28778	0	0	0.42268
K03091	RNA_polymerase_sporulation-specific_sigma_factor	1.69635	0.834906	1.85022	1.62329	3.30506	2.50187	0.611778	0	0.780619	0	0.392007	0.36104	0.700958	0.806445	0.81449	1.39929	0.723591	1.32324
K03092	RNA_polymerase_sigma-54_factor	189.267	161.55	187.568	169.527	169.284	144.715	173.632	160.961	153.468	180.637	160.484	134.4	117.861	120.288	126.329	145.111	129.39	131.821
K03094	S-phase_kinase-associated_protein_1	0	0	0	0	0	0.980203	0	0	0	0	0	0	0	0	0	0	0.829032	0.733223
K03095	SprT-like_protein	2.99836	3.62057	3.38904	3.19112	2.70356	2.96371	3.30711	3.09398	1.88737	3.49299	2.39346	3.67452	0	1.82187	1.04996	1.14504	1.53558	0.565052
K03097	casein_kinase_II_subunit_alpha_[EC:2.7.11.1]	0.463269	0.48226	0.715819	0	0.417896	0.429547	0.536405	0	1.41983	0	0	0.543934	0	0	0	0	0.446874	0.589094
K03098	apolipoprotein_D_and_lipocalin_family_protein	23.7488	26.0118	26.5658	27.5456	25.5782	23.4409	28.4029	32.3225	32.915	34.7273	33.3761	24.8263	47.0328	40.2271	41.9875	46.6678	45.4889	52.1041
K03100	signal_peptidase_I_[EC:3.4.21.89]	159.537	127.199	160.696	146.194	155.355	128.367	122.181	119.824	120.67	123.34	117.06	107.185	90.4754	93.9677	98.0494	111.722	111.048	98.021
K03101	signal_peptidase_II_[EC:3.4.23.36]	78.9762	78.9653	81.1481	83.2904	90.8569	81.6194	64.0493	67.2865	69.221	67.8588	60.1429	59.2153	64.2476	56.5684	65.5084	77.5732	65.9347	74.3088
K03105	signal_recognition_particle_subunit_SRP19	0.244015	1.71024	0	1.65701	0.567464	1.09538	0.579966	3.33173	1.76109	2.5694	1.92844	2.58441	20.078	17.7288	17.1258	23.7589	13.1728	17.3984
K03106	signal_recognition_particle_subunit_SRP54_[EC:3.6.5.4]	95.4904	102.049	104.185	107.979	108.424	113.021	105.273	115.224	107.136	111.488	93.2127	105.287	115.463	113.515	112.949	114.255	110.113	112.588
K03110	fused_signal_recognition_particle_receptor	49.1324	49.786	48.7855	59.5898	51.7198	57.3898	44.9801	49.6116	44.3299	52.4768	50.486	54.7384	78.6338	76.7001	67.8871	84.3392	61.8461	75.529
K03111	single-strand_DNA-binding_protein	159.221	118.064	157.975	139.095	155.794	129.647	107.368	129.778	106.064	124.814	107.225	94.0156	112.302	104.016	119.939	120.93	146.713	131.772
K03113	translation_initiation_factor_1	18.0709	19.1304	15.6882	19.6865	16.5343	18.3714	9.06157	10.4671	8.19502	13.3293	11.024	17.1822	51.2015	32.3266	29.7576	34.3054	32.5454	39.4161
K03115	casein_kinase_II_subunit_beta	0.490728	0	0.450948	0.318034	0	0	0.682049	0	0	0	0	0	0	0	0	0.648733	0	0.598803
K03116	sec-independent_protein_translocase_protein_TatA	120.932	109.392	127.77	121.385	117.899	107.641	110.69	113.774	110.758	123.009	111.351	104.711	105.019	113.084	106.664	136.656	128.812	142.409
K03117	sec-independent_protein_translocase_protein_TatB	33.9754	24.848	40.3222	26.4868	34.7133	25.7679	34.9501	39.1604	31.8145	31.9035	31.7328	28.9048	37.5842	31.8691	36.314	35.6975	35.0381	44.2341
K03118	sec-independent_protein_translocase_protein_TatC	116.01	90.8057	104.595	100.285	109.348	87.9352	93.5245	102.836	95.2641	98.0793	87.0142	81.1445	86.682	85.7741	86.3932	103.946	86.8028	98.515
K03119	taurine_dioxygenase_[EC:1.14.11.17]	27.6823	20.6732	36.5567	30.853	37.2596	28.0585	24.2574	15.6127	21.676	19.388	18.7995	19.4803	5.39868	8.40214	7.98858	4.93528	3.91512	5.85634
K03120	transcription_initiation_factor_TFIID_TATA-box-binding_protein	1.24208	3.75291	0.586035	4.5512	1.94606	3.29077	2.8188	7.00336	3.21116	5.24646	2.72609	13.7031	48.1619	41.5092	42.8925	60.8014	36.0683	43.4349
K03124	transcription_initiation_factor_TFIIB	3.93418	8.07158	2.53252	6.55477	3.26997	6.69599	8.66606	12.4856	9.30099	12.9796	6.73643	14.9466	56.6658	44.2802	44.7623	61.6669	43.2861	43.6524
K03130	transcription_initiation_factor_TFIID_subunit_5	4.71738	1.34683	3.28654	1.89985	3.74601	2.48539	1.07688	4.55681	1.37404	4.57423	7.01989	0.429196	2.46321	0.63217	2.38172	1.60438	2.9023	0.371893
K03136	transcription_initiation_factor_TFIIE_subunit_alpha	0.761808	2.30855	0.463603	1.75869	0.37678	0.524549	1.28145	0.838517	1.67515	3.82874	2.01454	3.87328	16.1382	12.3188	11.296	19.0972	8.67409	12.2601
K03145	transcription_elongation_factor_S-II	0.391051	0	0	0	0.296139	0	0	0	0	0	0	0	0	0.33126	0	0.386142	0	0.474547
K03146	cysteine-dependent_adenosine_diphosphate_thiazole_synthase_[EC:2.4.2.60]	1.67507	0	1.70752	0	1.10216	0.682172	1.46495	0.968143	1.53199	0.936218	1.05429	0.94961	1.5962	0.939043	1.71114	1.51613	0	1.3827
K03147	phosphomethylpyrimidine_synthase_[EC:4.1.99.17]	129.492	150.458	149.765	143.866	116.259	126.508	165.364	154.245	168.999	161.835	134.4	148.483	130.41	126.153	136.67	101.7	118.594	118.938
K03149	thiazole_synthase_[EC:2.8.1.10]	62.6146	68.0752	61.1025	70.0457	61.375	65.8048	70.8386	64.1226	64.1176	66.771	61.322	57.9712	35.9637	28.7151	39.6625	27.0769	34.7499	30.2044
K03150	2-iminoacetate_synthase_[EC:4.1.99.19]	8.34568	17.9656	9.32988	17.6774	8.53225	12.8835	9.09918	7.45362	3.79297	11.004	7.9951	10.7615	7.81209	16.8293	15.8258	15.8908	16.7624	13.1808
K03151	tRNA_uracil_4-sulfurtransferase_[EC:2.8.1.4]	13.0963	13.1419	12.0474	16.1194	12.3896	16.6588	10.198	9.50395	10.419	12.294	9.85266	9.96873	36.6636	29.7942	30.0469	32.7956	26.0753	23.7782
K03152	protein_deglycase_[EC:3.5.1.124]	1.0359	2.32527	1.34102	3.07978	0.857914	3.87054	6.68293	3.49074	7.39116	4.57379	7.60273	4.72585	13.1005	10.0483	12.3489	11.2024	12.6753	10.2328
K03153	glycine_oxidase_[EC:1.4.3.19]	3.93744	4.19697	3.47476	5.48952	6.39515	4.55123	4.40734	2.85009	2.64917	2.49744	4.74226	4.04416	4.03324	4.40533	5.15776	0	3.59086	5.18851
K03154	sulfur_carrier_protein	68.6055	64.6904	64.1509	62.6107	58.9172	55.3762	61.9188	60.9804	58.21	64.6431	57.8993	51.7881	34.8045	39.1836	43.7695	38.3928	49.4093	41.7889
K03157	lymphotoxin_beta_(TNF_superfamily,_member_3)	0	0	0	0	0	0	0	0	0	0	0	0	0	0	0	0	0	0.562586
K03163	DNA_topoisomerase_I_[EC:5.6.2.1]	0	0.427702	0	0	0.225142	0.600447	0	0.462783	0	0.57618	0.259402	0.587538	0.953589	1.03189	0.866391	0.869901	1.46602	0.807127
K03164	DNA_topoisomerase_II_[EC:5.6.2.2]	0	0	0	0.241789	0.200251	0	0	0	0	0	0	0	0	0	0.896496	0	1.85203	0.80485
K03166	DNA_topoisomerase_VI_subunit_A_[EC:5.6.2.2]	25.6574	32.2522	31.0375	34.9972	30.0192	30.5094	30.354	27.8486	25.2306	38.7581	23.4575	26.6568	31.3913	32.307	31.0832	33.588	26.7751	26.7448
K03167	DNA_topoisomerase_VI_subunit_B_[EC:5.6.2.2]	21.9034	33.6859	22.224	39.9024	25.8705	36.1259	26.8079	30.5046	34.6954	38.8872	30.8828	36.8403	37.1249	35.6981	30.9115	33.3132	24.9255	26.6922
K03168	DNA_topoisomerase_I_[EC:5.6.2.1]	116.661	109.161	111.398	103.962	109.951	94.5921	120.514	125.652	111.088	126.944	101.565	98.382	100.155	100.073	101.674	117.777	95.704	109.124
K03169	DNA_topoisomerase_III_[EC:5.6.2.1]	16.6089	17.9746	20.6744	22.2391	20.6312	16.8162	23.1116	21.7674	20.297	15.8906	13.3622	15.8029	19.5953	17.4871	21.6879	14.2426	18.6075	14.3101
K03177	tRNA_pseudouridine55_synthase_[EC:5.4.99.25]	47.7267	48.1282	44.0635	48.2176	53.4654	50.2732	38.1773	40.8122	48.3358	46.1371	35.8704	39.9769	42.2107	46.3073	44.4679	45.4506	42.183	48.5933
K03178	ubiquitin-activating_enzyme_E1_[EC:6.2.1.45]	0	0	0	0	0	0	0	0	0	0	0	0	0	0	0	0	0	0.316405
K03179	4-hydroxybenzoate_polyprenyltransferase_[EC:2.5.1.39]	33.0833	39.5024	31.9838	48.57	41.2058	46.6563	40.3769	45.216	49.915	48.731	34.8447	33.4051	25.9672	32.5609	28.8381	24.1643	30.8562	32.4451
K03181	chorismate_lyase_[EC:4.1.3.40]	0.528627	0.650535	0.319805	0.322436	0.964269	1.08129	5.98558	1.82291	6.4561	3.57554	2.11286	1.08936	0.513554	3.22839	5.13178	3.78353	4.08509	7.82457
K03182	4-hydroxy-3-polyprenylbenzoate_decarboxylase_[EC:4.1.1.98]	52.5833	56.7157	59.4894	59.4542	55.4085	57.55	65.8441	69.7546	53.4788	73.4463	49.3294	49.3189	35.2352	42.613	44.5582	31.4911	41.2077	33.4506
K03183	demethylmenaquinone_methyltransferase_/_2-methoxy-6-polyprenyl-1,4-benzoquinol_methylase_[EC:2.1.1.163_2.1.1.201]	33.9498	25.8455	36.0937	40.3644	39.3058	35.4959	36.8823	42.4844	38.1673	41.1381	32.4417	28.1655	36.2541	37.0274	41.0388	41.8834	41.3671	41.0373
K03184	3-demethoxyubiquinol_3-hydroxylase_[EC:1.14.99.60]	0.474797	0	0	0	0	0	0	0	0	0	0	0	0	0	0.639223	0	0	0.340059
K03185	2-octaprenyl-6-methoxyphenol_hydroxylase_[EC:1.14.13.-]	3.75811	0.279976	2.80548	3.02569	3.1168	4.72884	5.96149	8.31454	6.27178	9.94609	7.39201	1.79146	1.00694	2.66562	1.78079	1.1317	3.42024	3.53717
K03186	flavin_prenyltransferase_[EC:2.5.1.129]	42.1349	44.9026	40.0353	49.4305	51.1761	49.417	50.4129	46.4894	46.623	51.8879	46.5665	41.2641	58.91	54.3398	55.0828	60.0828	48.2078	59.3818
K03187	urease_accessory_protein	6.08425	5.57688	6.46523	8.09556	6.96426	8.07185	7.59013	7.57252	6.0927	4.68342	6.58906	6.69222	2.42121	4.51875	5.93258	0	2.49028	3.83957
K03188	urease_accessory_protein	12.0409	12.2487	12.4472	11.9197	8.09497	11.7368	5.96883	13.9365	7.50957	9.39724	8.62398	11.1418	2.37071	6.10786	5.94685	1.26337	3.5987	4.84673
K03189	urease_accessory_protein	30.4155	20.6615	29.8551	19.6012	26.9232	19.3876	23.9999	28.4373	18.592	18.3427	15.261	19.4997	11.4902	11.225	14.8486	5.4611	11.2705	12.8172
K03190	urease_accessory_protein	7.99165	7.46618	8.88864	10.3264	8.74156	6.73711	5.03079	8.77116	5.24971	8.8988	5.24912	6.99272	5.38206	5.13085	4.64623	0.900564	3.17277	4.02365
K03192	urease_accessory_protein	23.6278	19.4881	18.5719	14.4094	15.3566	17.3407	36.4651	42.4615	44.5655	39.4421	38.9684	32.9634	16.7672	12.782	13.1978	9.50481	12.5303	16.8123
K03194	type_IV_secretion_system_protein_VirB1	3.28316	1.10326	1.23168	0.492366	0.595022	0.994037	1.26368	3.66662	0.627664	2.03386	2.67276	1.76711	7.99369	1.80968	5.17632	2.48764	7.90348	6.17897
K03197	type_IV_secretion_system_protein_VirB2	0	0.291771	0	0	0.436464	0	0	2.00088	1.27442	0	0	0	2.43176	1.79993	1.55528	2.12256	2.80236	3.13197
K03198	type_IV_secretion_system_protein_VirB3	0	0.137167	0	0	0.1989	0	0.991037	2.58574	1.57275	0	0.890307	0	1.96686	0.911625	1.14896	1.23873	1.89486	2.78832
K03199	type_IV_secretion_system_protein_VirB4_[EC:7.4.2.8]	0.986682	0	0	0	0.40845	0	0.673102	1.62382	2.88121	0.953171	2.63353	0.478429	1.76388	1.00893	1.17421	0.410886	2.1278	0.89228
K03200	type_IV_secretion_system_protein_VirB5	0.9418	0	0	0	0	0	0.85035	2.38808	2.49034	0	3.56402	0	1.31037	1.60803	0.176938	1.74235	1.61844	0.758374
K03201	type_IV_secretion_system_protein_VirB6	0.919786	0	0	0.621966	1.58752	0	1.13951	0	0.291943	0.787172	1.89264	0	0.760306	2.21658	2.57121	1.76213	1.11008	3.33071
K03202	type_IV_secretion_system_protein_VirB7	0	0	0	0	0	0.155823	0	0	0.623756	0	0	0	0	0	0.275014	0	0.27498	0.537894
K03203	type_IV_secretion_system_protein_VirB8	0.333146	0	0	0	0.376398	0	1.1861	1.67086	1.2882	0	2.52189	1.08964	1.42084	2.16051	1.711	0	1.86325	1.11995
K03204	type_IV_secretion_system_protein_VirB9	0.330534	0	0	0	0.284611	0	0	0.847448	0.37597	0	1.37002	0	1.23994	1.02341	0.242947	0	0.615468	1.27742
K03205	type_IV_secretion_system_protein_VirD4_[EC:7.4.2.8]	107.112	7.42677	50.2189	10.202	37.2383	12.2899	30.6083	145.105	30.8324	93.7243	64.2843	42.0647	4.42824	4.33347	5.87925	0.81746	4.65808	5.36143
K03208	colanic_acid_biosynthesis_glycosyl_transferase_WcaI	32.8295	23.7317	31.6598	31.3734	36.3979	30.4749	7.93223	14.6362	10.0498	14.8375	9.37292	11.1528	5.76253	13.4156	10.5346	15.2264	15.0279	9.3044
K03210	preprotein_translocase_subunit_YajC	81.247	74.2591	79.0705	84.5085	80.1114	68.3207	77.6998	78.1854	82.6036	77.4328	74.6176	71.6812	67.0495	67.1303	67.2352	86.1614	71.8265	77.9932
K03214	RNA_methyltransferase,_TrmH_family_[EC:2.1.1.-]	0	0	0	0	0	0	0	0	0	0	0.460016	0.379203	0	0	0	0	0	0.453369
K03215	23S_rRNA_(uracil1939-C5)-methyltransferase_[EC:2.1.1.190]	24.1051	31.455	23.2714	38.1911	33.7272	35.0149	24.3035	26.8801	33.2587	32.0605	24.465	25.5538	30.7569	37.3831	37.2954	32.4536	43.0404	41.5216
K03216	tRNA_(cytidine/uridine-2'-O-)-methyltransferase_[EC:2.1.1.207]	19.8798	28.8577	25.4505	28.5352	31.3463	26.8997	24.0185	31.4588	27.7101	23.7427	20.9566	22.3188	19.9971	21.0858	28.8688	18.1922	22.3355	27.2267
K03217	YidC/Oxa1_family_membrane_protein_insertase	124.973	110.441	126.658	107.837	117.317	90.4806	99.5787	103.409	95.7547	100.509	85.2327	85.2891	91.9138	89.4727	90.2267	114.156	103.343	91.5965
K03218	23S_rRNA_(guanosine2251-2'-O)-methyltransferase_[EC:2.1.1.185]	28.9878	25.1759	30.6097	31.9234	30.6157	31.032	25.6132	37.0165	31.6946	28.645	30.1683	27.3415	37.5217	34.1548	34.4246	31.0228	35.6373	37.9223
K03222	type_III_secretion_protein_J	0.31089	0.456374	0.241537	0.331415	0	0.367316	2.12856	1.48579	1.93585	2.01827	1.22884	0.272818	0.741292	2.28886	3.98985	0.408248	1.68696	0.495555
K03223	type_III_secretion_protein_L	0	0	0.357816	0.3482	0	0	0	0.735235	0.854562	1.08062	0.413232	0.501095	0	0.556755	0	0	0	0.938628
K03226	type_III_secretion_protein_R	0.850768	1.07941	1.66357	1.99901	2.42494	1.1702	0.500586	4.1621	1.92185	1.47718	1.23778	1.49862	0	3.71826	2.47482	1.54974	1.89149	1.4942
K03231	elongation_factor_1-alpha	12.169	25.456	9.21531	138.905	11.9264	29.0647	17.7172	28.3442	14.5766	27.2619	11.5094	27.8019	61.5102	52.4636	44.9819	52.4549	44.3422	49.8332
K03232	elongation_factor_1-beta	1.38063	1.81588	0	0.498099	1.15421	1.62623	1.38472	1.71568	1.5364	2.66838	1.02778	2.59718	0	1.15051	2.63715	1.70733	2.12887	1.77069
K03233	elongation_factor_1-gamma	1.03937	2.68121	1.14486	2.7285	1.42496	2.68994	1.73647	3.80599	1.54117	3.09459	0.912117	3.20755	4.00908	3.11016	3.08984	2.42056	3.62098	3.71414
K03234	elongation_factor_2	1.49248	3.21782	0.682338	3.39705	2.04667	3.49538	2.14359	3.39161	2.35649	3.90833	0.783834	3.20468	11.7115	8.27483	10.2415	8.73226	7.53633	6.55447
K03236	translation_initiation_factor_1A	1.14913	4.44268	0	2.03395	0.279586	2.33148	2.06953	1.51979	1.51207	3.83484	1.74253	3.83319	31.2897	20.6536	19.6005	30.8779	24.1219	19.0187
K03237	translation_initiation_factor_2_subunit_1	0.882055	4.48545	0.323042	2.80614	0.797513	2.72417	2.63636	4.73107	2.20284	2.72613	3.50562	7.68805	36.2991	24.057	24.2039	33.6526	23.096	25.0456
K03238	translation_initiation_factor_2_subunit_2	0.33988	2.27826	0.855585	1.88897	0.684205	1.17583	0.911466	2.01955	1.32735	1.68376	1.71911	3.65777	26.1208	18.999	19.519	24.8144	16.2276	13.6979
K03242	translation_initiation_factor_2_subunit_3	1.65137	3.09684	0.503117	2.71561	1.20843	2.80031	3.16206	4.08833	1.37109	4.94058	2.55476	6.2105	33.45	23.4275	23.3527	31.9527	21.4451	23.5342
K03243	translation_initiation_factor_5B	1.91207	3.651	0.392533	3.90908	0.905916	2.27785	3.52017	4.38947	3.28118	5.28266	2.1081	6.34103	28.008	27.7473	24.8037	36.0132	25.5523	28.2602
K03247	translation_initiation_factor_3_subunit_H	0.31917	0	0	0	0	0	0	0	0.377236	0	0	0	0.923819	0.267259	0.639535	0.634874	0.299303	1.17177
K03251	translation_initiation_factor_3_subunit_D	0	0	0	0	0	0	0	0.282351	0	0.587553	0	0	0	0	0	0	0	0.215133
K03252	translation_initiation_factor_3_subunit_C	0.468592	0.237737	0.33427	0.239111	0.248601	0	0	0	0	0.540607	0	0.304486	0	0	0.315659	0	0.332235	0.423614
K03257	translation_initiation_factor_4A	1.60304	2.74298	0.866819	2.72509	1.82813	2.52718	1.74337	2.88687	1.72394	2.58252	0.831279	0.883918	3.84814	2.27476	2.93134	1.34788	2.85312	3.35418
K03258	translation_initiation_factor_4B	0	0	0	0.269549	0	0.191784	0	0.269775	0	0.353844	0	0	0	0.282491	0.338121	0	0	0.429639
K03260	translation_initiation_factor_4G	0.230546	0.37574	0.230663	1.02814	0.689158	0.759934	0.379385	0.657516	0	0.818255	0	0.872769	1.46515	0.508848	1.69843	1.50894	0.941286	1.29051
K03262	translation_initiation_factor_5	1.55252	0.963393	0.933589	0.760459	0.871097	1.3854	0.875565	0	0.811704	1.02978	0.645419	0.764589	1.87219	0.878573	1.40696	2.12333	0.771309	1.47735
K03263	translation_initiation_factor_5A	1.08321	2.77541	0.338907	4.43214	0.585462	3.80879	1.86822	5.15025	3.27735	4.08114	1.33681	3.09356	28.9151	24.1692	16.7155	31.3567	15.4505	24.1665
K03264	translation_initiation_factor_6	0.628473	2.72362	1.60371	1.7202	0.895078	2.30521	1.23661	3.53163	2.62543	4.26053	2.86549	2.74264	22.6047	21.1365	21.2588	24.8927	19.1832	17.5193
K03265	peptide_chain_release_factor_subunit_1	7.29803	6.94004	6.06411	5.63779	6.31964	4.31134	3.60097	5.23573	5.44166	6.38033	5.34186	10.0474	45.4026	37.044	32.5511	49.3808	34.2572	34.0279
K03267	peptide_chain_release_factor_subunit_3	0	0	0	0	0	0	0	0	0	0.144322	0	0	0	0	0	0	0	0.237667
K03269	UDP-2,3-diacylglucosamine_hydrolase_[EC:3.6.1.54]	41.0576	50.3079	42.5787	51.8202	41.1432	47.8114	47.772	35.1068	47.763	38.5798	33.6061	36.7813	36.542	38.3502	46.6026	46.1332	44.6087	48.2776
K03270	3-deoxy-D-manno-octulosonate_8-phosphate_phosphatase_(KDO_8-P_phosphatase)_[EC:3.1.3.45]	32.6016	35.2701	30.0582	41.3251	37.4851	38.067	36.3123	28.9353	27.9903	30.3402	29.3637	31.2106	37.4238	37.9291	38.4312	43.1372	44.7713	49.8016
K03271	D-sedoheptulose_7-phosphate_isomerase_[EC:5.3.1.28]	59.8771	62.8515	50.801	69.0711	56.504	59.4935	46.5415	54.9485	49.1118	56.1906	42.9724	51.5137	54.7871	50.1296	53.8759	62.9774	64.0996	62.3372
K03272	D-beta-D-heptose_7-phosphate_kinase_/_D-beta-D-heptose_1-phosphate_adenosyltransferase_[EC:2.7.1.167_2.7.7.70]	1.22306	2.37547	0	4.94978	1.64791	5.54824	3.88289	6.14048	3.19046	3.27936	1.74619	2.60164	0.801681	1.20764	1.87698	1.7656	3.34773	0.875524
K03273	D-glycero-D-manno-heptose_1,7-bisphosphate_phosphatase_[EC:3.1.3.82_3.1.3.83]	44.4384	46.1382	42.4086	53.5179	47.1076	48.1963	45.2691	42.6689	46.118	49.9364	45.1565	32.1087	37.0148	36.606	41.1858	42.5716	44.0477	41.7729
K03274	ADP-L-glycero-D-manno-heptose_6-epimerase_[EC:5.1.3.20]	26.801	19.4124	23.8129	22.2357	23.0669	22.5503	28.6005	16.8328	29.9807	18.3238	15.4941	19.0149	20.1513	13.8246	17.8615	21.7255	26.7215	17.2251
K03281	chloride_channel_protein,_CIC_family	2.74795	5.97241	5.81319	11.2724	6.33282	7.08324	4.99559	1.3708	4.33095	7.24731	4.29953	3.47816	1.38233	3.65239	5.99402	4.05913	7.94751	5.26535
K03282	large_conductance_mechanosensitive_channel	99.6799	86.8649	91.6563	93.1342	92.8504	83.5109	86.8378	90.0564	84.5198	78.8036	79.4625	76.3703	80.3788	74.5648	78.1527	88.7068	92.2148	92.0973
K03283	heat_shock_70kDa_protein_1/2/6/8	3.05489	9.17036	3.47147	7.71547	3.23735	8.69711	3.38232	10.1043	4.58515	8.32935	2.32898	8.01991	7.41398	5.67641	6.85426	2.54017	8.56821	7.72005
K03284	magnesium_transporter	187.718	112.326	174.73	127.503	154.221	120.542	115.618	164.761	118.907	142.373	139.091	120.679	131.329	117.294	120.091	137.236	127.134	136.936
K03285	general_bacterial_porin,_GBP_family	0	1.32309	0	0.847249	1.69564	0.27009	2.03736	0.577425	0	0	0	0	2.5457	0	0.627564	0	0	1.10766
K03286	OmpA-OmpF_porin,_OOP_family	187.766	171.909	202.994	214.524	199.122	192.329	155.433	169.762	155.109	178.426	146.922	146.315	131.839	142.371	166.68	166.911	190.891	177.177
K03292	glycoside/pentoside/hexuronide:cation_symporter,_GPH_family	28.6348	28.2411	36.5935	32.3171	28.8154	27.2489	19.6698	26.2575	21.1222	26.3735	19.735	28.1112	28.8505	31.0734	33.0675	22.138	37.7577	38.435
K03293	amino_acid_transporter,_AAT_family	0.600065	0	0	0	0	0	0	0	0	1.20289	0	0	0	0	0	0	0	0.464718
K03294	basic_amino_acid/polyamine_antiporter,_APA_family	71.4745	65.5887	76.2692	82.4726	82.2393	70.8122	60.0617	74.2964	67.2475	87.2902	59.4221	75.5067	51.347	56.0844	51.2461	43.7688	46.5613	45.4411
K03296	hydrophobic/amphiphilic_exporter-1_(mainly_G-_bacteria),_HAE1_family	20.4048	31.8524	21.6244	46.4419	26.2862	42.5501	23.4202	21.6746	19.2642	26.915	22.4672	31.054	13.3148	25.6032	25.3003	25.4127	32.6098	21.664
K03297	small_multidrug_resistance_pump	8.92944	2.92898	6.72302	2.55254	4.95464	3.1318	4.66045	7.44126	4.3372	4.03076	6.56054	1.38984	4.3217	5.38441	4.1513	3.31471	3.50037	6.86114
K03298	drug/metabolite_transporter,_DME_family	32.2734	29.5615	26.1066	32.555	30.8318	29.0123	31.9523	28.5506	29.4172	25.7735	29.3877	23.765	54.5269	45.7299	44.1191	62.5336	49.7924	53.9804
K03299	gluconate:H+_symporter,_GntP_family	17.7036	13.5658	13.9309	15.8961	22.4098	14.5308	8.25821	5.73913	8.33166	7.4171	12.579	3.24479	16.0561	15.4363	11.7177	9.82839	8.50612	14.8531
K03300	citrate-Mg2+:H+_or_citrate-Ca2+:H+_symporter,_CitMHS_family	0.668473	1.32164	1.45434	0.500975	2.50313	0.603454	0.3758	0.480196	0	0.313156	0	0.53724	0.907472	0.531799	0.595031	0.983772	1.55215	0.827907
K03301	ATP:ADP_antiporter,_AAA_family	69.4689	54.9906	65.8454	66.6371	74.3334	59.9419	46.9367	43.0479	47.9635	54.8081	38.0625	39.7674	26.8063	32.5416	21.7381	19.0891	21.2284	33.4337
K03303	lactate_permease	41.4623	35.9261	44.1485	45.1603	37.2676	35.7835	39.62	52.2333	37.4194	55.0671	40.879	35.22	22.648	31.6274	32.2451	16.0098	24.0233	16.9113
K03304	tellurite_resistance_protein	0	0.569062	1.56163	1.4669	0.27354	0.826436	1.27436	0.769725	0.859082	0.768334	1.33623	0.711913	3.4373	1.27049	1.84076	0.606538	1.85867	0.577872
K03305	proton-dependent_oligopeptide_transporter,_POT_family	45.6593	52.8554	57.1192	57.229	60.2598	53.0363	24.1938	36.59	39.9853	35.1153	29.1811	28.6815	24.5633	32.8005	26.5556	23.8118	25.6091	31.7612
K03306	inorganic_phosphate_transporter,_PiT_family	52.3707	59.9483	63.9306	59.2264	61.135	59.0152	73.3218	58.4667	65.5131	72.4796	62.4409	51.595	71.9249	61.4525	60.8003	74.0453	61.8313	65.3353
K03307	solute:Na+_symporter,_SSS_family	122.354	149.344	127.306	166.749	132.21	132.098	122.174	115.882	126.553	159.371	125.762	152.938	103.967	156.638	123.588	104.912	136.61	116.426
K03308	neurotransmitter:Na+_symporter,_NSS_family	8.01517	8.4506	6.94553	9.95914	11.0866	9.31994	3.8719	5.48836	4.59692	4.28164	4.63519	7.80055	9.55845	14.1684	15.2323	12.6313	21.2761	10.8406
K03309	dicarboxylate/amino_acid:cation_(Na+_or_H+)_symporter,_DAACS_family	13.6261	27.3611	20.9634	32.527	21.9989	27.0487	5.02435	11.2735	5.06214	12.0715	1.73395	9.80617	2.9228	6.21774	5.10743	6.68891	6.77726	7.31097
K03310	alanine_or_glycine:cation_symporter,_AGCS_family	5.76084	9.6461	11.6833	11.786	8.76143	11.7737	7.3649	5.67037	7.02042	8.69043	5.0026	5.96338	14.8295	14.9145	12.1948	10.6904	15.2109	16.52
K03312	glutamate:Na+_symporter,_ESS_family	14.5734	13.0631	19.7655	20.3012	15.1816	14.4492	9.09323	15.4766	10.7753	9.77376	10.2673	11.11	5.49075	7.44792	15.4862	3.74449	6.15628	7.99805
K03313	Na+:H+_antiporter,_NhaA_family	42.0135	19.2025	35.2566	25.2053	39.5431	23.4091	26.5853	65.1079	34.5353	42.9222	35.5516	27.7684	14.7419	15.465	22.0307	17.0823	21.8727	21.1079
K03314	Na+:H+_antiporter,_NhaB_family	2.28029	1.64214	2.9022	2.40425	2.65031	1.60901	1.82358	0.856961	1.51044	1.08103	1.74068	0.753352	2.09321	2.65517	3.60664	2.91958	3.07763	4.76641
K03315	Na+:H+_antiporter,_NhaC_family	5.34811	2.2264	2.4626	1.44706	3.22641	1.85386	3.64723	5.70318	6.37167	4.41195	5.491	4.40465	15.6878	16.0558	12.8532	12.8549	8.80762	20.622
K03316	monovalent_cation:H+_antiporter,_CPA1_family	10.5846	1.67691	8.36699	3.01073	4.11377	2.92872	8.92949	11.5724	9.26954	8.81356	3.28854	6.67056	4.38258	2.54514	0.773471	4.27152	2.44654	3.78144
K03317	concentrative_nucleoside_transporter,_CNT_family	20.7188	20.3687	23.2575	26.3169	24.007	21.8372	15.9736	12.768	17.0335	20.9974	15.4129	13.9978	6.49724	7.07308	8.36172	6.93054	13.0123	9.50711
K03319	divalent_anion:Na+_symporter,_DASS_family	8.27468	6.88808	8.9233	9.90022	9.02712	9.31497	7.18499	6.80621	3.34902	5.71726	5.66523	10.2666	4.52904	6.25855	4.61151	2.3104	4.50689	6.12004
K03320	ammonium_transporter,_Amt_family	143.145	119.11	134.727	146.591	151.434	135.073	157.687	174.478	155.803	166.444	146.911	140.612	141.333	147.452	145.449	122.818	150.023	146.768
K03321	sulfate_permease,_SulP_family	22.683	30.4343	26.8651	42.3181	29.8711	33.0624	45.2481	59.0816	42.8395	43.2619	46.5693	43.591	83.8065	64.3788	77.1713	63.39	84.0284	90.7493
K03322	manganese_transport_protein	20.409	19.8001	17.1432	20.8601	22.0549	19.316	25.3298	29.4251	23.4754	38.0894	22.1744	29.9007	7.0006	9.47319	10.5405	4.12807	9.33551	6.45916
K03324	phosphate:Na+_symporter	17.4086	16.7156	15.6596	15.5715	17.0064	13.7066	27.2654	26.6618	22.2859	19.7527	21.6062	16.1779	22.2428	19.694	21.9457	24.4922	16.1999	27.8366
K03325	arsenite_transporter	149.522	138.328	140.153	153.674	130.362	121.332	169.262	189.927	168.925	184.494	154.706	160.745	196.079	190.262	187.513	205.796	185.195	187.297
K03326	C4-dicarboxylate_transporter,_DcuC_family	0.878568	3.43023	2.22913	3.6294	2.7221	3.03763	3.15918	3.10108	2.13437	3.4089	2.40662	3.02837	2.40611	1.38155	4.13364	2.31742	1.91259	5.57684
K03327	multidrug_resistance_protein,_MATE_family	58.9108	61.4382	64.7412	88.6753	76.3627	78.9733	35.3843	41.2398	35.3295	50.1779	36.3132	37.7424	32.4025	53.5585	49.3778	49.894	42.3116	49.2962
K03328	polysaccharide_transporter,_PST_family	5.92797	2.16567	4.88385	3.89472	4.54603	4.15307	0.718685	1.42599	0.583732	1.15678	1.85802	0.621242	0.688431	0.883339	1.26078	2.93474	3.77145	3.50959
K03330	glutamyl-tRNA(Gln)_amidotransferase_subunit_E_[EC:6.3.5.7]	2.72576	4.32859	1.76845	3.92472	2.69049	2.80282	5.99425	4.43003	2.11317	7.76241	6.49971	9.61861	40.2932	32.6889	30.385	31.9294	25.2217	24.7117
K03332	fructan_beta-fructosidase_[EC:3.2.1.80]	5.66178	3.72687	8.65702	4.84805	5.04687	4.73655	0.697476	0.501051	0.607829	0.710416	0.849402	1.16421	0.898479	3.82995	0.662222	0.938667	2.22937	0.518516
K03333	cholesterol_oxidase_[EC:1.1.3.6]	15.5228	8.71646	10.1566	9.32646	15.8268	6.53658	12.8879	17.1203	12.5004	15.4779	14.0087	9.93294	9.33092	16.3219	10.3739	6.88023	9.92105	13.45
K03335	inosose_dehydratase_[EC:4.2.1.44]	36.8021	25.181	38.6034	34.2982	43.3672	24.4272	20.1563	30.5258	20.3623	41.71	34.4628	24.8228	15.5178	35.556	19.1119	16.1124	20.2283	19.5339
K03336	3D-(3,5/4)-trihydroxycyclohexane-1,2-dione_acylhydrolase_(decyclizing)_[EC:3.7.1.22]	7.6043	8.2642	4.19787	9.188	6.08001	7.7757	3.57407	8.88836	4.01819	7.78102	4.02462	5.67641	2.60187	3.7356	2.0553	2.35146	2.44204	1.95201
K03337	5-deoxy-glucuronate_isomerase_[EC:5.3.1.30]	19.346	12.3705	14.7129	12.7165	19.5913	12.2831	14.6167	12.9418	10.2184	9.99019	13.3233	9.85691	7.15716	9.001	9.49226	9.65101	6.01156	9.28937
K03338	5-dehydro-2-deoxygluconokinase_[EC:2.7.1.92]	4.1905	4.2411	4.58997	4.13185	7.15348	2.98446	4.41847	3.73835	6.48674	4.4419	5.00318	0.648348	2.21876	2.55856	2.18166	3.77483	1.71185	2.2039
K03340	diaminopimelate_dehydrogenase_[EC:1.4.1.16]	1.98625	2.52637	2.5802	2.85346	1.25716	1.94198	4	2.14238	3.8866	3.98992	2.00703	2.59659	4.08297	4.06096	4.20774	2.88307	3.28424	2.26839
K03342	para-aminobenzoate_synthetase_/_4-amino-4-deoxychorismate_lyase_[EC:2.6.1.85_4.1.3.38]	5.07264	5.08846	5.90699	3.1909	4.26516	2.27528	0.731867	3.62281	2.70313	4.75674	2.96436	5.94615	0.683608	1.00731	1.5419	1.26501	3.06356	1.63899
K03352	anaphase-promoting_complex_subunit_5	0	0.705734	0	0	0	3.16901	0	0	0	1.23884	0	0.843174	10.5986	0	0.299099	0	1.12279	2.90774
K03365	cytosine/creatinine_deaminase_[EC:3.5.4.1_3.5.4.21]	19.1375	19.4651	19.372	15.7879	19.1692	18.8363	6.39918	4.73886	10.0553	7.82187	7.36781	6.0967	13.1452	12.6668	14.6019	17.0395	13.3172	13.0025
K03366	meso-butanediol_dehydrogenase_/_(S,S)-butanediol_dehydrogenase_/_diacetyl_reductase_[EC:1.1.1.-_1.1.1.76_1.1.1.304]	2.4858	3.83773	0.902125	4.81295	2.33936	3.23204	3.52123	5.13594	3.85748	6.62793	3.64437	4.98729	4.73182	4.71057	5.67622	15.467	5.48168	9.18714
K03367	D-alanine--poly(phosphoribitol)_ligase_subunit_1_[EC:6.1.1.13]	14.6296	10.7284	17.1871	12.3313	16.2517	11.4745	5.24919	9.36142	6.85929	11.4951	8.04962	6.64838	3.04889	1.73842	5.41675	4.28506	9.40635	5.79659
K03370	lactosylceramide_alpha-2,3-sialyltransferase_(sialyltransferase_9)_[EC:2.4.99.9]	0	0	0	0	0	0	0	0	0	0	0	0	0.32472	0	0.258791	0	0	0.234787
K03377	N-acetylneuraminate_9-O-acetyltransferase_[EC:2.3.1.45]	0	0.326455	0.438339	0.278188	0.253674	0.334775	0.37019	0	0	0.356731	0	0.276641	1.0337	0.36505	0	0.516352	0.311549	0.386822
K03379	cyclohexanone_monooxygenase_[EC:1.14.13.22]	11.1482	9.67764	15.5212	15.132	18.0632	14.902	17.5188	14.6076	16.9066	21.0168	9.83843	13.3032	3.24808	2.41326	4.0247	0	4.12928	1.5217
K03381	catechol_1,2-dioxygenase_[EC:1.13.11.1]	2.35634	1.52431	0.911444	0.729789	1.52671	0.470088	2.91064	2.02455	1.71141	3.12324	2.07839	2.1295	0.742339	0	0.528251	0	0	0.518351
K03385	nitrite_reductase_(cytochrome_c-552)_[EC:1.7.2.2]	68.3526	74.3667	76.392	75.939	67.5313	63.8855	64.1982	53.5032	74.4189	60.661	60.7158	50.2519	49.6487	53.5881	51.1342	61.9165	51.4074	71.0725
K03386	peroxiredoxin_2/4_[EC:1.11.1.24]	6.75493	11.2766	10.3979	13.5341	10.9272	12.8637	10.1534	13.3715	8.15407	12.3477	8.83543	10.507	15.0341	22.5276	26.8409	24.4331	29.1737	25.7583
K03387	NADH-dependent_peroxiredoxin_subunit_F_[EC:1.8.1.-]	7.10393	7.84797	4.01466	8.66973	5.16872	5.71068	8.3645	4.95132	13.5583	3.47733	3.42534	4.09765	26.199	22.143	23.7005	17.2014	12.3794	28.001
K03388	heterodisulfide_reductase_subunit_A2_[EC:1.8.7.3_1.8.98.4_1.8.98.5_1.8.98.6]	36.5907	31.9586	24.0793	33.4566	28.6879	24.4999	55.4656	58.975	52.5801	57.6651	59.1005	54.2573	175.839	153.008	126.898	199.039	120.233	169.623
K03389	heterodisulfide_reductase_subunit_B2_[EC:1.8.7.3_1.8.98.4_1.8.98.5_1.8.98.6]	49.9538	44.7516	42.7448	41.1323	41.2202	32.3088	67.2963	58.616	55.4442	54.389	62.399	60.6083	118.063	103.807	108.6	139.295	105.162	115.747
K03390	heterodisulfide_reductase_subunit_C2_[EC:1.8.7.3_1.8.98.4_1.8.98.5_1.8.98.6]	77.0933	61.0536	72.8064	53.0341	63.3239	50.202	91.4163	77.7824	77.125	62.5603	86.0179	54.7616	187.065	156.87	152.834	206.648	159.354	188.45
K03392	aminocarboxymuconate-semialdehyde_decarboxylase_[EC:4.1.1.45]	60.9085	58.5789	67.8593	73.5393	76.7728	62.6054	51.6381	39.4311	51.5077	53.6376	43.8521	33.3771	16.2204	21.562	22.1245	22.7581	16.5743	24.5853
K03394	precorrin-2/cobalt-factor-2_C20-methyltransferase_[EC:2.1.1.130_2.1.1.151]	3.94042	2.91468	1.95492	4.47445	2.17022	4.30683	4.31333	6.96014	5.31352	5.78738	5.17226	4.77815	11.9156	8.21141	6.6519	11.5237	8.98007	10.9754
K03395	aminoglycoside_3-N-acetyltransferase_I_[EC:2.3.1.60]	6.5755	3.32551	6.10944	3.37178	6.52152	3.63322	2.16957	0.848558	0.43387	1.12422	0.746595	1.168	1.45802	0.697675	1.71565	1.98245	1.31758	2.6438
K03399	cobalt-precorrin-7_(C5)-methyltransferase_[EC:2.1.1.289]	1.85863	1.12079	1.27622	1.66936	0.927056	0.693591	2.20457	1.44309	1.39283	1.72292	1.39309	1.28916	1.0723	0.675069	2.36438	2.00716	2.21641	0.86361
K03402	transcriptional_regulator_of_arginine_metabolism	9.37877	16.5914	12.0716	17.5949	14.1213	14.5669	4.51067	7.26117	9.13457	11.1878	8.53567	8.02936	4.75707	8.40879	6.39444	5.18536	4.4492	7.65833
K03405	magnesium_chelatase_subunit_I_[EC:6.6.1.1]	71.6485	59.8649	70.4403	57.6774	65.5658	58.852	47.7396	37.261	53.5929	56.3551	40.0198	57.652	17.026	18.8451	21.3369	11.7192	21.663	18.7203
K03406	methyl-accepting_chemotaxis_protein	100.388	143.685	91.2368	168.309	118.516	161.124	212.181	206.36	211.593	202.266	185.314	132.795	204.338	242.231	236.064	192.149	225.177	214.842
K03407	two-component_system,_chemotaxis_family,_sensor_kinase_CheA_[EC:2.7.13.3]	12.0844	18.7886	15.5784	27.1869	16.086	24.7712	27.642	29.2758	33.7594	33.9688	22.9194	16.7072	29.1985	46.1049	46.1955	25.7616	42.9777	33.8284
K03408	purine-binding_chemotaxis_protein_CheW	21.1772	37.8362	19.9124	29.8929	25.1042	33.5933	56.87	38.5879	36.5955	50.7762	40.8891	29.2817	52.9899	55.7969	53.6244	49.6962	55.7493	46.7889
K03409	chemotaxis_protein_CheX	4.80128	6.48426	2.41611	10.062	5.91304	6.53105	9.51342	7.76444	8.99893	8.48409	6.77296	6.51244	15.3106	13.3993	18.4012	16.6171	21.4817	15.2536
K03410	chemotaxis_protein_CheC	10.0255	9.53788	12.001	11.7806	10.9574	10.9644	7.77009	6.62077	8.64508	8.85648	6.01221	8.74288	14.1336	15.459	15.0705	15.2648	16.2101	12.2247
K03411	chemotaxis_protein_CheD_[EC:3.5.1.44]	4.40742	8.07299	3.61532	10.7985	4.82256	6.41728	25.1757	22.0887	21.2302	21.8207	15.9556	15.5013	27.6403	24.5703	32.851	28.2251	26.6022	30.3791
K03412	two-component_system,_chemotaxis_family,_protein-glutamate_methylesterase/glutaminase_[EC:3.1.1.61_3.5.1.44]	21.5898	19.4142	21.8144	25.8479	20.729	24.3986	38.7163	43.8264	32.0579	34.152	40.9223	31.9138	33.7437	46.424	44.7107	33.025	44.878	44.948
K03413	two-component_system,_chemotaxis_family,_chemotaxis_protein_CheY	259.839	254.289	283.789	293.801	288.905	236.293	251.687	255.172	243.77	243.102	240.692	195.739	181.375	196.016	197.686	192.169	228.124	207.467
K03414	chemotaxis_protein_CheZ	0.808492	2.70426	3.81295	2.45795	3.83699	1.88862	5.92616	6.19074	5.57873	4.48182	4.35066	3.19878	7.96914	5.26874	6.30347	4.25523	4.36945	5.77341
K03415	two-component_system,_chemotaxis_family,_chemotaxis_protein_CheV	0.309067	2.8248	1.45831	3.10079	0.978234	6.57634	3.78559	3.02314	3.84262	3.28409	2.72868	0.646856	4.92801	8.54329	7.43318	5.88328	6.5138	5.1804
K03417	methylisocitrate_lyase_[EC:4.1.3.30]	9.31465	12.4863	11.4722	14.9132	14.7846	16.0953	16.9002	16.1662	17.8357	16.2124	13.2665	12.0093	10.7347	8.80619	13.0921	6.65969	7.15987	11.2078
K03420	proteasome_regulatory_subunit	0	1.40286	0	0.747314	0	0.326812	0.357141	1.82614	1.4875	2.66199	0.869699	2.69634	21.3109	17.5036	14.8378	21.3563	16.5198	14.4086
K03421	methyl-coenzyme_M_reductase_subunit_C	0.547381	1.53274	0	0.712745	0	0.952766	0	1.12745	1.12148	1.42908	0.937365	1.76629	11.9097	3.28689	9.15762	5.63221	10.6669	10.7499
K03422	methyl-coenzyme_M_reductase_subunit_D	0.568014	1.3293	0	0.651988	0	0.571773	0.272917	1.77978	1.14363	0.575682	0.975272	1.10727	3.10759	1.44091	5.34313	5.92961	5.42167	6.33292
K03424	TatD_DNase_family_protein_[EC:3.1.21.-]	59.562	70.0323	61.4912	77.1384	62.376	73.2285	69.9343	66.434	72.853	73.8269	59.3283	59.0446	83.3503	79.2921	80.6875	90.2725	84.4487	98.1406
K03426	NAD+_diphosphatase_[EC:3.6.1.22]	25.3822	20.7205	21.9809	25.7405	24.7235	19.1466	28.8201	26.2672	27.8235	30.5646	25.433	21.3985	22.9803	18.8901	24.0783	29.883	26.7221	32.2346
K03427	type_I_restriction_enzyme_M_protein_[EC:2.1.1.72]	62.9818	79.3311	51.9427	85.8143	64.356	52.282	36.223	51.2036	31.7612	45.4813	59.0268	32.1591	48.4509	97.1461	108.132	65.4916	119.73	81.9315
K03429	processive_1,2-diacylglycerol_beta-glucosyltransferase_[EC:2.4.1.315]	8.89407	12.2173	9.39835	15.2569	9.50061	14.3863	2.49515	4.17631	3.92092	7.0244	2.478	3.85198	5.55403	7.12316	6.56369	9.50769	6.0102	7.01286
K03430	2-aminoethylphosphonate-pyruvate_transaminase_[EC:2.6.1.37]	12.9135	14.7862	15.0683	15.8346	19.3075	18.1271	13.9418	18.8199	14.9569	12.028	10.7279	10.996	5.16918	9.42806	10.7182	5.32422	8.93676	10.1191
K03431	phosphoglucosamine_mutase_[EC:5.4.2.10]	49.3181	49.8971	55.2463	57.6785	48.8251	52.1115	62.5204	63.0585	63.3582	60.2294	53.4909	52.266	40.254	48.3281	48.9916	48.6364	48.022	47.0097
K03432	proteasome_alpha_subunit_[EC:3.4.25.1]	23.4841	25.4608	19.1624	22.8711	18.3098	20.5005	22.1272	25.3685	20.0707	26.9127	23.587	27.5649	32.0453	31.3151	27.1558	39.0849	29.3849	24.7061
K03433	proteasome_beta_subunit_[EC:3.4.25.1]	14.5139	20.9499	14.8553	21.0944	14.708	18.5678	19.3059	23.7446	19.666	24.8375	16.4498	24.7187	35.485	32.0528	25.9813	39.0675	26.0211	23.8718
K03436	DeoR_family_transcriptional_regulator,_fructose_operon_transcriptional_repressor	4.71289	1.97702	4.11294	2.32049	4.69995	4.53702	1.63139	0	0.663078	1.75438	1.77049	2.1548	3.04227	0.989223	1.05933	1.22976	1.16504	1.51793
K03437	RNA_methyltransferase,_TrmH_family	27.7893	21.2684	30.4734	30.4895	35.8871	28.4185	8.42253	14.5589	10.6432	11.6568	13.9481	9.17921	10.3583	16.4255	17.2841	8.19546	17.2061	16.129
K03438	16S_rRNA_(cytosine1402-N4)-methyltransferase_[EC:2.1.1.199]	58.9507	63.0334	56.4106	72.2162	60.2598	63.9508	53.5224	60.8268	58.2959	58.6694	50.8876	51.6385	60.0915	67.3607	67.7767	66.0835	61.6395	65.4315
K03439	tRNA_(guanine-N7-)-methyltransferase_[EC:2.1.1.33]	18.3068	19.0077	21.7404	22.4758	23.3097	19.494	22.0124	22.3555	21.3728	20.678	14.6877	19.0786	20.2268	20.197	24.5201	17.9592	24.9445	23.7079
K03442	small_conductance_mechanosensitive_channel	46.2622	41.4024	51.5838	56.6886	48.4407	39.7261	59.7111	44.6468	54.8347	51.2378	39.8799	33.8562	26.0547	35.6896	43.302	45.9887	34.2854	51.1038
K03446	MFS_transporter,_DHA2_family,_multidrug_resistance_protein	39.3655	37.0298	36.3667	34.0306	43.5499	38.4689	66.525	63.4907	65.504	66.7398	55.2655	50.0832	21.2471	18.5923	21.0822	19.4397	14.7108	18.2398
K03449	MFS_transporter,_CP_family,_cyanate_transporter	4.78855	6.00586	3.09147	6.6669	6.09012	5.68425	2.6261	5.68403	3.43027	6.79038	5.82365	9.13609	6.98085	7.5911	8.58327	13.7357	2.59569	4.99377
K03453	bile_acid:Na+_symporter,_BASS_family	4.78897	4.51745	4.56737	6.77053	5.16598	5.66157	5.67497	3.00923	3.68538	4.69165	6.15148	5.31763	9.51676	9.34748	5.39787	7.90173	7.65991	12.8445
K03455	monovalent_cation:H+_antiporter-2,_CPA2_family	161.831	163.217	151.626	174.133	183.06	171.911	158.068	175.33	159.174	179.158	140.046	130.266	192.473	174.876	178.365	181.232	166.63	181.847
K03456	serine/threonine-protein_phosphatase_2A_regulatory_subunit_A	0	0.414298	0.293267	0.317125	0.317632	0.31824	0	0.401886	0.489705	0.353528	0.283596	0.274661	0.477231	0	0.381207	0.428402	0	0.504665
K03457	nucleobase:cation_symporter-1,_NCS1_family	25.4164	31.3715	33.9574	37.7104	35.7035	29.0899	16.639	13.8557	16.7816	23.1097	17.2625	18.593	13.8723	12.6463	14.7915	18.7465	16.422	19.2473
K03462	nicotinamide_phosphoribosyltransferase_[EC:2.4.2.12]	2.8182	4.1339	3.76008	4.99279	3.70313	2.26172	0	0	0	1.22503	0	1.28508	5.02298	0.79752	2.44438	2.20154	6.34878	1.65596
K03464	muconolactone_D-isomerase_[EC:5.3.3.4]	3.80098	4.9876	3.3916	2.72012	5.49642	2.33243	4.76121	5.68912	7.41884	6.64941	5.53354	5.53803	1.79014	1.75571	0.397366	3.23841	2.11908	1.22896
K03465	thymidylate_synthase_(FAD)_[EC:2.1.1.148]	58.0243	65.9863	60.6174	66.2764	56.1438	64.4947	30.5537	44.635	31.6838	45.6163	36.8013	44.9133	49.7232	37.3737	46.7138	44.8941	48.6186	39.8981
K03466	DNA_segregation_ATPase_FtsK/SpoIIIE,_S-DNA-T_family	213.253	192.929	220.787	205.556	212.624	180.628	191.581	207.554	210.422	212.793	186.008	182.472	189.265	165.137	195.004	152.72	164.245	171.432
K03469	ribonuclease_HI_[EC:3.1.26.4]	51.2028	45.8416	44.4913	52.3938	56.0308	48.3633	50.5456	47.0756	49.7303	50.8378	42.396	35.5431	48.7771	43.1371	50.5863	50.5443	46.0446	52.5884
K03470	ribonuclease_HII_[EC:3.1.26.4]	39.6116	54.6447	48.2444	52.8412	54.1851	56.3754	42.6207	42.2538	45.9208	54.3923	34.9593	40.1001	67.3985	60.6409	64.9842	63.651	63.7787	65.9827
K03471	ribonuclease_HIII_[EC:3.1.26.4]	5.57166	7.20951	5.76544	9.32472	6.52506	7.47952	6.27816	5.95081	4.32866	6.45775	6.35113	6.42687	4.61948	6.74007	5.18062	4.28515	6.91175	4.60929
K03473	erythronate-4-phosphate_dehydrogenase_[EC:1.1.1.290]	1.6977	2.00891	2.34465	2.05971	1.53036	2.57094	1.69539	1.95952	2.26692	2.57968	2.22894	2.90153	2.00493	4.55209	3.17386	4.48533	8.20757	5.24294
K03474	pyridoxine_5-phosphate_synthase_[EC:2.6.99.2]	40.8832	46.7533	40.7806	52.8381	45.1458	46.8001	47.8205	50.1756	49.7117	52.5534	42.4192	47.4911	39.9528	48.3301	44.3016	46.9239	44.6254	51.3251
K03476	L-ascorbate_6-phosphate_lactonase_[EC:3.1.1.-]	1.76833	1.94437	0.668026	1.73723	0.885534	1.81709	2.21357	2.17836	2.4928	1.44637	1.31388	1.39316	3.33453	4.08742	3.78629	4.30038	4.97409	4.68494
K03478	chitin_disaccharide_deacetylase_[EC:3.5.1.105]	10.8401	12.1965	11.4245	11.3114	11.4565	10.2539	5.43671	6.65711	7.12976	8.66749	8.01857	6.32431	1.33713	3.26147	2.22941	2.17409	1.66135	3.82342
K03495	tRNA_uridine_5-carboxymethylaminomethyl_modification_enzyme	72.0295	77.6702	72.1186	78.1268	75.473	70.167	70.5583	69.3237	72.5084	76.9517	61.6139	55.0029	66.5597	72.8634	73.406	77.205	77.7658	82.5441
K03496	chromosome_partitioning_protein	375.298	173.144	284.541	199.799	268.434	168.511	232.016	473.738	244.062	401.352	289.72	249.922	154.331	165.62	180.384	181.203	188.306	184.896
K03497	ParB_family_transcriptional_regulator,_chromosome_partitioning_protein	230.272	170.735	199.44	212.453	205.709	172.526	156.294	228.394	145.748	190.936	170.388	124.204	144.454	143.877	156.766	157.916	173.841	159.173
K03498	trk/ktr_system_potassium_uptake_protein	52.0309	26.7982	41.3513	28.8487	42.0958	27.5907	46.5645	59.1974	46.4798	44.7728	45.1222	36.2288	101.693	96.0512	112.252	120.864	99.3048	119.942
K03499	trk/ktr_system_potassium_uptake_protein	109.296	65.8493	79.6153	61.0784	85.5222	57.427	54.2581	73.0352	66.8175	66.3162	62.3723	55.8885	108.861	115.032	114.293	120.21	101.71	126.69
K03500	16S_rRNA_(cytosine967-C5)-methyltransferase_[EC:2.1.1.176]	22.1912	31.9985	19.5607	34.6696	23.932	38.2334	41.8511	33.3737	38.6562	44.4202	26.7438	31.5258	37.6208	36.1764	41.7199	45.178	40.1437	47.8194
K03501	16S_rRNA_(guanine527-N7)-methyltransferase_[EC:2.1.1.170]	61.3441	50.2833	59.5354	57.614	61.5201	49.5455	49.4654	48.0535	53.4974	48.3006	46.0905	41.9203	49.6514	46.4578	51.3285	63.3105	62.3439	66.3956
K03502	DNA_polymerase_V	1.09103	1.41605	2.53077	1.78877	2.11678	2.54459	2.0916	1.89666	0.93186	2.33821	1.01336	2.16338	8.37385	7.09246	6.99398	8.5176	9.1424	7.37722
K03503	DNA_polymerase_V_[EC:3.4.21.-]	1.91025	4.17518	3.05819	3.3671	2.85132	2.83414	2.56915	6.34015	4.55044	4.93929	7.3064	3.30136	16.2629	10.7789	14.7862	15.6664	13.1914	12.8067
K03517	quinolinate_synthase_[EC:2.5.1.72]	97.3591	81.3645	84.9642	90.4736	93.7195	77.9696	76.3103	77.7275	77.7235	101.164	82.0509	80.6765	95.5372	86.4764	82.4001	92.0013	82.2032	89.2967
K03518	aerobic_carbon-monoxide_dehydrogenase_small_subunit_[EC:1.2.5.3]	146.682	106.858	128.358	111.358	130.163	98.9681	109.342	104.097	114.576	108.816	110.937	94.7213	51.7618	61.9124	61.9157	71.3368	48.6054	76.2081
K03519	aerobic_carbon-monoxide_dehydrogenase_medium_subunit_[EC:1.2.5.3]	40.5207	30.3863	35.284	35.138	51.5673	34.8534	30.7144	30.2436	33.275	28.9144	30.3293	19.7463	5.99576	13.5548	12.9858	16.9998	14.585	16.4153
K03520	aerobic_carbon-monoxide_dehydrogenase_large_subunit_[EC:1.2.5.3]	39.2433	26.4125	52.3166	42.3111	51.018	42.805	39.1304	41.4729	37.6959	32.439	28.9939	26.4808	5.52148	4.62991	5.40457	6.66891	2.72683	3.65804
K03521	electron_transfer_flavoprotein_beta_subunit	157.829	115.048	133.608	138.701	144.19	127.489	151.517	146.711	145.646	143.765	141.895	140.402	188.241	195.265	184.375	241.675	165.688	209.363
K03522	electron_transfer_flavoprotein_alpha_subunit	151.664	124.771	124.293	129.958	135.785	121.981	134.501	142.045	127.096	136.162	137.962	121.171	179.663	188.4	173.938	222.388	174.688	201.879
K03523	biotin_transport_system_substrate-specific_component	11.8172	9.77432	13.4107	14.7159	14.4991	12.3347	7.94372	10.6219	8.16457	10.1106	9.88486	7.29748	28.9851	23.0531	21.0661	29.5125	23.422	26.9733
K03524	BirA_family_transcriptional_regulator,_biotin_operon_repressor_/_biotin---[acetyl-CoA-carboxylase]_ligase_[EC:6.3.4.15]	32.8471	32.7905	31.8352	36.4573	32.501	37.1856	26.7165	31.4451	29.0444	37.4749	29.3091	24.2512	50.3976	43.9673	50.5264	56.7027	52.5745	60.3083
K03525	type_III_pantothenate_kinase_[EC:2.7.1.33]	60.8139	50.9625	65.2991	56.6824	59.8728	51.8128	51.517	65.8913	49.7456	63.7503	49.2564	45.248	52.1318	57.3104	48.9285	63.0039	52.0567	64.0166
K03526	(E)-4-hydroxy-3-methylbut-2-enyl-diphosphate_synthase_[EC:1.17.7.1_1.17.7.3]	104.539	106.559	108.262	125.808	111.319	117.486	128.192	126.685	124.679	121.887	99.3658	112.994	94.9557	90.3493	98.4305	88.8572	84.5665	90.8996
K03527	4-hydroxy-3-methylbut-2-en-1-yl_diphosphate_reductase_[EC:1.17.7.4]	97.1049	103.076	111.78	112.695	112.708	103.557	92.4904	107.436	106.631	115.56	96.1947	93.422	80.8038	76.2818	73.4667	78.1858	77.9112	86.3573
K03528	cell_division_protein_ZipA	2.24255	3.67369	2.79347	4.90701	3.47814	3.32968	6.46206	4.14236	7.10017	5.45102	5.89105	5.07589	4.36208	4.72531	5.4555	2.81032	5.1097	4.36044
K03529	chromosome_segregation_protein	17.9446	19.6929	17.0449	23.3373	25.7236	24.0794	22.6307	17.7142	19.78	23.2583	24.7848	17.0433	21.046	25.9978	24.3611	32.2312	25.7809	20.6438
K03530	DNA-binding_protein_HU-beta	135.798	108.482	130.276	103.099	124.661	100.109	128.229	130.818	125.862	132.514	123.878	115.433	99.2079	87.1246	111.689	125.221	122.825	133.318
K03531	cell_division_protein_FtsZ	105.658	114.955	98.0922	113.619	103.106	106.74	103.984	121.184	116.967	118.285	102.338	116.075	237.067	180.866	177.129	190.011	154.605	183.07
K03534	L-rhamnose_mutarotase_[EC:5.1.3.32]	14.8163	9.33865	12.7863	10.0976	13.2846	7.81297	9.6155	8.96117	8.49966	16.4772	10.1157	10.4894	11.2876	12.2051	17.0397	12.3034	12.6662	13.8806
K03535	MFS_transporter,_ACS_family,_glucarate_transporter	1.09118	4.7413	2.45236	5.87505	4.0658	3.83806	1.55545	1.69232	2.28258	1.12682	1.11627	2.78208	1.26875	1.88595	1.73722	0.536496	1.66544	0.868577
K03536	ribonuclease_P_protein_component_[EC:3.1.26.5]	41.4038	35.8177	37.0963	40.8225	38.5729	38.8158	29.4751	35.5651	34.7108	33.9029	28.1406	29.3137	35.7115	29.4728	35.0885	36.697	41.5629	35.9395
K03537	ribonuclease_P/MRP_protein_subunit_POP5_[EC:3.1.26.5]	0.309957	1.50631	0.68343	1.25411	0.325663	1.22031	1.01867	0.633371	0.718904	0.536461	0.681962	0.779073	7.61416	6.72054	6.47485	11.485	6.26716	5.36931
K03538	ribonuclease_P_protein_subunit_POP4_[EC:3.1.26.5]	0.526497	3.08293	0.657343	1.66878	0.628415	2.23666	1.18659	4.46468	3.16122	3.95371	1.58469	3.30995	30.6233	22.4409	19.495	28.2485	19.3777	23.8624
K03539	ribonuclease_P/MRP_protein_subunit_RPP1_[EC:3.1.26.5]	0.166347	2.45253	0.674672	1.63886	0.457592	1.03376	0.956794	1.06575	0.498201	1.17959	0.654039	1.83508	8.71263	8.65803	6.10979	10.8188	5.2678	8.18958
K03540	ribonuclease_P_protein_subunit_RPR2_[EC:3.1.26.5]	0.256835	0.519536	0	0.70876	0	0.71941	0	0.463071	0.896934	0.781697	0.35582	1.80872	10.277	6.8259	8.29278	12.0899	9.38317	14.4639
K03542	photosystem_II_22kDa_protein	0.65387	1.45044	0	2.414	0.465183	1.83589	0	2.82155	0.720827	2.4751	0	2.13011	0	2.18706	1.89337	0.635237	2.35439	1.93455
K03543	membrane_fusion_protein,_multidrug_efflux_system	11.6208	11.414	9.67828	12.2622	6.47482	13.7736	17.0827	20.3542	20.8221	26.5044	20.4149	16.152	10.9659	9.40144	11.3128	10.4169	12.8627	10.5366
K03544	ATP-dependent_Clp_protease_ATP-binding_subunit_ClpX	297.472	236.752	297.712	230.906	261.805	212.756	308.898	284.039	289.177	276.109	256.207	235.575	206.589	198.245	216.376	206.082	241.187	220.471
K03545	trigger_factor	121.334	100.546	113.719	108.174	110.708	96.471	101.246	108.256	115.182	105.68	101.714	88.2594	85.1657	86.6515	94.8366	99.5701	88.7986	93.8577
K03546	DNA_repair_protein_SbcC/Rad50	14.4103	11.8768	19.9415	9.3422	20.5136	8.86639	3.97311	11.9288	8.67291	13.3756	9.62868	4.26424	18.1138	18.8577	18.9043	19.2888	26.0118	18.3039
K03547	DNA_repair_protein_SbcD/Mre11	26.5799	26.5664	28.4002	29.3215	28.1546	27.0835	15.2727	23.6154	17.1245	29.1626	22.0835	21.4259	37.2185	41.2621	33.9413	41.7085	40.5045	31.1449
K03548	putative_permease	3.20885	3.81548	5.95025	3.2502	4.9181	3.89551	6.56324	6.73492	5.82543	5.50395	5.23731	5.11957	5.06107	2.15791	1.85568	4.58102	6.25073	3.50254
K03549	KUP_system_potassium_uptake_protein	94.793	76.4972	98.7901	80.2037	97.6876	79.6679	99.5654	98.3306	107.826	93.3875	84.6982	72.0055	70.9085	67.9999	80.3919	74.6855	75.2302	85.1408
K03550	holliday_junction_DNA_helicase_RuvA_[EC:3.6.4.12]	48.0994	58.8637	53.903	63.6516	58.9443	60.7181	47.3243	53.5284	53.2273	60.4783	44.2308	51.9082	60.5849	67.9458	58.325	72.1683	62.8206	66.3342
K03551	holliday_junction_DNA_helicase_RuvB_[EC:3.6.4.12]	80.8794	95.6902	93.8582	110.196	99.3041	100.162	90.3162	93.5977	107.159	115.386	76.7055	77.155	99.3288	98.227	87.9126	93.6189	85.9746	100.902
K03552	holliday_junction_resolvase_Hjr_[EC:3.1.21.10]	1.81286	3.20111	2.63334	4.85072	1.82996	3.36857	1.2007	1.44685	0.532893	3.23284	0.621951	1.64054	5.48715	9.20904	10.0649	9.70178	11.8024	6.66247
K03553	recombination_protein_RecA	224.283	193.978	227.219	192.545	194.856	179.596	222.818	200.62	205.522	205.952	189.784	189.447	163.657	160.22	167.302	150.978	158.416	149.784
K03554	recombination_associated_protein_RdgC	4.6408	5.73914	4.83204	6.37036	1.44993	5.25928	4.06524	7.47851	4.99771	4.62947	6.16831	2.73786	6.62824	8.10103	6.82324	6.665	10.3154	8.18458
K03555	DNA_mismatch_repair_protein_MutS	43.5557	61.2136	47.9865	64.3913	53.5603	58.3307	51.795	45.0976	50.7698	52.0139	48.6741	48.4728	52.8269	65.6308	59.2213	56.3297	65.6178	56.0057
K03556	LuxR_family_transcriptional_regulator,_maltose_regulon_positive_regulatory_protein	333.585	160.002	265.819	135.419	278.136	128.776	136.783	172.758	136.626	165.944	202.084	107.245	165.797	148.838	141.432	128.892	105.068	120.166
K03557	Fis_family_transcriptional_regulator,_factor_for_inversion_stimulation_protein	25.5222	27.7174	31.6483	28.5997	27.7776	24.2526	37.2967	27.7519	35.8065	26.2577	22.5253	24.3126	23.7942	23.2672	22.1125	22.8347	20.5302	27.2883
[truncated: 4,295 more rows]

## Sheet: contaminated features
K00011	aldehyde_reductase_[EC:1.1.1.21]
K02150	V-type_H+-transporting_ATPase_subunit_E
K02739	20S_proteasome_subunit_beta_2_[EC:3.4.25.1]
K02856	L-rhamnose-H+_transport_protein
K03065	26S_proteasome_regulatory_subunit_T5
K03406	methyl-accepting_chemotaxis_protein
K03412	two-component_system,_chemotaxis_family,_protein-glutamate_methylesterase/glutaminase_[EC:3.1.1.61_3.5.1.44]
K03528	cell_division_protein_ZipA
K03605	hydrogenase_maturation_protease_[EC:3.4.23.-]
K03732	ATP-dependent_RNA_helicase_RhlB_[EC:3.6.4.13]
K04456	RAC_serine/threonine-protein_kinase_[EC:2.7.11.1]
K04537	guanine_nucleotide-binding_protein_G(I)/G(S)/G(T)_subunit_beta-2
K05934	precorrin-3B_C17-methyltransferase_/_cobalt-factor_III_methyltransferase_[EC:2.1.1.131_2.1.1.272]
K06509	CD82_antigen
K07085	putative_transport_protein
K07743	transcriptional_regulator
K08161	MFS_transporter,_DHA1_family,_multidrug_resistance_protein
K08162	MFS_transporter,_DHA1_family,_multidrug_resistance_protein
K10926	MSHA_pilin_protein_MshC
K10944	methane/ammonia_monooxygenase_subunit_A_[EC:1.14.18.3_1.14.99.39]
K10945	methane/ammonia_monooxygenase_subunit_B
K13789	geranylgeranyl_diphosphate_synthase,_type_II_[EC:2.5.1.1_2.5.1.10_2.5.1.29]
K14736	transferrin
K16040	trans-resveratrol_di-O-methyltransferase_[EC:2.1.1.240]
K17108	non-lysosomal_glucosylceramidase_[EC:3.2.1.45]
K18122	4-hydroxybutyrate_CoA-transferase_[EC:2.8.3.-]
K18138	multidrug_efflux_pump
K18139	outer_membrane_protein,_multidrug_efflux_system
K18159	NADH_dehydrogenase_[ubiquinone]_1_alpha_subcomplex_assembly_factor_1
K20536	mitogen-activated_protein_kinase_3_[EC:2.7.11.24]
K22524	WW_domain-binding_protein_2
K24970	transcription_factor_25
K25265	(2S)-3-sulfopropanediol_sulfolyase_activating_enzyme
