# Supplementary material for: Mining-impacted rice paddies select for Archaeal methylators and reveal a putative (Archaeal) regulator of mercury methylation
Source: ISME Commun. 2023 Jul 15;3:74. doi: 10.1038/s43705-023-00277-x (PMC10349881; doi:10.1038/s43705-023-00277-x)
Supplement: Supplementary file 6 — Supplementary Table S5 [file 43705_2023_277_MOESM6_ESM.xlsx]

## Sheet: sheet1
subset	Taxon	Kruskal-Wallis chi-squared	df	p-value	Pairwise comparisons: HX-GX	Pairwise comparisons: HX-SK	Pairwise comparisons: GX-SK
1	Acidobacteriota	6.3275	2	0.04227	0.198	0.045	0.394
2	Actinobacteriota	10.667	2	0.004828	0.132	0.039	0.0065
3	Asgardarchaeota	2	2	0.3679
4	Bacteroidota	13.345	2	0.001265	0.0411	0.0032	0.0032
5	CSP1-3	6.7335	2	0.0345
6	Campylobacterota	2.0228	2	0.3637
7	Chloroflexota	8.6667	2	0.01312	0.0617	0.0065	0.8182
8	Desulfobacterota	11.942	2	0.002552	0.3095	0.0032	0.0032
9	Edwardsbacteria	12.645	2	0.001796
10	Eisenbacteria	11.838	2	0.002687	0.3939	0.0072	0.0072
11	Elusimicrobiota	2	2	0.3679
12	Firmicutes	6.7335	2	0.0345
13	Gemmatimonadota	13.803	2	0.001006	0.026	0.0065	0.0065
14	Halobacteriota	12.167	2	0.00228	0.2265	0.0072	0.0065
15	KSB1	2	2	0.3679
16	Krumholzibacteriota	12.645	2	0.001796
17	Methylomirabilota	11.368	2	0.003399	1	0.0032	0.0032
18	Myxococcota	0.32749	2	0.849
19	Nitrospirota	13.345	2	0.001265	0.0032	0.0411	0.0032
20	Omnitrophota	2	2	0.3679
21	Patescibacteria	2	2	0.3679
22	Planctomycetota	11.797	2	0.002743	0.0072	1	0.0072
23	Proteobacteria	8.3158	2	0.01564	0.0065	0.6991	0.0974
24	Spirochaetota	4.2353	2	0.1203
25	Thermoplasmatota	12.177	2	0.002268	0.6553	0.0072	0.0072
26	Thermoproteota	10.889	2	0.00432	0.6991	0.0065	0.0065
27	Unknown_phyla	9.2588	2	0.009761	0.027	0.924	0.027
28	Verrucomicrobiota	1.562	2	0.4579
29	WOR-3	2.2445	2	0.3255
30	Zixibacteria	2	2	0.3679
