# Supplementary material for: Mining-impacted rice paddies select for Archaeal methylators and reveal a putative (Archaeal) regulator of mercury methylation
Source: ISME Commun. 2023 Jul 15;3:74. doi: 10.1038/s43705-023-00277-x (PMC10349881; doi:10.1038/s43705-023-00277-x)
Supplement: Supplementary file 7 — Supplementary Table S6 [file 43705_2023_277_MOESM7_ESM.xlsx]

## Sheet: Sheet1
name	bin_id	Anvio_percent_completion	Anvio_percent_redundancy	total_length	num_contigs	N50	GC_content
gx1a_MAG1	refined_concoct_gx1a_bin_19	54.9296	5.6338	1312677	782	1682	58.5016
gx1a_MAG2	refined_concoct_gx1a_bin_81	64.4737	6.57895	872959	476	1866	33.2562
gx1a_MAG3	refined_maxbin2_gx1a_bin045	53.5211	4.22535	728946	435	1713	61.6633
gx1a_MAG4	refined_maxbin2_gx1a_bin062	70.4225	7.04225	2117568	1063	2069	54.6359
gx1a_MAG5	refined_maxbin2_gx1a_bin069	85.9155	5.6338	2766321	1332	2268	61.3803
gx1a_MAG6	refined_maxbin2_gx1a_bin090	53.5211	4.22535	2528111	984	3130	47.6829
gx1a_MAG7	refined_maxbin2_gx1a_bin112	66.1972	5.6338	785898	324	3096	54.1047
gx1a_MAG8	refined_metabat2_gx1a_bin_23	80.2817	5.6338	2542679	547	5911	61.9719
gx1b_MAG9	refined_concoct_gx1b_bin_5	76.3158	3.94737	818382	423	1951	33.8164
gx1b_MAG10	refined_maxbin2_gx1b_bin069	57.7465	5.6338	1142233	674	1709	61.5942
gx1b_MAG11	refined_metabat2_gx1b_bin_10	80.2817	5.6338	3207915	1193	2760	65.3436
gx1b_MAG12	refined_metabat2_gx1b_bin_14	81.6901	5.6338	2394802	691	4000	61.3353
gx1b_MAG13	refined_metabat2_gx1b_bin_22	56.338	5.6338	1869703	849	2156	53.1611
gx1b_MAG14	refined_metabat2_gx1b_bin_29	56.338	2.8169	1405591	537	2622	58.8723
gx1b_MAG15	refined_metabat2_gx1b_bin_7	80.2817	5.6338	3906148	952	4759	66.4496
gx2a_MAG16	refined_concoct_gx2a_bin_45	76.0563	4.22535	2946696	1341	2442	65.5872
gx2a_MAG17	refined_concoct_gx2a_bin_46	64.7887	7.04225	1577781	942	1725	58.5898
gx2a_MAG18	refined_metabat2_gx2a_bin_30	83.0986	5.6338	2528011	810	3287	61.2368
gx2b_MAG19	refined_concoct_gx2b_bin_81	73.6842	6.57895	1027991	470	2478	33.6377
gx2b_MAG20	refined_maxbin2_gx2b_bin062	52.1127	2.8169	1298580	566	2683	61.2252
gx2b_MAG21	refined_maxbin2_gx2b_bin063_sub	64.4737	6.57895	966638	495	2119	46.1564
gx2b_MAG22	refined_metabat2_gx2b_bin_12	80.2817	2.8169	3059192	552	7611	61.2965
gx2b_MAG23	refined_metabat2_gx2b_bin_22_sub	63.3803	5.6338	1509855	623	2387	66.2407
gx2b_MAG24	refined_metabat2_gx2b_bin_25_sub	63.3803	8.4507	2929532	1110	2671	54.7253
gx2b_MAG25	refined_metabat2_gx2b_bin_27	69.0141	5.6338	2722123	905	3176	65.595
gx2b_MAG26	refined_metabat2_gx2b_bin_28	98.5915	5.6338	6568832	1699	4561	66.414
gx2b_MAG27	refined_metabat2_gx2b_bin_34	70.4225	1.40845	2689746	795	3711	61.1326
gx2b_MAG28	refined_metabat2_gx2b_bin_7	50.7042	1.40845	1520087	534	2966	69.2563
gx3a_MAG29	refined_maxbin2_gx3a_bin093	88.7324	2.8169	3280360	664	8010	48.4553
gx3a_MAG30	refined_maxbin2_gx3a_bin106_sub	61.9718	5.6338	2022474	633	3949	63.5706
gx3a_MAG31	refined_metabat2_gx3a_bin_13	57.7465	0	1512550	681	2118	65.4937
gx3a_MAG32	refined_metabat2_gx3a_bin_17	77.4648	4.22535	2270949	490	5908	55.1376
gx3a_MAG33	refined_metabat2_gx3a_bin_36	71.831	2.8169	3370860	1073	3461	59.9247
gx3a_MAG34	refined_metabat2_gx3a_bin_4	59.1549	1.40845	802191	368	2136	60.9907
gx3a_MAG35	refined_metabat2_gx3a_bin_40	77.4648	5.6338	1964980	512	4451	61.31
gx3b_MAG36	refined_concoct_gx3b_bin_1_sub	53.5211	4.22535	1760153	1137	1542	56.5439
gx3b_MAG37	refined_concoct_gx3b_bin_8	72.3684	2.63158	709963	270	3035	33.9533
gx3b_MAG38	refined_maxbin2_gx3b_bin094_sub	66.1972	5.6338	2172659	888	2902	62.2881
gx3b_MAG39	refined_metabat2_gx3b_bin_1	56.5789	5.26316	1185436	449	2715	45.3696
gx3b_MAG40	refined_metabat2_gx3b_bin_13	73.2394	5.6338	2010724	443	5267	60.9639
gx3b_MAG41	refined_metabat2_gx3b_bin_17	74.6479	5.6338	3545201	1215	3129	65.7913
gx3b_MAG42	refined_metabat2_gx3b_bin_19	71.831	5.6338	1944448	798	2384	60.1203
gx3b_MAG43	refined_metabat2_gx3b_bin_21_sub	57.7465	7.04225	1431245	605	2318	66.0517
gx3b_MAG44	refined_metabat2_gx3b_bin_24	70.4225	1.40845	2016940	529	4776	48.4674
gx3b_MAG45	refined_metabat2_gx3b_bin_7	73.2394	5.6338	2270462	674	3804	60.8137
gx3b_MAG46	refined_metabat2_gx3b_bin_9	63.3803	5.6338	1746981	742	2321	53.7745
hx1a_MAG1	refined_concoct_hx1a_bin_2	74.6479	7.04225	1756405	1010	1776	36.3826
hx1a_MAG2	refined_concoct_hx1a_bin_56	74.6479	2.8169	1982231	1098	1840	47.5512
hx1a_MAG3	refined_concoct_hx1a_bin_5_sub	57.7465	5.6338	1225080	704	1778	55.4266
hx1a_MAG4	refined_maxbin2_hx1a_bin0044	64.7887	4.22535	1649425	738	2465	64.6959
hx1a_MAG5	refined_maxbin2_hx1a_bin026	85.9155	2.8169	2645706	542	7661	56.8495
hx1a_MAG6	refined_maxbin2_hx1a_bin099	54.9296	5.6338	1711408	909	1988	57.0409
hx1a_MAG7	refined_maxbin2_hx1a_bin154	60.5634	2.8169	2665493	1682	1577	46.8318
hx1a_MAG8	refined_metabat2_hx1a_bin_11	84.507	5.6338	3158577	896	3955	55.8062
hx1a_MAG9	refined_metabat2_hx1a_bin_12	73.2394	4.22535	3136594	979	3388	57.4351
hx1a_MAG10	refined_metabat2_hx1a_bin_13	87.3239	4.22535	2371752	683	3760	65.1338
hx1a_MAG11	refined_metabat2_hx1a_bin_16	70.4225	5.6338	3633282	533	8951	52.2269
hx1a_MAG12	refined_metabat2_hx1a_bin_20_sub	54.9296	1.40845	2431670	744	3789	55.4566
hx1a_MAG13	refined_metabat2_hx1a_bin_32_sub	54.9296	1.40845	2356669	890	2677	56.5752
hx1a_MAG14	refined_metabat2_hx1a_bin_36	90.1408	4.22535	3343621	421	12949	55.9571
hx1a_MAG15	refined_metabat2_hx1a_bin_46	76.0563	4.22535	2986116	955	3351	55.4842
hx1a_MAG16	refined_metabat2_hx1a_bin_8_sub	56.338	9.85915	1010130	415	2440	65.6407
hx1b_MAG17	refined_concoct_hx1b_bin_101_sub	77.4648	8.4507	1549759	846	1895	36.4295
hx1b_MAG18	refined_concoct_hx1b_bin_55_sub	55.2632	5.26316	1180861	741	1582	57.0184
hx1b_MAG19	refined_concoct_hx1b_bin_6_sub	59.1549	5.6338	1033781	685	1493	50.8456
hx1b_MAG20	refined_maxbin2_hx1b_bin049	92.9577	7.04225	3661721	551	13819	56.1394
hx1b_MAG21	refined_maxbin2_hx1b_bin051_sub_1	85.9155	4.22535	3619556	1346	3189	56.3138
hx1b_MAG22	refined_maxbin2_hx1b_bin156_sub	53.5211	4.22535	2025006	1422	1364	47.3349
hx1b_MAG23	refined_metabat2_hx1b_bin_10	90.1408	7.04225	2042901	445	5495	64.307
hx1b_MAG24	refined_metabat2_hx1b_bin_13_sub	60.5634	1.40845	2506077	1146	2174	57.2522
hx1b_MAG25	refined_metabat2_hx1b_bin_1_sub	50.7042	1.40845	340402	110	3392	52.3294
hx1b_MAG26	refined_metabat2_hx1b_bin_32	85.9155	4.22535	2669172	586	5932	57.0445
hx1b_MAG27	refined_metabat2_hx1b_bin_36	90.1408	2.8169	2688862	437	8253	56.4164
hx1b_MAG28	refined_metabat2_hx1b_bin_47_sub_1	78.8732	1.40845	2514653	764	3724	55.068
hx1b_MAG29	refined_metabat2_hx1b_bin_63	52.1127	1.40845	1224582	352	3896	64.9821
hx1b_MAG30	refined_metabat2_hx1b_bin_67_1	88.7324	4.22535	3279049	798	5022	65.4583
hx1b_MAG31	refined_metabat2_hx1b_bin_70	92.9577	4.22535	4951186	1412	3871	65.6258
hx2a_MAG32	refined_concoct_hx2a_bin_9_sub	54.9296	4.22535	1515500	832	1892	56.9444
hx2a_MAG33	refined_maxbin2_hx2a_bin029_sub_1	91.5493	4.22535	3655272	601	11008	55.6139
hx2a_MAG34	refined_maxbin2_hx2a_bin088_sub	60.5634	5.6338	1453310	715	2186	56.7123
hx2a_MAG35	refined_maxbin2_hx2a_bin107_sub	66.1972	5.6338	2681238	429	8808	51.5611
hx2a_MAG36	refined_metabat2_hx2a_bin_10_sub	61.9718	5.6338	1668250	570	3096	56.7435
hx2a_MAG37	refined_metabat2_hx2a_bin_13	60.5634	5.6338	1092267	241	5857	65.5775
hx2a_MAG38	refined_metabat2_hx2a_bin_2	59.1549	4.22535	1288173	425	3286	64.9245
hx2a_MAG39	refined_metabat2_hx2a_bin_30_sub	57.7465	1.40845	2657749	731	4260	56.6058
hx2a_MAG40	refined_metabat2_hx2a_bin_34	67.6056	5.6338	1665596	435	4610	64.6699
hx2a_MAG41	refined_metabat2_hx2a_bin_36	87.3239	2.8169	3358777	987	3793	55.9532
hx2a_MAG42	refined_metabat2_hx2a_bin_40_sub	53.5211	0	1506483	509	3255	58.2485
hx2a_MAG43	refined_metabat2_hx2a_bin_46	87.3239	0	2152703	304	10728	56.6984
hx2a_MAG44	refined_metabat2_hx2a_bin_52_2	77.4648	5.6338	4491549	1621	2870	64.9893
hx2a_MAG45	refined_metabat2_hx2a_bin_5_sub	54.9296	5.6338	1123286	443	2529	62.268
hx2b_MAG46	refined_concoct_hx2b_bin_136_sub	57.7465	4.22535	3488693	1764	2120	51.7797
hx2b_MAG47	refined_maxbin2_hx2b_bin056	98.5915	1.40845	3643617	567	13453	55.9404
hx2b_MAG48	refined_maxbin2_hx2b_bin099_sub	57.7465	5.6338	755637	504	1486	66.0749
hx2b_MAG49	refined_metabat2_hx2b_bin_11_10	80.2817	2.8169	3292901	915	4204	57.3764
hx2b_MAG50	refined_metabat2_hx2b_bin_14	84.507	7.04225	5117740	1476	3818	62.6857
hx2b_MAG51	refined_metabat2_hx2b_bin_15	64.7887	5.6338	2125846	811	2663	52.3279
hx2b_MAG52	refined_metabat2_hx2b_bin_18_sub	54.9296	4.22535	1059507	450	2377	64.8909
hx2b_MAG53	refined_metabat2_hx2b_bin_20_sub	78.8732	5.6338	2966298	446	9581	56.1553
hx2b_MAG54	refined_metabat2_hx2b_bin_22_4	90.1408	5.6338	3585037	847	5254	64.9074
hx2b_MAG55	refined_metabat2_hx2b_bin_27_sub	59.2105	6.57895	888994	344	2626	47.6602
hx2b_MAG56	refined_metabat2_hx2b_bin_30_sub_1	92.9577	5.6338	3429135	612	7244	56.4861
hx2b_MAG57	refined_metabat2_hx2b_bin_31_5	85.9155	2.8169	2903277	804	4037	56.8705
hx2b_MAG58	refined_metabat2_hx2b_bin_32_1	94.3662	2.8169	2191844	335	9134	64.2554
hx2b_MAG59	refined_metabat2_hx2b_bin_36_sub	69.0141	5.6338	1960265	563	3823	55.4625
hx2b_MAG60	refined_metabat2_hx2b_bin_42_sub_1	74.6479	7.04225	1462546	622	2280	36.0005
hx2b_MAG61	refined_metabat2_hx2b_bin_47_1	95.7746	4.22535	6053396	1499	4759	65.848
hx2b_MAG62	refined_metabat2_hx2b_bin_61_1	74.6479	4.22535	3694351	1117	3660	55.3431
hx2b_MAG63	refined_metabat2_hx2b_bin_63_sub_3	94.3662	1.40845	2836066	411	9982	56.4449
hx2b_MAG64	refined_metabat2_hx2b_bin_72_sub_12	83.0986	7.04225	2646547	570	5617	65.2117
hx3a_MAG65	refined_concoct_hx3a_bin_88_sub	53.5211	2.8169	1518921	774	2085	39.612
hx3a_MAG66	refined_maxbin2_hx3a_bin130_sub_4	78.8732	4.22535	2072436	1072	1966	35.563
hx3a_MAG67	refined_maxbin2_hx3a_bin186_sub	69.0141	5.6338	2282322	887	3017	56.8143
hx3a_MAG68	refined_metabat2_hx3a_bin_1	69.0141	2.8169	2731667	616	5328	65.5383
hx3a_MAG69	refined_metabat2_hx3a_bin_12	87.3239	4.22535	2903985	564	6623	56.2623
hx3a_MAG70	refined_metabat2_hx3a_bin_13	56.338	1.40845	996485	299	3563	66.7672
hx3a_MAG71	refined_metabat2_hx3a_bin_14	73.2394	2.8169	1974581	513	4317	56.288
hx3a_MAG72	refined_metabat2_hx3a_bin_22_14	71.831	7.04225	2551230	707	4053	65.3827
hx3a_MAG73	refined_metabat2_hx3a_bin_23	77.4648	8.4507	2244797	834	2733	64.0134
hx3a_MAG74	refined_metabat2_hx3a_bin_26	63.3803	5.6338	1138354	266	5183	65.0208
hx3a_MAG75	refined_metabat2_hx3a_bin_28	69.0141	0	1767369	625	2978	64.2313
hx3a_MAG76	refined_metabat2_hx3a_bin_30	54.9296	4.22535	942994	295	3499	53.2731
hx3a_MAG77	refined_metabat2_hx3a_bin_38_7	71.831	4.22535	3359727	1042	3459	55.3772
hx3a_MAG78	refined_metabat2_hx3a_bin_40_4	81.6901	5.6338	2089592	671	3292	47.5744
hx3a_MAG79	refined_metabat2_hx3a_bin_47	52.1127	2.8169	2377133	778	3325	62.7408
hx3a_MAG80	refined_metabat2_hx3a_bin_48	80.2817	5.6338	2738061	637	5186	56.5568
hx3a_MAG81	refined_metabat2_hx3a_bin_51	77.4648	4.22535	2249700	647	3887	65.1025
hx3a_MAG82	refined_metabat2_hx3a_bin_57_1	97.1831	2.8169	2098011	344	8403	64.3168
hx3a_MAG83	refined_metabat2_hx3a_bin_61	87.3239	4.22535	4460491	387	16564	52.4796
hx3b_MAG84	refined_concoct_hx3b_bin_14	63.1579	3.94737	1263286	755	1668	56.5734
hx3b_MAG85	refined_concoct_hx3b_bin_63	71.831	2.8169	1767063	1091	1613	47.5969
hx3b_MAG86	refined_fconcoct_hx3b_bin_105	54.9296	4.22535	1362132	660	2073	61.0862
hx3b_MAG87	refined_fmaxbin2_hx3b_bin021_sub	52.1127	5.6338	2092376	321	9289	56.9379
hx3b_MAG88	refined_maxbin2_hx3b_bin150_sub	71.831	4.22535	1199499	666	1834	36.0049
hx3b_MAG89	refined_metabat2_hx3b_bin_11_12	94.3662	5.6338	2924672	618	5790	65.3941
hx3b_MAG90	refined_metabat2_hx3b_bin_12	83.0986	4.22535	3201153	646	6039	65.1577
hx3b_MAG91	refined_metabat2_hx3b_bin_28	53.5211	2.8169	693751	219	3575	56.4653
hx3b_MAG92	refined_metabat2_hx3b_bin_34	69.0141	4.22535	4786951	1416	3733	62.7641
hx3b_MAG93	refined_metabat2_hx3b_bin_38_sub	61.9718	1.40845	2080674	651	3509	55.7698
hx3b_MAG94	refined_metabat2_hx3b_bin_49	56.338	2.8169	1877968	654	3058	46.7617
hx3b_MAG95	refined_metabat2_hx3b_bin_54_1	94.3662	2.8169	2174135	346	8677	63.9649
hx3b_MAG96	refined_metabat2_hx3b_bin_56	95.7746	8.4507	3434419	693	6597	65.7582
hx3b_MAG97	refined_metabat2_hx3b_bin_62_2	87.3239	5.6338	3774813	1072	3920	55.7239
hx3b_MAG98	refined_metabat2_hx3b_bin_64	52.6316	5.26316	805032	308	2684	47.4108
hx3b_MAG99	refined_metabat2_hx3b_bin_66	90.1408	4.22535	3360259	780	5099	56.5453
hx3b_MAG100	refined_metabat2_hx3b_bin_67_sub	64.7887	2.8169	2280846	835	2832	52.1191
hx3b_MAG101	refined_metabat2_hx3b_bin_8	53.5211	2.8169	695222	221	3582	65.9027
hx3b_MAG102	refined_metabat2_hx3b_bin_9_sub	50.7042	5.6338	2223098	927	2361	62.0408
hx3b_MAG103	refined_i_metabat2_hx3b_bin_51_sub	54.9296	5.6338	2569388	1186	2094	57.3699
sk1a_MAG1	refined_metabat2_sk1a_bin_11_1	69.0141	2.8169	861488	298	2972	38.4073
sk1a_MAG2	refined_metabat2_sk1a_bin_20_1	69.0141	4.22535	3573616	1427	2517	56.6093
sk1a_MAG3	refined_metabat2_sk1a_bin_24_1	97.3684	6.57895	2050462	304	10482	58.8057
sk1a_MAG4	refined_metabat2_sk1a_bin_33_1	71.0526	5.26316	964426	341	2921	42.9835
sk1a_MAG5	refined_metabat2_sk1a_bin_3_sub_1	74.6479	5.6338	2435214	795	3297	56.2745
sk1a_MAG6	refined_metabat2_sk1a_bin_41	57.7465	1.40845	1099813	431	2565	50.7862
sk1a_MAG7	refined_metabat2_sk1a_bin_48_4	81.5789	5.26316	1373537	455	3267	46.2401
sk1a_MAG8	refined_metabat2_sk1a_bin_55_1	83.0986	5.6338	1804705	567	3489	45.7035
sk1b_MAG9	refined_concoct_sk1b_bin_29_sub	50.7042	5.6338	945347	454	2386	59.8397
sk1b_MAG10	refined_concoct_sk1b_bin_44	69.0141	2.8169	1753201	1139	1520	61.1106
sk1b_MAG11	refined_maxbin2_sk1b_bin023_sub	59.2105	6.57895	792803	136	9442	64.3878
sk1b_MAG12	refined_metabat2_sk1b_bin_17	73.2394	0	1675532	446	4242	64.3894
sk1b_MAG13	refined_metabat2_sk1b_bin_21	71.0526	5.26316	650075	225	3017	54.7113
sk1b_MAG14	refined_metabat2_sk1b_bin_31	71.0526	5.26316	1528054	140	19428	62.9109
sk1b_MAG15	refined_metabat2_sk1b_bin_32	71.831	5.6338	5427040	1987	2830	65.8462
sk1b_MAG16	refined_metabat2_sk1b_bin_38_sub	60.5634	1.40845	1668639	448	4088	65.8541
sk1b_MAG17	refined_metabat2_sk1b_bin_39	78.8732	4.22535	3083803	1021	3168	56.801
sk1b_MAG18	refined_metabat2_sk1b_bin_41	87.3239	2.8169	1763817	420	5390	45.8913
sk1b_MAG19	refined_metabat2_sk1b_bin_42	96.0526	1.31579	2116917	408	6894	57.8178
sk1b_MAG20	refined_metabat2_sk1b_bin_43	81.5789	1.31579	1173359	273	5260	46.9184
sk1b_MAG21	refined_metabat2_sk1b_bin_5	69.0141	2.8169	1464648	528	2902	50.9709
sk1b_MAG22	refined_metabat2_sk1b_bin_65	50.7042	2.8169	476637	169	3058	41.0411
sk1b_MAG23	refined_metabat2_sk1b_bin_66	76.0563	5.6338	1501900	285	7395	58.1786
sk1b_MAG24	refined_metabat2_sk1b_bin_70	92.9577	4.22535	3091484	437	10923	56.2884
sk1b_MAG25	refined_metabat2_sk1b_bin_78	81.5789	3.94737	1119349	295	4436	34.0815
sk2a_MAG26	refined_concoct_sk2a_bin_26_sub	64.4737	3.94737	681154	495	1327	55.6581
sk2a_MAG27	refined_concoct_sk2a_bin_92_sub	54.9296	1.40845	1778610	1130	1568	61.0285
sk2a_MAG28	refined_metabat2_sk2a_bin_14	92.9577	2.8169	2961845	402	11347	56.358
sk2a_MAG29	refined_metabat2_sk2a_bin_28	76.3158	5.26316	914346	314	3070	54.612
sk2a_MAG30	refined_metabat2_sk2a_bin_30	74.6479	2.8169	1568091	503	3397	49.9351
sk2a_MAG31	refined_metabat2_sk2a_bin_33	90.7895	6.57895	1805458	458	4728	45.7068
sk2a_MAG32	refined_metabat2_sk2a_bin_35	56.338	2.8169	1354732	494	2860	66.179
sk2a_MAG33	refined_metabat2_sk2a_bin_4	70.4225	2.8169	2264637	713	3457	64.5033
sk2a_MAG34	refined_metabat2_sk2a_bin_41	90.7895	6.57895	2083419	498	4806	58.689
sk2a_MAG35	refined_metabat2_sk2a_bin_42	83.0986	5.6338	3640518	1355	2792	56.7962
sk2a_MAG36	refined_metabat2_sk2a_bin_58	89.4737	6.57895	1246147	264	6269	34.1371
sk2a_MAG37	refined_metabat2_sk2a_bin_68	87.3239	5.6338	1775458	492	4104	45.5028
sk2a_MAG38	refined_metabat2_sk2a_bin_7	97.1831	2.8169	3791360	399	13266	52.2081
sk2b_MAG39	refined_concoct_sk2b_bin_57	70.4225	5.6338	978087	667	1425	51.0459
sk2b_MAG40	refined_maxbin2_sk2b_bin038	70.4225	4.22535	2108798	892	2820	57.9234
sk2b_MAG41	refined_metabat2_sk2b_bin_16	67.1053	2.63158	715646	276	2636	34.0737
sk2b_MAG42	refined_metabat2_sk2b_bin_23	81.6901	5.6338	2007628	527	4346	58.203
sk2b_MAG43	refined_metabat2_sk2b_bin_24	87.3239	1.40845	2700527	734	4212	56.3223
sk2b_MAG44	refined_metabat2_sk2b_bin_29	97.3684	3.94737	1888305	394	5869	58.7616
sk2b_MAG45	refined_metabat2_sk2b_bin_34	91.5493	5.6338	1833065	349	7345	45.5666
sk2b_MAG46	refined_metabat2_sk2b_bin_36	78.9474	6.57895	1527978	436	3869	45.9866
sk2b_MAG47	refined_metabat2_sk2b_bin_37	73.2394	0	1415610	483	3094	49.3424
sk2b_MAG48	refined_metabat2_sk2b_bin_40	61.9718	2.8169	626970	166	4254	38.7884
sk2b_MAG49	refined_metabat2_sk2b_bin_48_sub	55.2632	1.31579	358300	116	3273	55.873
sk2b_MAG50	refined_metabat2_sk2b_bin_5	52.1127	4.22535	488479	219	2222	65.4519
sk3a_MAG51	refined_concoct_sk3a_bin_114_sub	54.9296	1.40845	1794515	872	2200	45.6287
sk3a_MAG52	refined_concoct_sk3a_bin_117	83.0986	1.40845	2950556	1137	3060	41.9007
sk3a_MAG53	refined_concoct_sk3a_bin_73	77.4648	1.40845	4160037	145	51622	54.3841
sk3a_MAG54	refined_metabat2_sk3a_bin_10	53.5211	1.40845	766688	275	2822	63.4233
sk3a_MAG55	refined_metabat2_sk3a_bin_12	71.831	7.04225	3709387	1409	2711	56.5097
sk3a_MAG56	refined_metabat2_sk3a_bin_13	52.6316	5.26316	513404	219	2339	49.2008
sk3a_MAG57	refined_metabat2_sk3a_bin_15	91.5493	0	4544760	167	40347	40.8589
sk3a_MAG58	refined_metabat2_sk3a_bin_16	94.3662	5.6338	1872811	423	5407	45.5739
sk3a_MAG59	refined_metabat2_sk3a_bin_27	61.9718	4.22535	1511084	570	2754	50.5065
sk3a_MAG60	refined_metabat2_sk3a_bin_3	97.1831	0	3030964	396	11225	56.3594
sk3a_MAG61	refined_metabat2_sk3a_bin_34	73.6842	5.26316	1034184	200	7535	45.9667
sk3a_MAG62	refined_metabat2_sk3a_bin_38	84.2105	5.26316	872337	119	11993	34.6116
sk3a_MAG63	refined_metabat2_sk3a_bin_40	94.7368	1.31579	1774599	508	3933	58.7631
sk3a_MAG64	refined_metabat2_sk3a_bin_50	97.1831	1.40845	4096471	278	23767	51.4906
sk3b_MAG65	refined_concoct_sk3b_bin_121	77.6316	5.26316	964228	487	2031	33.912
sk3b_MAG66	refined_concoct_sk3b_bin_127_sub	67.6056	4.22535	930173	418	2641	52.2519
sk3b_MAG67	refined_concoct_sk3b_bin_63_sub	53.5211	5.6338	860046	570	1491	57.3371
sk3b_MAG68	refined_maxbin2_sk3b_bin031	82.8947	7.89474	1033135	161	11553	64.6724
sk3b_MAG69	refined_metabat2_sk3b_bin_12	78.9474	1.31579	614985	245	2525	54.3725
sk3b_MAG70	refined_metabat2_sk3b_bin_18	56.338	2.8169	641107	222	3137	36.9717
sk3b_MAG71	refined_metabat2_sk3b_bin_19	50.7042	1.40845	785014	256	3381	65.8925
sk3b_MAG72	refined_metabat2_sk3b_bin_29	90.1408	0	2289647	427	6506	56.4823
sk3b_MAG73	refined_metabat2_sk3b_bin_31	61.9718	4.22535	1336212	525	2658	65.4354
sk3b_MAG74	refined_metabat2_sk3b_bin_36	74.6479	5.6338	2411822	786	3308	64.2549
sk3b_MAG75	refined_metabat2_sk3b_bin_42	96.0526	5.26316	1737106	443	4270	58.7913
sk3b_MAG76	refined_metabat2_sk3b_bin_45_sub	54.9296	4.22535	1158335	485	2392	58.7462
sk3b_MAG77	refined_metabat2_sk3b_bin_47	91.5493	2.8169	1832386	363	6336	45.5237
sk3b_MAG78	refined_metabat2_sk3b_bin_49	70.4225	4.22535	1417154	265	7253	58.2545
sk3b_MAG79	refined_metabat2_sk3b_bin_53	63.1579	6.57895	496352	238	2050	56.0724
sk3b_MAG80	refined_metabat2_sk3b_bin_56	82.8947	3.94737	1237745	316	4309	46.631
sk3b_MAG81	refined_metabat2_sk3b_bin_58	85.9155	2.8169	3626355	1259	2997	56.7248
