# Supplementary material for: Mining-impacted rice paddies select for Archaeal methylators and reveal a putative (Archaeal) regulator of mercury methylation
Source: ISME Commun. 2023 Jul 15;3:74. doi: 10.1038/s43705-023-00277-x (PMC10349881; doi:10.1038/s43705-023-00277-x)
Supplement: Supplementary file 8 — Supplementary Table S7 [file 43705_2023_277_MOESM8_ESM.xlsx]

## Sheet: GTDB_tk_207v2
MAG	genome_Id	module_Value	classification	fastani_reference	fastani_reference_radius	fastani_taxonomy	fastani_ani	fastani_af	closest_placement_reference	closest_placement_radius	closest_placement_taxonomy	closest_placement_ani	closest_placement_af	pplacer_taxonomy	classification_method	note	other_related_references(genome_id,species_name,radius,ANI,AF)	msa_percent	translation_table	red_value	warnings
refined_concoct_gx1a_bin_19-contigs	gx1a_MAG1	0.333333	d__Bacteria;p__Proteobacteria;c__Gammaproteobacteria;o__Competibacterales;f__Competibacteraceae;g__CAIMUS01;s__	N/A	N/A	N/A	N/A	N/A	GCA_903844665.1	95	d__Bacteria;p__Proteobacteria;c__Gammaproteobacteria;o__Competibacterales;f__Competibacteraceae;g__CAIMUS01;s__CAIMUS01 sp903844665	83.7	0.89	d__Bacteria;p__Proteobacteria;c__Gammaproteobacteria;o__Competibacterales;f__Competibacteraceae;g__CAIMUS01;s__	taxonomic classification defined by topology and ANI	classification based on placement in class-level tree	N/A	39.58	11	0.930346	Genome not assigned to closest species as it falls outside its pre-defined ANI radius
refined_concoct_gx1a_bin_81-contigs	gx1a_MAG2	0	d__Archaea;p__Thermoproteota;c__Nitrososphaeria;o__Nitrososphaerales;f__Nitrosopumilaceae;g__Nitrosarchaeum;s__	N/A	N/A	N/A	N/A	N/A	GCA_004297665.1	95	d__Archaea;p__Thermoproteota;c__Nitrososphaeria;o__Nitrososphaerales;f__Nitrosopumilaceae;g__Nitrosarchaeum;s__Nitrosarchaeum sp004297665	92.91	0.79	d__Archaea;p__Thermoproteota;c__Nitrososphaeria;o__Nitrososphaerales;f__Nitrosopumilaceae;g__Nitrosarchaeum;s__	taxonomic classification defined by topology and ANI	N/A	GCA_013140415.1, s__Nitrosarchaeum sp013140415, 95.0, 91.77, 0.81; GCA_009697485.1, s__Nitrosarchaeum sp009697485, 95.0, 91.75, 0.69; GCA_003569705.1, s__Nitrosarchaeum sp003569705, 95.0, 89.91, 0.98; GCA_005798405.1, s__Nitrosarchaeum sp005798405, 95.0, 88.97, 0.87; GCA_016234975.1, s__Nitrosarchaeum sp016234975, 95.0, 88.77, 0.87; GCF_000220175.1, s__Nitrosarchaeum koreense, 95.0, 85.96, 0.94; …	35.11	11	0.991736	Genome not assigned to closest species as it falls outside its pre-defined ANI radius
refined_maxbin2_gx1a_bin045-contigs	gx1a_MAG3	0	d__Bacteria;p__Desulfobacterota;c__Syntrophia;o__Syntrophales;f__UBA4778;g__UBA2192;s__	N/A	N/A	N/A	N/A	N/A	GCA_002419215.1	95	d__Bacteria;p__Desulfobacterota;c__Syntrophia;o__Syntrophales;f__UBA4778;g__UBA2192;s__UBA2192 sp002419215	93.12	0.86	d__Bacteria;p__Desulfobacterota;c__Syntrophia;o__Syntrophales;f__UBA4778;g__UBA2192;s__	taxonomic classification defined by topology and ANI	classification based on placement in class-level tree	GCA_002327315.1, s__UBA2192 sp002327315, 95.0, 88.74, 0.86; GCA_018053845.1, s__UBA2192 sp018053845, 95.0, 86.99, 0.77; GCA_013177795.1, s__UBA2192 sp013177795, 95.0, 86.11, 0.86; GCA_012728915.1, s__UBA2192 sp012728915, 95.0, 85.72, 0.82; GCA_002067855.1, s__UBA2192 sp002067855, 95.0, 84.69, 0.59	32.31	11	0.984244	Genome not assigned to closest species as it falls outside its pre-defined ANI radius
refined_maxbin2_gx1a_bin062-contigs	gx1a_MAG4	0.666667	d__Bacteria;p__Desulfobacterota;c__DSM-4660;o__Desulfatiglandales;f__HGW-15;g__DSXZ01;s__	N/A	N/A	N/A	N/A	N/A	GCA_011367735.1	95	d__Bacteria;p__Desulfobacterota;c__DSM-4660;o__Desulfatiglandales;f__HGW-15;g__DSXZ01;s__DSXZ01 sp011367735	79.7	0.62	d__Bacteria;p__Desulfobacterota;c__DSM-4660;o__Desulfatiglandales;f__HGW-15;g__DSXZ01;s__	taxonomic classification defined by topology and ANI	classification based on placement in class-level tree	N/A	56.06	11	0.927243	Genome has more than 10.8% of markers with multiple hits;Genome not assigned to closest species as it falls outside its pre-defined ANI radius
refined_maxbin2_gx1a_bin069-contigs	gx1a_MAG5	0.666667	d__Bacteria;p__Desulfobacterota;c__Syntrophobacteria;o__BM002;f__BM002;g__JAGFXI01;s__	N/A	N/A	N/A	N/A	N/A	GCA_017861095.1	95	d__Bacteria;p__Desulfobacterota;c__Syntrophobacteria;o__BM002;f__BM002;g__JAGFXI01;s__JAGFXI01 sp017861095	93.38	0.82	d__Bacteria;p__Desulfobacterota;c__Syntrophobacteria;o__BM002;f__BM002;g__JAGFXI01;s__	taxonomic classification defined by topology and ANI	classification based on placement in class-level tree	N/A	57.05	11	0.957159	Genome has more than 14.2% of markers with multiple hits;Genome not assigned to closest species as it falls outside its pre-defined ANI radius
refined_maxbin2_gx1a_bin090-contigs	gx1a_MAG6	0.333333	d__Bacteria;p__Desulfobacterota;c__BSN033;o__BSN033;f__UBA1163;g__UBA1163;s__	N/A	N/A	N/A	N/A	N/A	GCA_002311635.1	95	d__Bacteria;p__Desulfobacterota;c__BSN033;o__BSN033;f__UBA1163;g__UBA1163;s__UBA1163 sp002311635	77.79	0.33	d__Bacteria;p__Desulfobacterota;c__BSN033;o__BSN033;f__UBA1163;g__UBA1163;s__	taxonomic classification defined by topology and ANI	classification based on placement in class-level tree	GCA_002780715.1, s__UBA1163 sp002780715, 95.0, 79.76, 0.49; GCA_002327985.1, s__UBA1163 sp002327985, 95.0, 78.94, 0.42; GCA_002327885.1, s__UBA1163 sp002327885, 95.0, 77.96, 0.35; GCA_013388645.1, s__UBA1163 sp013388645, 95.0, 76.96, 0.26	48.09	11	0.921078	N/A
refined_maxbin2_gx1a_bin112-contigs	gx1a_MAG7	0.666667	d__Bacteria;p__Nitrospirota;c__Thermodesulfovibrionia;o__Thermodesulfovibrionales;f__UBA6898;g__Sulfobium;s__	N/A	N/A	N/A	N/A	N/A	GCA_900302705.1	95	d__Bacteria;p__Nitrospirota;c__Thermodesulfovibrionia;o__Thermodesulfovibrionales;f__UBA6898;g__Sulfobium;s__Sulfobium mesophilum	78.61	0.22	d__Bacteria;p__Nitrospirota;c__Thermodesulfovibrionia;o__Thermodesulfovibrionales;f__UBA6898;g__Sulfobium;s__	taxonomic classification defined by topology and ANI	classification based on placement in class-level tree	N/A	44.36	11	0.911025	N/A
refined_metabat2_gx1a_bin_23-contigs	gx1a_MAG8	0	d__Bacteria;p__Proteobacteria;c__Alphaproteobacteria;o__Rhizobiales;f__Xanthobacteraceae;g__Pseudolabrys;s__	N/A	N/A	N/A	N/A	N/A	N/A	N/A	N/A	N/A	N/A	d__Bacteria;p__Proteobacteria;c__Alphaproteobacteria;o__Rhizobiales;f__Xanthobacteraceae;g__Pseudolabrys;s__	taxonomic classification defined by topology and ANI	classification based on placement in class-level tree	GCA_016185205.1, s__Pseudolabrys sp016185205, 95.0, 79.25, 0.56; GCA_009694265.1, s__Pseudolabrys sp009694265, 95.0, 79.11, 0.43; GCA_003152455.1, s__Pseudolabrys sp003152455, 95.0, 78.9, 0.49; GCA_003133345.1, s__Pseudolabrys sp003133345, 95.0, 78.87, 0.46; GCA_903878085.1, s__Pseudolabrys sp903878085, 95.0, 78.57, 0.51; GCA_016201085.1, s__Pseudolabrys sp016201085, 95.0, 78.56, 0.45; GCF_003367…	66.8	11	0.941987	Genome not assigned to closest species as it falls outside its pre-defined ANI radius
refined_concoct_gx1b_bin_5-contigs	gx1b_MAG9	0	d__Archaea;p__Thermoproteota;c__Nitrososphaeria;o__Nitrososphaerales;f__Nitrosopumilaceae;g__Nitrosarchaeum;s__	N/A	N/A	N/A	N/A	N/A	GCA_004297665.1	95	d__Archaea;p__Thermoproteota;c__Nitrososphaeria;o__Nitrososphaerales;f__Nitrosopumilaceae;g__Nitrosarchaeum;s__Nitrosarchaeum sp004297665	91.92	0.66	d__Archaea;p__Thermoproteota;c__Nitrososphaeria;o__Nitrososphaerales;f__Nitrosopumilaceae;g__Nitrosarchaeum;s__	taxonomic classification defined by topology and ANI	N/A	GCA_009697485.1, s__Nitrosarchaeum sp009697485, 95.0, 92.19, 0.62; GCA_013140415.1, s__Nitrosarchaeum sp013140415, 95.0, 91.79, 0.66; GCA_003569705.1, s__Nitrosarchaeum sp003569705, 95.0, 91.04, 0.77; GCA_016234975.1, s__Nitrosarchaeum sp016234975, 95.0, 89.93, 0.64; GCA_005798405.1, s__Nitrosarchaeum sp005798405, 95.0, 89.39, 0.74; GCF_000220175.1, s__Nitrosarchaeum koreense, 95.0, 85.86, 0.77; …	50.07	11	0.992825	Genome not assigned to closest species as it falls outside its pre-defined ANI radius
refined_maxbin2_gx1b_bin069-contigs	gx1b_MAG10	0	d__Bacteria;p__Desulfobacterota;c__Syntrophia;o__Syntrophales;f__UBA4778;g__UBA2192;s__	N/A	N/A	N/A	N/A	N/A	GCA_002419215.1	95	d__Bacteria;p__Desulfobacterota;c__Syntrophia;o__Syntrophales;f__UBA4778;g__UBA2192;s__UBA2192 sp002419215	91.73	0.83	d__Bacteria;p__Desulfobacterota;c__Syntrophia;o__Syntrophales;f__UBA4778;g__UBA2192;s__	taxonomic classification defined by topology and ANI	classification based on placement in class-level tree	GCA_002327315.1, s__UBA2192 sp002327315, 95.0, 88.13, 0.83; GCA_018053845.1, s__UBA2192 sp018053845, 95.0, 84.82, 0.76; GCA_013177795.1, s__UBA2192 sp013177795, 95.0, 84.41, 0.83; GCA_012728915.1, s__UBA2192 sp012728915, 95.0, 83.65, 0.72; GCA_002067855.1, s__UBA2192 sp002067855, 95.0, 82.88, 0.5	35.09	11	0.972893	Genome not assigned to closest species as it falls outside its pre-defined ANI radius
refined_metabat2_gx1b_bin_10-contigs	gx1b_MAG11	0.333333	d__Bacteria;p__Proteobacteria;c__Gammaproteobacteria;o__UBA6522;f__UBA6522;g__FEN-1219;s__	N/A	N/A	N/A	N/A	N/A	GCA_011054615.1	95	d__Bacteria;p__Proteobacteria;c__Gammaproteobacteria;o__UBA6522;f__UBA6522;g__FEN-1219;s__FEN-1219 sp011054615	81.73	0.67	d__Bacteria;p__Proteobacteria;c__Gammaproteobacteria;o__UBA6522;f__UBA6522;g__FEN-1219;s__	taxonomic classification defined by topology and ANI	classification based on placement in class-level tree	GCA_003155415.1, s__FEN-1219 sp003155415, 95.0, 78.3, 0.39	53.04	11	0.949207	Genome not assigned to closest species as it falls outside its pre-defined ANI radius
refined_metabat2_gx1b_bin_14-contigs	gx1b_MAG12	1	d__Bacteria;p__Desulfobacterota;c__Syntrophobacteria;o__BM002;f__BM002;g__JAGFXI01;s__	N/A	N/A	N/A	N/A	N/A	GCA_017861095.1	95	d__Bacteria;p__Desulfobacterota;c__Syntrophobacteria;o__BM002;f__BM002;g__JAGFXI01;s__JAGFXI01 sp017861095	93.68	0.74	d__Bacteria;p__Desulfobacterota;c__Syntrophobacteria;o__BM002;f__BM002;g__JAGFXI01;s__	taxonomic classification defined by topology and ANI	classification based on placement in class-level tree	N/A	65.09	11	0.978756	Genome not assigned to closest species as it falls outside its pre-defined ANI radius
refined_metabat2_gx1b_bin_22-contigs	gx1b_MAG13	0	d__Bacteria;p__Bacteroidota;c__UBA10030;o__UBA10030;f__UBA6906;g__UBA11986;s__	N/A	N/A	N/A	N/A	N/A	GCA_003541875.1	95	d__Bacteria;p__Bacteroidota;c__UBA10030;o__UBA10030;f__UBA6906;g__UBA11986;s__UBA11986 sp003541875	77.74	0.17	d__Bacteria;p__Bacteroidota;c__UBA10030;o__UBA10030;f__UBA6906;g__UBA11986;s__	taxonomic classification defined by topology and ANI	classification based on placement in class-level tree	N/A	36.78	11	0.913066	N/A
refined_metabat2_gx1b_bin_29-contigs	gx1b_MAG14	0.166667	d__Bacteria;p__Proteobacteria;c__Gammaproteobacteria;o__Acidiferrobacterales;f__Sulfurifustaceae;g__Sulfuricaulis;s__	N/A	N/A	N/A	N/A	N/A	N/A	N/A	N/A	N/A	N/A	d__Bacteria;p__Proteobacteria;c__Gammaproteobacteria;o__Acidiferrobacterales;f__Sulfurifustaceae;g__Sulfuricaulis;s__	taxonomic classification defined by topology and ANI	classification based on placement in class-level tree	GCF_002355735.1, s__Sulfuricaulis limicola, 95.0, 83.83, 0.66; GCA_001785195.1, s__Sulfuricaulis sp001785195, 95.0, 83.82, 0.48; GCA_016200465.1, s__Sulfuricaulis sp016200465, 95.0, 81.02, 0.47; GCA_016194665.1, s__Sulfuricaulis sp016194665, 95.0, 78.13, 0.17	33.54	11	0.958237	Genome not assigned to closest species as it falls outside its pre-defined ANI radius
refined_metabat2_gx1b_bin_7-contigs	gx1b_MAG15	0.666667	d__Bacteria;p__Myxococcota;c__Myxococcia;o__Myxococcales;f__Myxococcaceae;g__FEN-1143;s__	N/A	N/A	N/A	N/A	N/A	GCA_003153055.1	95	d__Bacteria;p__Myxococcota;c__Myxococcia;o__Myxococcales;f__Myxococcaceae;g__FEN-1143;s__FEN-1143 sp003153055	83.49	0.75	d__Bacteria;p__Myxococcota;c__Myxococcia;o__Myxococcales;f__Myxococcaceae;g__FEN-1143;s__	taxonomic classification defined by topology and ANI	classification based on placement in class-level tree	GCA_903911905.1, s__FEN-1143 sp903911905, 95.0, 78.06, 0.32	71.25	11	0.975693	Genome not assigned to closest species as it falls outside its pre-defined ANI radius
refined_concoct_gx2a_bin_45-contigs	gx2a_MAG16	0.333333	d__Bacteria;p__Proteobacteria;c__Gammaproteobacteria;o__UBA6522;f__UBA6522;g__FEN-1219;s__	N/A	N/A	N/A	N/A	N/A	GCA_011054615.1	95	d__Bacteria;p__Proteobacteria;c__Gammaproteobacteria;o__UBA6522;f__UBA6522;g__FEN-1219;s__FEN-1219 sp011054615	81.91	0.7	d__Bacteria;p__Proteobacteria;c__Gammaproteobacteria;o__UBA6522;f__UBA6522;g__FEN-1219;s__	taxonomic classification defined by topology and ANI	classification based on placement in class-level tree	GCA_003155415.1, s__FEN-1219 sp003155415, 95.0, 78.49, 0.4	52.9	11	0.944855	Genome not assigned to closest species as it falls outside its pre-defined ANI radius
refined_concoct_gx2a_bin_46-contigs	gx2a_MAG17	0	d__Bacteria;p__Proteobacteria;c__Gammaproteobacteria;o__Competibacterales;f__Competibacteraceae;g__CAIMUS01;s__	N/A	N/A	N/A	N/A	N/A	GCA_903844665.1	95	d__Bacteria;p__Proteobacteria;c__Gammaproteobacteria;o__Competibacterales;f__Competibacteraceae;g__CAIMUS01;s__CAIMUS01 sp903844665	83.72	0.79	d__Bacteria;p__Proteobacteria;c__Gammaproteobacteria;o__Competibacterales;f__Competibacteraceae;g__CAIMUS01;s__	taxonomic classification defined by topology and ANI	classification based on placement in class-level tree	N/A	49.38	11	0.94434	Genome not assigned to closest species as it falls outside its pre-defined ANI radius
refined_metabat2_gx2a_bin_30-contigs	gx2a_MAG18	0.666667	d__Bacteria;p__Desulfobacterota;c__Syntrophobacteria;o__BM002;f__BM002;g__JAGFXI01;s__	N/A	N/A	N/A	N/A	N/A	GCA_017861095.1	95	d__Bacteria;p__Desulfobacterota;c__Syntrophobacteria;o__BM002;f__BM002;g__JAGFXI01;s__JAGFXI01 sp017861095	93.67	0.72	d__Bacteria;p__Desulfobacterota;c__Syntrophobacteria;o__BM002;f__BM002;g__JAGFXI01;s__	taxonomic classification defined by topology and ANI	classification based on placement in class-level tree	N/A	73.21	11	0.961098	Genome not assigned to closest species as it falls outside its pre-defined ANI radius
refined_concoct_gx2b_bin_81-contigs	gx2b_MAG19	0.333333	d__Archaea;p__Thermoproteota;c__Nitrososphaeria;o__Nitrososphaerales;f__Nitrosopumilaceae;g__Nitrosarchaeum;s__	N/A	N/A	N/A	N/A	N/A	GCA_004297665.1	95	d__Archaea;p__Thermoproteota;c__Nitrososphaeria;o__Nitrososphaerales;f__Nitrosopumilaceae;g__Nitrosarchaeum;s__Nitrosarchaeum sp004297665	92.37	0.74	d__Archaea;p__Thermoproteota;c__Nitrososphaeria;o__Nitrososphaerales;f__Nitrosopumilaceae;g__Nitrosarchaeum;s__	taxonomic classification defined by topology and ANI	N/A	GCA_013140415.1, s__Nitrosarchaeum sp013140415, 95.0, 92.36, 0.77; GCA_009697485.1, s__Nitrosarchaeum sp009697485, 95.0, 91.97, 0.63; GCA_003569705.1, s__Nitrosarchaeum sp003569705, 95.0, 89.88, 0.91; GCA_016234975.1, s__Nitrosarchaeum sp016234975, 95.0, 87.95, 0.81; GCA_005798405.1, s__Nitrosarchaeum sp005798405, 95.0, 87.52, 0.89; GCF_000220175.1, s__Nitrosarchaeum koreense, 95.0, 84.41, 0.89; …	48.05	11	0.993335	Genome not assigned to closest species as it falls outside its pre-defined ANI radius
refined_maxbin2_gx2b_bin062-contigs	gx2b_MAG20	0	d__Bacteria;p__Bacteroidota;c__UBA10030;o__UBA10030;f__UBA6906;g__UBA6906;s__	N/A	N/A	N/A	N/A	N/A	GCA_002451155.1	95	d__Bacteria;p__Bacteroidota;c__UBA10030;o__UBA10030;f__UBA6906;g__UBA6906;s__UBA6906 sp002451155	75.07	0.09	d__Bacteria;p__Bacteroidota;c__UBA10030;o__UBA10030;f__UBA6906;g__UBA6906;s__	taxonomic classification defined by topology and ANI	classification based on placement in class-level tree	N/A	37.31	11	0.854328	N/A
refined_maxbin2_gx2b_bin063_sub-contigs	gx2b_MAG21	0	d__Archaea;p__Thermoproteota;c__Bathyarchaeia;o__B26-1;f__UBA233;g__PALSA-986;s__	N/A	N/A	N/A	N/A	N/A	N/A	N/A	N/A	N/A	N/A	d__Archaea;p__Thermoproteota;c__Bathyarchaeia;o__B26-1;f__UBA233;g__PALSA-986;s__	ANI	N/A	GCA_012513715.1, s__PALSA-986 sp012513715, 95.0, 78.54, 0.11; GCA_011367965.1, s__PALSA-986 sp011367965, 95.0, 78.2, 0.36; GCA_009787175.1, s__PALSA-986 sp009787175, 95.0, 78.07, 0.12; GCA_903901015.1, s__PALSA-986 sp903901015, 95.0, 78.04, 0.36; GCA_011332615.1, s__PALSA-986 sp011332615, 95.0, 77.85, 0.42; GCA_012511995.1, s__PALSA-986 sp012511995, 95.0, 77.75, 0.17; GCA_003151735.1, s__PALSA-98…	51.93	11	0.953554	N/A
refined_metabat2_gx2b_bin_12-contigs	gx2b_MAG22	0	d__Bacteria;p__Proteobacteria;c__Alphaproteobacteria;o__Rhizobiales;f__Xanthobacteraceae;g__Pseudolabrys;s__	N/A	N/A	N/A	N/A	N/A	N/A	N/A	N/A	N/A	N/A	d__Bacteria;p__Proteobacteria;c__Alphaproteobacteria;o__Rhizobiales;f__Xanthobacteraceae;g__Pseudolabrys;s__	taxonomic classification defined by topology and ANI	classification based on placement in class-level tree	GCA_016185205.1, s__Pseudolabrys sp016185205, 95.0, 79.04, 0.51; GCA_003152455.1, s__Pseudolabrys sp003152455, 95.0, 78.78, 0.44; GCA_009694265.1, s__Pseudolabrys sp009694265, 95.0, 78.69, 0.38; GCA_003133345.1, s__Pseudolabrys sp003133345, 95.0, 78.64, 0.41; GCA_016201085.1, s__Pseudolabrys sp016201085, 95.0, 78.55, 0.38; GCA_903878085.1, s__Pseudolabrys sp903878085, 95.0, 78.36, 0.45; GCF_00336…	71.39	11	0.943291	Genome not assigned to closest species as it falls outside its pre-defined ANI radius
refined_metabat2_gx2b_bin_22_sub-contigs	gx2b_MAG23	0.5	d__Bacteria;p__Proteobacteria;c__Gammaproteobacteria;o__Burkholderiales;f__Burkholderiaceae;g__JAEUPI01;s__	N/A	N/A	N/A	N/A	N/A	GCA_015075545.1	95	d__Bacteria;p__Proteobacteria;c__Gammaproteobacteria;o__Burkholderiales;f__Burkholderiaceae;g__JAEUPI01;s__JAEUPI01 sp008933545	83.94	0.63	d__Bacteria;p__Proteobacteria;c__Gammaproteobacteria;o__Burkholderiales;f__Burkholderiaceae;g__JAEUPI01;s__	taxonomic classification defined by topology and ANI	classification based on placement in class-level tree	GCA_015075165.1, s__JAEUPI01 sp015075165, 95.0, 83.48, 0.75; GCA_016790175.1, s__JAEUPI01 sp016790175, 95.0, 81.63, 0.57	46.25	11	0.982282	Genome not assigned to closest species as it falls outside its pre-defined ANI radius
refined_metabat2_gx2b_bin_25_sub-contigs	gx2b_MAG24	0.166667	d__Bacteria;p__Desulfobacterota;c__DSM-4660;o__Desulfatiglandales;f__HGW-15;g__DSXZ01;s__	N/A	N/A	N/A	N/A	N/A	GCA_011367735.1	95	d__Bacteria;p__Desulfobacterota;c__DSM-4660;o__Desulfatiglandales;f__HGW-15;g__DSXZ01;s__DSXZ01 sp011367735	79.45	0.44	d__Bacteria;p__Desulfobacterota;c__DSM-4660;o__Desulfatiglandales;f__HGW-15;g__DSXZ01;s__	taxonomic classification defined by topology and ANI	classification based on placement in class-level tree	N/A	53.69	11	0.933926	N/A
refined_metabat2_gx2b_bin_27-contigs	gx2b_MAG25	0.333333	d__Bacteria;p__Proteobacteria;c__Gammaproteobacteria;o__UBA6522;f__UBA6522;g__FEN-1219;s__	N/A	N/A	N/A	N/A	N/A	GCA_011054615.1	95	d__Bacteria;p__Proteobacteria;c__Gammaproteobacteria;o__UBA6522;f__UBA6522;g__FEN-1219;s__FEN-1219 sp011054615	81.98	0.71	d__Bacteria;p__Proteobacteria;c__Gammaproteobacteria;o__UBA6522;f__UBA6522;g__FEN-1219;s__	taxonomic classification defined by topology and ANI	classification based on placement in class-level tree	GCA_003155415.1, s__FEN-1219 sp003155415, 95.0, 78.59, 0.4	54.01	11	0.951488	Genome not assigned to closest species as it falls outside its pre-defined ANI radius
refined_metabat2_gx2b_bin_28-contigs	gx2b_MAG26	0.5	d__Bacteria;p__Myxococcota;c__Myxococcia;o__Myxococcales;f__Myxococcaceae;g__FEN-1143;s__	N/A	N/A	N/A	N/A	N/A	GCA_003153055.1	95	d__Bacteria;p__Myxococcota;c__Myxococcia;o__Myxococcales;f__Myxococcaceae;g__FEN-1143;s__FEN-1143 sp003153055	82.82	0.69	d__Bacteria;p__Myxococcota;c__Myxococcia;o__Myxococcales;f__Myxococcaceae;g__FEN-1143;s__	taxonomic classification defined by topology and ANI	classification based on placement in class-level tree	GCA_903911905.1, s__FEN-1143 sp903911905, 95.0, 77.72, 0.26	79.27	11	0.978725	Genome not assigned to closest species as it falls outside its pre-defined ANI radius
refined_metabat2_gx2b_bin_34-contigs	gx2b_MAG27	0.666667	d__Bacteria;p__Desulfobacterota;c__Syntrophobacteria;o__BM002;f__BM002;g__JAGFXI01;s__	N/A	N/A	N/A	N/A	N/A	GCA_017861095.1	95	d__Bacteria;p__Desulfobacterota;c__Syntrophobacteria;o__BM002;f__BM002;g__JAGFXI01;s__JAGFXI01 sp017861095	93.6	0.75	d__Bacteria;p__Desulfobacterota;c__Syntrophobacteria;o__BM002;f__BM002;g__JAGFXI01;s__	taxonomic classification defined by topology and ANI	classification based on placement in class-level tree	N/A	63.9	11	0.961827	Genome not assigned to closest species as it falls outside its pre-defined ANI radius
refined_metabat2_gx2b_bin_7-contigs	gx2b_MAG28	0.333333	d__Bacteria;p__Actinobacteriota;c__Actinomycetia;o__Mycobacteriales;f__JADGOU01;g__;s__	N/A	N/A	N/A	N/A	N/A	GCA_017882835.1	95	d__Bacteria;p__Actinobacteriota;c__Actinomycetia;o__Mycobacteriales;f__JADGOU01;g__JADGOU01;s__JADGOU01 sp017882835	78.53	0.19	d__Bacteria;p__Actinobacteriota;c__Actinomycetia;o__Mycobacteriales;f__JADGOU01;g__;s__	taxonomic classification defined by topology and ANI	classification based on placement in class-level tree	N/A	38.82	11	0.789579	N/A
refined_maxbin2_gx3a_bin093-contigs	gx3a_MAG29	0.166667	d__Bacteria;p__Desulfobacterota;c__BSN033;o__BSN033;f__UBA1163;g__UBA1163;s__	N/A	N/A	N/A	N/A	N/A	N/A	N/A	N/A	N/A	N/A	d__Bacteria;p__Desulfobacterota;c__BSN033;o__BSN033;f__UBA1163;g__UBA1163;s__	ANI	classification based on placement in class-level tree	GCA_002780715.1, s__UBA1163 sp002780715, 95.0, 80.19, 0.45; GCA_002327985.1, s__UBA1163 sp002327985, 95.0, 78.73, 0.41; GCA_002327885.1, s__UBA1163 sp002327885, 95.0, 78.3, 0.32; GCA_002311635.1, s__UBA1163 sp002311635, 95.0, 78.19, 0.33; GCA_013388645.1, s__UBA1163 sp013388645, 95.0, 77.59, 0.3	80.36	11	0.893065	N/A
refined_maxbin2_gx3a_bin106_sub-contigs	gx3a_MAG30	0	d__Bacteria;p__Myxococcota;c__Polyangia;o__Polyangiales;f__SG8-38;g__SG8-38;s__	N/A	N/A	N/A	N/A	N/A	GCA_001303415.1	95	d__Bacteria;p__Myxococcota;c__Polyangia;o__Polyangiales;f__SG8-38;g__SG8-38;s__SG8-38 sp001303415	77.62	0.46	d__Bacteria;p__Myxococcota;c__Polyangia;o__Polyangiales;f__SG8-38;g__SG8-38;s__	taxonomic classification defined by topology and ANI	classification based on placement in class-level tree	GCA_004283055.1, s__SG8-38 sp004283055, 95.0, 77.84, 0.41; GCA_003647035.1, s__SG8-38 sp003647035, 95.0, 77.66, 0.35; GCA_013002645.1, s__SG8-38 sp013002645, 95.0, 77.14, 0.31	52.96	11	0.937136	N/A
refined_metabat2_gx3a_bin_13-contigs	gx3a_MAG31	0.333333	d__Bacteria;p__Proteobacteria;c__Gammaproteobacteria;o__Burkholderiales;f__Burkholderiaceae;g__JAEUPI01;s__	N/A	N/A	N/A	N/A	N/A	GCA_015075545.1	95	d__Bacteria;p__Proteobacteria;c__Gammaproteobacteria;o__Burkholderiales;f__Burkholderiaceae;g__JAEUPI01;s__JAEUPI01 sp008933545	83.45	0.63	d__Bacteria;p__Proteobacteria;c__Gammaproteobacteria;o__Burkholderiales;f__Burkholderiaceae;g__JAEUPI01;s__	taxonomic classification defined by topology and ANI	classification based on placement in class-level tree	GCA_015075165.1, s__JAEUPI01 sp015075165, 95.0, 83.56, 0.6; GCA_016790175.1, s__JAEUPI01 sp016790175, 95.0, 81.67, 0.4	44.3	11	0.981989	Genome not assigned to closest species as it falls outside its pre-defined ANI radius
refined_metabat2_gx3a_bin_17-contigs	gx3a_MAG32	0.666667	d__Bacteria;p__Desulfobacterota;c__DSM-4660;o__Desulfatiglandales;f__HGW-15;g__DSXZ01;s__	N/A	N/A	N/A	N/A	N/A	GCA_011367735.1	95	d__Bacteria;p__Desulfobacterota;c__DSM-4660;o__Desulfatiglandales;f__HGW-15;g__DSXZ01;s__DSXZ01 sp011367735	79.31	0.55	d__Bacteria;p__Desulfobacterota;c__DSM-4660;o__Desulfatiglandales;f__HGW-15;g__DSXZ01;s__	taxonomic classification defined by topology and ANI	classification based on placement in class-level tree	N/A	70.41	11	0.940277	Genome not assigned to closest species as it falls outside its pre-defined ANI radius
refined_metabat2_gx3a_bin_36-contigs	gx3a_MAG33	0	d__Bacteria;p__Proteobacteria;c__Alphaproteobacteria;o__Rhodospirillales;f__UXAT02;g__SSA4;s__	N/A	N/A	N/A	N/A	N/A	GCA_016712595.1	95	d__Bacteria;p__Proteobacteria;c__Alphaproteobacteria;o__Rhodospirillales;f__UXAT02;g__SSA4;s__SSA4 sp016712595	77.29	0.13	d__Bacteria;p__Proteobacteria;c__Alphaproteobacteria;o__Rhodospirillales;f__UXAT02;g__SSA4;s__	taxonomic classification defined by topology and ANI	classification based on placement in class-level tree	GCA_016793875.1, s__SSA4 sp016793875, 95.0, 77.54, 0.18; GCA_016712375.1, s__SSA4 sp016712375, 95.0, 77.08, 0.16; GCA_013414705.1, s__SSA4 sp013414705, 95.0, 76.82, 0.15	52.44	11	0.934465	N/A
refined_metabat2_gx3a_bin_4-contigs	gx3a_MAG34	0	d__Bacteria;p__Desulfobacterota;c__Syntrophia;o__Syntrophales;f__UBA4778;g__UBA2192;s__	N/A	N/A	N/A	N/A	N/A	GCA_002419215.1	95	d__Bacteria;p__Desulfobacterota;c__Syntrophia;o__Syntrophales;f__UBA4778;g__UBA2192;s__UBA2192 sp002419215	91.98	0.89	d__Bacteria;p__Desulfobacterota;c__Syntrophia;o__Syntrophales;f__UBA4778;g__UBA2192;s__	taxonomic classification defined by topology and ANI	classification based on placement in class-level tree	GCA_002327315.1, s__UBA2192 sp002327315, 95.0, 87.95, 0.98; GCA_018053845.1, s__UBA2192 sp018053845, 95.0, 83.87, 0.84; GCA_013177795.1, s__UBA2192 sp013177795, 95.0, 82.38, 0.89; GCA_012728915.1, s__UBA2192 sp012728915, 95.0, 82.11, 0.82; GCA_002067855.1, s__UBA2192 sp002067855, 95.0, 81.28, 0.68	37.29	11	0.973568	Genome not assigned to closest species as it falls outside its pre-defined ANI radius
refined_metabat2_gx3a_bin_40-contigs	gx3a_MAG35	1	d__Bacteria;p__Desulfobacterota;c__Syntrophobacteria;o__BM002;f__BM002;g__JAGFXI01;s__	N/A	N/A	N/A	N/A	N/A	GCA_017861095.1	95	d__Bacteria;p__Desulfobacterota;c__Syntrophobacteria;o__BM002;f__BM002;g__JAGFXI01;s__JAGFXI01 sp017861095	94.29	0.72	d__Bacteria;p__Desulfobacterota;c__Syntrophobacteria;o__BM002;f__BM002;g__JAGFXI01;s__	taxonomic classification defined by topology and ANI	classification based on placement in class-level tree	N/A	63.56	11	0.966809	Genome not assigned to closest species as it falls outside its pre-defined ANI radius
refined_concoct_gx3b_bin_1_sub-contigs	gx3b_MAG36	0	d__Bacteria;p__Desulfobacterota;c__SM23-61;o__SM23-61;f__SM23-61;g__SM23-61;s__	N/A	N/A	N/A	N/A	N/A	GCA_013388675.1	95	d__Bacteria;p__Desulfobacterota;c__SM23-61;o__SM23-61;f__SM23-61;g__SM23-61;s__SM23-61 sp013388675	83	0.65	d__Bacteria;p__Desulfobacterota;c__SM23-61;o__SM23-61;f__SM23-61;g__SM23-61;s__	taxonomic classification defined by topology and ANI	classification based on placement in class-level tree	GCA_001304105.1, s__SM23-61 sp001304105, 95.0, 80.0, 0.53; GCA_003154025.1, s__SM23-61 sp003154025, 95.0, 78.74, 0.47	26.83	11	0.915974	Genome not assigned to closest species as it falls outside its pre-defined ANI radius
refined_concoct_gx3b_bin_8-contigs	gx3b_MAG37	0	d__Archaea;p__Thermoproteota;c__Nitrososphaeria;o__Nitrososphaerales;f__Nitrosopumilaceae;g__Nitrosarchaeum;s__	N/A	N/A	N/A	N/A	N/A	GCA_004297665.1	95	d__Archaea;p__Thermoproteota;c__Nitrososphaeria;o__Nitrososphaerales;f__Nitrosopumilaceae;g__Nitrosarchaeum;s__Nitrosarchaeum sp004297665	92.89	0.69	d__Archaea;p__Thermoproteota;c__Nitrososphaeria;o__Nitrososphaerales;f__Nitrosopumilaceae;g__Nitrosarchaeum;s__	taxonomic classification defined by topology and ANI	N/A	GCA_013140415.1, s__Nitrosarchaeum sp013140415, 95.0, 92.66, 0.72; GCA_009697485.1, s__Nitrosarchaeum sp009697485, 95.0, 92.44, 0.68; GCA_003569705.1, s__Nitrosarchaeum sp003569705, 95.0, 90.8, 0.9; GCA_005798405.1, s__Nitrosarchaeum sp005798405, 95.0, 89.33, 0.84; GCA_016234975.1, s__Nitrosarchaeum sp016234975, 95.0, 88.96, 0.77; GCF_000220175.1, s__Nitrosarchaeum koreense, 95.0, 85.64, 0.87; GC…	48.07	11	0.991488	Genome not assigned to closest species as it falls outside its pre-defined ANI radius
refined_maxbin2_gx3b_bin094_sub-contigs	gx3b_MAG38	0	d__Bacteria;p__Zixibacteria;c__MSB-5A5;o__DSPP01;f__;g__;s__	N/A	N/A	N/A	N/A	N/A	GCA_011046605.1	95	d__Bacteria;p__Zixibacteria;c__MSB-5A5;o__DSPP01;f__DSPP01;g__DSPP01;s__DSPP01 sp011046605	75.08	0.01	d__Bacteria;p__Zixibacteria;c__MSB-5A5;o__DSPP01;f__;g__;s__	taxonomic classification defined by topology and ANI	classification based on placement in class-level tree	N/A	50.36	11	0.599409	N/A
refined_metabat2_gx3b_bin_1-contigs	gx3b_MAG39	0	d__Archaea;p__Thermoproteota;c__Bathyarchaeia;o__B26-1;f__UBA233;g__PALSA-986;s__	N/A	N/A	N/A	N/A	N/A	N/A	N/A	N/A	N/A	N/A	d__Archaea;p__Thermoproteota;c__Bathyarchaeia;o__B26-1;f__UBA233;g__PALSA-986;s__	ANI	N/A	GCA_011367965.1, s__PALSA-986 sp011367965, 95.0, 78.22, 0.26; GCA_011332615.1, s__PALSA-986 sp011332615, 95.0, 77.93, 0.32; GCA_012511995.1, s__PALSA-986 sp012511995, 95.0, 77.76, 0.12; GCA_903901015.1, s__PALSA-986 sp903901015, 95.0, 77.7, 0.22; GCA_009781675.1, s__PALSA-986 sp009781675, 95.0, 77.57, 0.16; GCA_009779045.1, s__PALSA-986 sp009779045, 95.0, 77.51, 0.05; GCA_012515445.1, s__PALSA-98…	43.6	11	0.953834	N/A
refined_metabat2_gx3b_bin_13-contigs	gx3b_MAG40	0	d__Bacteria;p__Proteobacteria;c__Alphaproteobacteria;o__Rhizobiales;f__Xanthobacteraceae;g__Pseudolabrys;s__	N/A	N/A	N/A	N/A	N/A	N/A	N/A	N/A	N/A	N/A	d__Bacteria;p__Proteobacteria;c__Alphaproteobacteria;o__Rhizobiales;f__Xanthobacteraceae;g__Pseudolabrys;s__	taxonomic classification defined by topology and ANI	classification based on placement in class-level tree	GCA_009694265.1, s__Pseudolabrys sp009694265, 95.0, 78.76, 0.39; GCA_016185205.1, s__Pseudolabrys sp016185205, 95.0, 78.6, 0.53; GCA_003133345.1, s__Pseudolabrys sp003133345, 95.0, 78.5, 0.44; GCA_016201085.1, s__Pseudolabrys sp016201085, 95.0, 78.44, 0.43; GCA_003152455.1, s__Pseudolabrys sp003152455, 95.0, 78.4, 0.47; GCA_903878085.1, s__Pseudolabrys sp903878085, 95.0, 78.34, 0.46; GCA_01824220…	53.24	11	0.942902	Genome not assigned to closest species as it falls outside its pre-defined ANI radius
refined_metabat2_gx3b_bin_17-contigs	gx3b_MAG41	0	d__Bacteria;p__Proteobacteria;c__Gammaproteobacteria;o__UBA6522;f__UBA6522;g__FEN-1219;s__	N/A	N/A	N/A	N/A	N/A	GCA_011054615.1	95	d__Bacteria;p__Proteobacteria;c__Gammaproteobacteria;o__UBA6522;f__UBA6522;g__FEN-1219;s__FEN-1219 sp011054615	81.49	0.66	d__Bacteria;p__Proteobacteria;c__Gammaproteobacteria;o__UBA6522;f__UBA6522;g__FEN-1219;s__	taxonomic classification defined by topology and ANI	classification based on placement in class-level tree	GCA_003155415.1, s__FEN-1219 sp003155415, 95.0, 77.91, 0.37	49.09	11	0.951636	Genome has more than 10.8% of markers with multiple hits;Genome not assigned to closest species as it falls outside its pre-defined ANI radius
refined_metabat2_gx3b_bin_19-contigs	gx3b_MAG42	0.666667	d__Bacteria;p__Proteobacteria;c__Gammaproteobacteria;o__Acidiferrobacterales;f__Sulfurifustaceae;g__Sulfuricaulis;s__	N/A	N/A	N/A	N/A	N/A	N/A	N/A	N/A	N/A	N/A	d__Bacteria;p__Proteobacteria;c__Gammaproteobacteria;o__Acidiferrobacterales;f__Sulfurifustaceae;g__Sulfuricaulis;s__	taxonomic classification defined by topology and ANI	classification based on placement in class-level tree	GCF_002355735.1, s__Sulfuricaulis limicola, 95.0, 85.32, 0.78; GCA_001785195.1, s__Sulfuricaulis sp001785195, 95.0, 84.64, 0.6; GCA_016200465.1, s__Sulfuricaulis sp016200465, 95.0, 81.1, 0.55; GCA_016194665.1, s__Sulfuricaulis sp016194665, 95.0, 77.46, 0.22	50.68	11	0.958277	Genome not assigned to closest species as it falls outside its pre-defined ANI radius
refined_metabat2_gx3b_bin_21_sub-contigs	gx3b_MAG43	0.333333	d__Bacteria;p__Proteobacteria;c__Gammaproteobacteria;o__Burkholderiales;f__Burkholderiaceae;g__JAEUPI01;s__	N/A	N/A	N/A	N/A	N/A	GCA_015075545.1	95	d__Bacteria;p__Proteobacteria;c__Gammaproteobacteria;o__Burkholderiales;f__Burkholderiaceae;g__JAEUPI01;s__JAEUPI01 sp008933545	84.47	0.74	d__Bacteria;p__Proteobacteria;c__Gammaproteobacteria;o__Burkholderiales;f__Burkholderiaceae;g__JAEUPI01;s__	taxonomic classification defined by topology and ANI	classification based on placement in class-level tree	GCA_015075165.1, s__JAEUPI01 sp015075165, 95.0, 83.26, 0.83; GCA_016790175.1, s__JAEUPI01 sp016790175, 95.0, 81.33, 0.57	34.11	11	0.978764	Genome not assigned to closest species as it falls outside its pre-defined ANI radius
refined_metabat2_gx3b_bin_24-contigs	gx3b_MAG44	0	d__Bacteria;p__Desulfobacterota;c__BSN033;o__BSN033;f__UBA1163;g__UBA1163;s__	N/A	N/A	N/A	N/A	N/A	N/A	N/A	N/A	N/A	N/A	d__Bacteria;p__Desulfobacterota;c__BSN033;o__BSN033;f__UBA1163;g__UBA1163;s__	taxonomic classification defined by topology and ANI	classification based on placement in class-level tree	GCA_002780715.1, s__UBA1163 sp002780715, 95.0, 80.39, 0.53; GCA_002327985.1, s__UBA1163 sp002327985, 95.0, 78.9, 0.46; GCA_002327885.1, s__UBA1163 sp002327885, 95.0, 78.58, 0.38; GCA_002311635.1, s__UBA1163 sp002311635, 95.0, 78.12, 0.43; GCA_013388645.1, s__UBA1163 sp013388645, 95.0, 77.3, 0.33	64.99	11	0.892123	Genome not assigned to closest species as it falls outside its pre-defined ANI radius
refined_metabat2_gx3b_bin_7-contigs	gx3b_MAG45	0.833333	d__Bacteria;p__Desulfobacterota;c__Syntrophobacteria;o__BM002;f__BM002;g__JAGFXI01;s__	N/A	N/A	N/A	N/A	N/A	GCA_017861095.1	95	d__Bacteria;p__Desulfobacterota;c__Syntrophobacteria;o__BM002;f__BM002;g__JAGFXI01;s__JAGFXI01 sp017861095	93.53	0.72	d__Bacteria;p__Desulfobacterota;c__Syntrophobacteria;o__BM002;f__BM002;g__JAGFXI01;s__	taxonomic classification defined by topology and ANI	classification based on placement in class-level tree	N/A	61.89	11	0.938239	Genome not assigned to closest species as it falls outside its pre-defined ANI radius
refined_metabat2_gx3b_bin_9-contigs	gx3b_MAG46	0	d__Bacteria;p__Bacteroidota;c__UBA10030;o__UBA10030;f__UBA6906;g__UBA11986;s__	N/A	N/A	N/A	N/A	N/A	GCA_003541875.1	95	d__Bacteria;p__Bacteroidota;c__UBA10030;o__UBA10030;f__UBA6906;g__UBA11986;s__UBA11986 sp003541875	77.13	0.15	d__Bacteria;p__Bacteroidota;c__UBA10030;o__UBA10030;f__UBA6906;g__UBA11986;s__	taxonomic classification defined by topology and ANI	classification based on placement in class-level tree	N/A	38.58	11	0.905526	Genome has more than 12.5% of markers with multiple hits
refined_concoct_hx1a_bin_2-contigs	hx1a_MAG1	0	d__Bacteria;p__Bacteroidota;c__Ignavibacteria;o__Ignavibacteriales;f__Ignavibacteriaceae;g__IGN2;s__	N/A	N/A	N/A	N/A	N/A	GCA_014860115.1	95	d__Bacteria;p__Bacteroidota;c__Ignavibacteria;o__Ignavibacteriales;f__Ignavibacteriaceae;g__IGN2;s__IGN2 sp014860115	81.63	0.74	d__Bacteria;p__Bacteroidota;c__Ignavibacteria;o__Ignavibacteriales;f__Ignavibacteriaceae;g__IGN2;s__	taxonomic classification defined by topology and ANI	classification based on placement in class-level tree	GCA_013388525.1, s__IGN2 sp013388525, 95.0, 79.28, 0.53; GCA_016716565.1, s__IGN2 sp016716565, 95.0, 78.62, 0.44; GCA_013285405.1, s__IGN2 sp013285405, 95.0, 77.4, 0.45; GCA_013042995.1, s__IGN2 sp013042995, 95.0, 76.21, 0.13	50.44	11	0.977653	Genome not assigned to closest species as it falls outside its pre-defined ANI radius
refined_concoct_hx1a_bin_56-contigs	hx1a_MAG2	0	d__Bacteria;p__Myxococcota;c__UBA727;o__UBA727;f__;g__;s__	N/A	N/A	N/A	N/A	N/A	N/A	N/A	N/A	N/A	N/A	d__Bacteria;p__Myxococcota;c__UBA727;o__UBA727;f__;g__;s__	taxonomic novelty determined using RED	classification based on placement in class-level tree	N/A	53.3	11	0.703789	N/A
refined_concoct_hx1a_bin_5_sub-contigs	hx1a_MAG3	0	d__Bacteria;p__Acidobacteriota;c__Blastocatellia;o__Pyrinomonadales;f__Pyrinomonadaceae;g__OLB17;s__	N/A	N/A	N/A	N/A	N/A	GCA_003223025.1	95	d__Bacteria;p__Acidobacteriota;c__Blastocatellia;o__Pyrinomonadales;f__Pyrinomonadaceae;g__OLB17;s__OLB17 sp003223025	78.6	0.37	d__Bacteria;p__Acidobacteriota;c__Blastocatellia;o__Pyrinomonadales;f__Pyrinomonadaceae;g__OLB17;s__	taxonomic classification defined by topology and ANI	classification based on placement in class-level tree	GCA_019247455.1, s__OLB17 sp019247455, 95.0, 79.96, 0.02; GCA_013140875.1, s__OLB17 sp013140875, 95.0, 78.91, 0.04; GCA_902826385.1, s__OLB17 sp902826385, 95.0, 78.55, 0.08; GCA_016713675.1, s__OLB17 sp016713675, 95.0, 78.41, 0.08; GCA_016720705.1, s__OLB17 sp016720705, 95.0, 78.35, 0.06; GCA_018269005.1, s__OLB17 sp018269005, 95.0, 78.3, 0.1; GCA_016716435.1, s__OLB17 sp016716435, 95.0, 78.13, 0…	37.59	11	0.945489	N/A
refined_maxbin2_hx1a_bin0044-contigs	hx1a_MAG4	0.333333	d__Bacteria;p__Proteobacteria;c__Gammaproteobacteria;o__UBA6522;f__UBA6522;g__FEN-1219;s__	N/A	N/A	N/A	N/A	N/A	GCA_011054615.1	95	d__Bacteria;p__Proteobacteria;c__Gammaproteobacteria;o__UBA6522;f__UBA6522;g__FEN-1219;s__FEN-1219 sp011054615	82.37	0.75	d__Bacteria;p__Proteobacteria;c__Gammaproteobacteria;o__UBA6522;f__UBA6522;g__FEN-1219;s__	taxonomic classification defined by topology and ANI	classification based on placement in class-level tree	GCA_003155415.1, s__FEN-1219 sp003155415, 95.0, 78.61, 0.47	44	11	0.948326	Genome not assigned to closest species as it falls outside its pre-defined ANI radius
refined_maxbin2_hx1a_bin026-contigs	hx1a_MAG5	0	d__Bacteria;p__Nitrospirota;c__Nitrospiria;o__Nitrospirales;f__Nitrospiraceae;g__Palsa-1315;s__	N/A	N/A	N/A	N/A	N/A	GCA_005116775.1	95	d__Bacteria;p__Nitrospirota;c__Nitrospiria;o__Nitrospirales;f__Nitrospiraceae;g__Palsa-1315;s__Palsa-1315 sp005116775	84.26	0.63	d__Bacteria;p__Nitrospirota;c__Nitrospiria;o__Nitrospirales;f__Nitrospiraceae;g__Palsa-1315;s__	taxonomic classification defined by topology and ANI	classification based on placement in class-level tree	GCA_016200355.1, s__Palsa-1315 sp016200355, 95.0, 85.36, 0.67; GCA_005887945.1, s__Palsa-1315 sp005887945, 95.0, 83.87, 0.67; GCA_003135435.1, s__Palsa-1315 sp003135435, 95.0, 83.75, 0.74; GCA_005239475.1, s__Palsa-1315 sp005239475, 95.0, 83.59, 0.7; GCA_002869885.2, s__Palsa-1315 sp002869885, 95.0, 83.35, 0.71; GCA_005877535.1, s__Palsa-1315 sp005877535, 95.0, 82.89, 0.56; GCA_018971525.1, s__Pa…	74.96	11	0.978294	Genome has more than 11.7% of markers with multiple hits;Genome not assigned to closest species as it falls outside its pre-defined ANI radius
refined_maxbin2_hx1a_bin099-contigs	hx1a_MAG6	0.333333	d__Bacteria;p__Acidobacteriota;c__Blastocatellia;o__UBA7656;f__UBA7656;g__JADGNW01;s__	N/A	N/A	N/A	N/A	N/A	GCA_017883315.1	95	d__Bacteria;p__Acidobacteriota;c__Blastocatellia;o__UBA7656;f__UBA7656;g__JADGNW01;s__JADGNW01 sp017883315	77.88	0.29	d__Bacteria;p__Acidobacteriota;c__Blastocatellia;o__UBA7656;f__UBA7656;g__JADGNW01;s__	taxonomic classification defined by topology and ANI	classification based on placement in class-level tree	N/A	33.92	11	0.921392	N/A
refined_maxbin2_hx1a_bin154-contigs	hx1a_MAG7	0	d__Bacteria;p__Bacteroidota;c__Bacteroidia;o__Chitinophagales;f__Saprospiraceae;g__B8-G4;s__	N/A	N/A	N/A	N/A	N/A	GCA_003648285.1	95	d__Bacteria;p__Bacteroidota;c__Bacteroidia;o__Chitinophagales;f__Saprospiraceae;g__B8-G4;s__B8-G4 sp003648285	74.52	0.02	d__Bacteria;p__Bacteroidota;c__Bacteroidia;o__Chitinophagales;f__Saprospiraceae;g__B8-G4;s__	taxonomic classification defined by topology and ANI	classification based on placement in class-level tree	N/A	43.45	11	0.867559	N/A
refined_metabat2_hx1a_bin_11-contigs	hx1a_MAG8	0.5	d__Bacteria;p__Desulfobacterota;c__DSM-4660;o__Desulfatiglandales;f__HGW-15;g__DSXZ01;s__	N/A	N/A	N/A	N/A	N/A	GCA_011367735.1	95	d__Bacteria;p__Desulfobacterota;c__DSM-4660;o__Desulfatiglandales;f__HGW-15;g__DSXZ01;s__DSXZ01 sp011367735	78.76	0.44	d__Bacteria;p__Desulfobacterota;c__DSM-4660;o__Desulfatiglandales;f__HGW-15;g__DSXZ01;s__	taxonomic classification defined by topology and ANI	classification based on placement in class-level tree	N/A	69.76	11	0.933449	Genome has more than 10.0% of markers with multiple hits
refined_metabat2_hx1a_bin_12-contigs	hx1a_MAG9	0.333333	d__Bacteria;p__Chloroflexota;c__Anaerolineae;o__Anaerolineales;f__EnvOPS12;g__UBA12294;s__	N/A	N/A	N/A	N/A	N/A	GCA_016932715.1	95	d__Bacteria;p__Chloroflexota;c__Anaerolineae;o__Anaerolineales;f__EnvOPS12;g__UBA12294;s__UBA12294 sp016932715	77.78	0.33	d__Bacteria;p__Chloroflexota;c__Anaerolineae;o__Anaerolineales;f__EnvOPS12;g__UBA12294;s__	taxonomic classification defined by topology and ANI	classification based on placement in class-level tree	GCA_013360875.1, s__UBA12294 sp013360875, 95.0, 76.98, 0.16; GCA_016223135.1, s__UBA12294 sp016223135, 95.0, 76.89, 0.14; GCA_016721115.1, s__UBA12294 sp016721115, 95.0, 76.78, 0.09; GCA_011331405.1, s__UBA12294 sp011331405, 95.0, 76.63, 0.18; GCA_002418205.1, s__UBA12294 sp002418205, 95.0, 76.57, 0.19; GCA_013388685.1, s__UBA12294 sp013388685, 95.0, 76.49, 0.13; GCA_003577395.1, s__UBA12294 sp00…	53.3	11	0.956805	N/A
refined_metabat2_hx1a_bin_13-contigs	hx1a_MAG10	0.666667	d__Bacteria;p__Proteobacteria;c__Gammaproteobacteria;o__Burkholderiales;f__Burkholderiaceae;g__;s__	N/A	N/A	N/A	N/A	N/A	N/A	N/A	N/A	N/A	N/A	d__Bacteria;p__Proteobacteria;c__Gammaproteobacteria;o__Burkholderiales;f__Burkholderiaceae;g__;s__	taxonomic novelty determined using RED	classification based on placement in class-level tree	N/A	67.49	11	0.886669	N/A
refined_metabat2_hx1a_bin_16-contigs	hx1a_MAG11	0.333333	d__Bacteria;p__Acidobacteriota;c__Blastocatellia;o__Pyrinomonadales;f__Pyrinomonadaceae;g__PSRF01;s__	N/A	N/A	N/A	N/A	N/A	GCA_003175865.1	95	d__Bacteria;p__Acidobacteriota;c__Blastocatellia;o__Pyrinomonadales;f__Pyrinomonadaceae;g__PSRF01;s__PSRF01 sp003175865	75.9	0.06	d__Bacteria;p__Acidobacteriota;c__Blastocatellia;o__Pyrinomonadales;f__Pyrinomonadaceae;g__PSRF01;s__	taxonomic classification defined by topology and ANI	classification based on placement in class-level tree	GCA_014380365.1, s__PSRF01 sp014380365, 95.0, 76.26, 0.04; GCA_013817595.1, s__PSRF01 sp013817595, 95.0, 76.19, 0.04; GCA_003488005.1, s__PSRF01 sp003488005, 95.0, 75.85, 0.04; GCA_013697915.1, s__PSRF01 sp013697915, 95.0, 75.76, 0.05; GCA_002427845.1, s__PSRF01 sp002427845, 95.0, 75.52, 0.05; GCA_013811945.1, s__PSRF01 sp013811945, 95.0, 75.44, 0.03; GCA_013812905.1, s__PSRF01 sp013812905, 95.0,…	69.4	11	0.942205	N/A
refined_metabat2_hx1a_bin_20_sub-contigs	hx1a_MAG12	0	d__Bacteria;p__Nitrospirota;c__Nitrospiria;o__Nitrospirales;f__Nitrospiraceae;g__Palsa-1315;s__	N/A	N/A	N/A	N/A	N/A	GCA_013388555.1	95	d__Bacteria;p__Nitrospirota;c__Nitrospiria;o__Nitrospirales;f__Nitrospiraceae;g__Palsa-1315;s__Palsa-1315 sp013388555	91.44	0.8	d__Bacteria;p__Nitrospirota;c__Nitrospiria;o__Nitrospirales;f__Nitrospiraceae;g__Palsa-1315;s__	taxonomic classification defined by topology and ANI	classification based on placement in class-level tree	GCA_016219645.1, s__Palsa-1315 sp016219645, 95.0, 86.91, 0.79; GCA_003135435.1, s__Palsa-1315 sp003135435, 95.0, 82.67, 0.73; GCA_005239475.1, s__Palsa-1315 sp005239475, 95.0, 82.5, 0.68; GCA_005887945.1, s__Palsa-1315 sp005887945, 95.0, 82.29, 0.69; GCA_002869895.2, s__Palsa-1315 sp002869895, 95.0, 81.86, 0.67; GCA_018971525.1, s__Palsa-1315 sp018971525, 95.0, 81.79, 0.68; GCA_013140715.1, s__Pa…	55.44	11	0.993316	Genome not assigned to closest species as it falls outside its pre-defined ANI radius
refined_metabat2_hx1a_bin_32_sub-contigs	hx1a_MAG13	0	d__Bacteria;p__Bacteroidota;c__UBA10030;o__UBA10030;f__UBA6906;g__JAERML01;s__	N/A	N/A	N/A	N/A	N/A	GCA_016844425.1	95	d__Bacteria;p__Bacteroidota;c__UBA10030;o__UBA10030;f__UBA6906;g__JAERML01;s__JAERML01 sp016844425	77.78	0.22	d__Bacteria;p__Bacteroidota;c__UBA10030;o__UBA10030;f__UBA6906;g__JAERML01;s__	taxonomic classification defined by topology and ANI	classification based on placement in class-level tree	N/A	52.7	11	0.916567	N/A
refined_metabat2_hx1a_bin_36-contigs	hx1a_MAG14	0	d__Bacteria;p__Nitrospirota;c__Nitrospiria;o__Nitrospirales;f__Nitrospiraceae;g__Palsa-1315;s__	N/A	N/A	N/A	N/A	N/A	GCA_016200355.1	95	d__Bacteria;p__Nitrospirota;c__Nitrospiria;o__Nitrospirales;f__Nitrospiraceae;g__Palsa-1315;s__Palsa-1315 sp016200355	94.05	0.64	d__Bacteria;p__Nitrospirota;c__Nitrospiria;o__Nitrospirales;f__Nitrospiraceae;g__Palsa-1315;s__	taxonomic classification defined by topology and ANI	classification based on placement in class-level tree	GCA_005887945.1, s__Palsa-1315 sp005887945, 95.0, 85.58, 0.63; GCA_003135435.1, s__Palsa-1315 sp003135435, 95.0, 85.13, 0.69; GCA_005239475.1, s__Palsa-1315 sp005239475, 95.0, 85.04, 0.65; GCA_002869885.2, s__Palsa-1315 sp002869885, 95.0, 84.86, 0.67; GCA_005877535.1, s__Palsa-1315 sp005877535, 95.0, 84.46, 0.7; GCA_011391455.1, s__Palsa-1315 sp011391455, 95.0, 84.26, 0.67; GCA_018971525.1, s__Pa…	78.02	11	0.985301	Genome not assigned to closest species as it falls outside its pre-defined ANI radius
refined_metabat2_hx1a_bin_46-contigs	hx1a_MAG15	0.333333	d__Bacteria;p__Chloroflexota;c__Anaerolineae;o__Anaerolineales;f__EnvOPS12;g__UBA12294;s__	N/A	N/A	N/A	N/A	N/A	N/A	N/A	N/A	N/A	N/A	d__Bacteria;p__Chloroflexota;c__Anaerolineae;o__Anaerolineales;f__EnvOPS12;g__UBA12294;s__	ANI	classification based on placement in class-level tree	GCA_011362695.1, s__UBA12294 sp011362695, 95.0, 78.0, 0.35; GCA_016716235.1, s__UBA12294 sp016716235, 95.0, 77.82, 0.38; GCA_003577395.1, s__UBA12294 sp003577395, 95.0, 77.67, 0.34; GCA_016789025.1, s__UBA12294 sp016789025, 95.0, 77.64, 0.35; GCA_015075275.1, s__UBA12294 sp015075275, 95.0, 77.37, 0.17; GCA_011331405.1, s__UBA12294 sp011331405, 95.0, 77.31, 0.26; GCA_002418205.1, s__UBA12294 sp002…	59.67	11	0.953231	N/A
refined_metabat2_hx1a_bin_8_sub-contigs	hx1a_MAG16	0	d__Bacteria;p__Desulfobacterota_E;c__MBNT15;o__MBNT15;f__MBNT15;g__CG2-30-66-27;s__	N/A	N/A	N/A	N/A	N/A	GCA_007280195.1	95	d__Bacteria;p__Desulfobacterota_E;c__MBNT15;o__MBNT15;f__MBNT15;g__CG2-30-66-27;s__CG2-30-66-27 sp007280195	88.01	0.67	d__Bacteria;p__Desulfobacterota_E;c__MBNT15;o__MBNT15;f__MBNT15;g__CG2-30-66-27;s__	taxonomic classification defined by topology and ANI	classification based on placement in class-level tree	GCA_011391555.1, s__CG2-30-66-27 sp011391555, 95.0, 89.32, 0.71; GCA_017881405.1, s__CG2-30-66-27 sp017881405, 95.0, 89.14, 0.86; GCA_002279275.1, s__CG2-30-66-27 sp002279275, 95.0, 87.26, 0.61; GCA_001873935.1, s__CG2-30-66-27 sp001873935, 95.0, 87.1, 0.84; GCA_001797445.1, s__CG2-30-66-27 sp001797445, 95.0, 84.82, 0.8	35.98	11	0.98439	Genome not assigned to closest species as it falls outside its pre-defined ANI radius
refined_concoct_hx1b_bin_101_sub-contigs	hx1b_MAG17	0	d__Bacteria;p__Bacteroidota;c__Ignavibacteria;o__Ignavibacteriales;f__Ignavibacteriaceae;g__IGN2;s__	N/A	N/A	N/A	N/A	N/A	GCA_014860115.1	95	d__Bacteria;p__Bacteroidota;c__Ignavibacteria;o__Ignavibacteriales;f__Ignavibacteriaceae;g__IGN2;s__IGN2 sp014860115	81.4	0.87	d__Bacteria;p__Bacteroidota;c__Ignavibacteria;o__Ignavibacteriales;f__Ignavibacteriaceae;g__IGN2;s__	taxonomic classification defined by topology and ANI	classification based on placement in class-level tree	GCA_013388525.1, s__IGN2 sp013388525, 95.0, 78.77, 0.57; GCA_016716565.1, s__IGN2 sp016716565, 95.0, 78.65, 0.49; GCA_013285405.1, s__IGN2 sp013285405, 95.0, 78.18, 0.44; GCA_013042995.1, s__IGN2 sp013042995, 95.0, 75.71, 0.13	51.81	11	0.977058	Genome not assigned to closest species as it falls outside its pre-defined ANI radius
refined_concoct_hx1b_bin_55_sub-contigs	hx1b_MAG18	0.166667	d__Archaea;p__Thermoproteota;c__Bathyarchaeia;o__TCS64;f__TCS64;g__UBA8941;s__	N/A	N/A	N/A	N/A	N/A	GCA_013329615.1	95	d__Archaea;p__Thermoproteota;c__Bathyarchaeia;o__TCS64;f__TCS64;g__UBA8941;s__UBA8941 sp8941u	80.38	0.62	d__Archaea;p__Thermoproteota;c__Bathyarchaeia;o__TCS64;f__TCS64;g__UBA8941;s__	taxonomic classification defined by topology and ANI	N/A	GCA_001774245.1, s__UBA8941 sp001774245, 95.0, 79.85, 0.25; GCA_017883585.1, s__UBA8941 sp017883585, 95.0, 79.17, 0.44	42.23	11	0.986614	Genome not assigned to closest species as it falls outside its pre-defined ANI radius
refined_concoct_hx1b_bin_6_sub-contigs	hx1b_MAG19	0	d__Bacteria;p__Bacteroidota;c__Kapabacteria;o__Palsa-1295;f__Palsa-1295;g__;s__	N/A	N/A	N/A	N/A	N/A	GCA_018266755.1	95	d__Bacteria;p__Bacteroidota;c__Kapabacteria;o__Palsa-1295;f__Palsa-1295;g__JAFDZW01;s__JAFDZW01 sp018266755	74.79	0.06	d__Bacteria;p__Bacteroidota;c__Kapabacteria;o__Palsa-1295;f__Palsa-1295;g__;s__	taxonomic classification defined by topology and ANI	classification based on placement in class-level tree	N/A	30.4	11	0.839905	N/A
refined_maxbin2_hx1b_bin049-contigs	hx1b_MAG20	0	d__Bacteria;p__Nitrospirota;c__Nitrospiria;o__Nitrospirales;f__Nitrospiraceae;g__Palsa-1315;s__	N/A	N/A	N/A	N/A	N/A	GCA_016200355.1	95	d__Bacteria;p__Nitrospirota;c__Nitrospiria;o__Nitrospirales;f__Nitrospiraceae;g__Palsa-1315;s__Palsa-1315 sp016200355	94.14	0.66	d__Bacteria;p__Nitrospirota;c__Nitrospiria;o__Nitrospirales;f__Nitrospiraceae;g__Palsa-1315;s__	taxonomic classification defined by topology and ANI	classification based on placement in class-level tree	GCA_005887945.1, s__Palsa-1315 sp005887945, 95.0, 85.56, 0.61; GCA_005239475.1, s__Palsa-1315 sp005239475, 95.0, 85.4, 0.62; GCA_003135435.1, s__Palsa-1315 sp003135435, 95.0, 85.35, 0.66; GCA_002869885.2, s__Palsa-1315 sp002869885, 95.0, 84.79, 0.65; GCA_005877535.1, s__Palsa-1315 sp005877535, 95.0, 84.6, 0.72; GCA_011391455.1, s__Palsa-1315 sp011391455, 95.0, 84.48, 0.69; GCA_018971525.1, s__Pal…	82.66	11	0.98525	Genome has more than 10.0% of markers with multiple hits;Genome not assigned to closest species as it falls outside its pre-defined ANI radius
refined_maxbin2_hx1b_bin051_sub_1-contigs	hx1b_MAG21	0.5	d__Bacteria;p__Desulfobacterota;c__DSM-4660;o__Desulfatiglandales;f__HGW-15;g__DSXZ01;s__	N/A	N/A	N/A	N/A	N/A	GCA_011367735.1	95	d__Bacteria;p__Desulfobacterota;c__DSM-4660;o__Desulfatiglandales;f__HGW-15;g__DSXZ01;s__DSXZ01 sp011367735	78.83	0.48	d__Bacteria;p__Desulfobacterota;c__DSM-4660;o__Desulfatiglandales;f__HGW-15;g__DSXZ01;s__	taxonomic classification defined by topology and ANI	classification based on placement in class-level tree	N/A	71.03	11	0.926436	Genome has more than 12.5% of markers with multiple hits
refined_maxbin2_hx1b_bin156_sub-contigs	hx1b_MAG22	0	d__Bacteria;p__Bacteroidota;c__Bacteroidia;o__Chitinophagales;f__Saprospiraceae;g__B8-G4;s__	N/A	N/A	N/A	N/A	N/A	N/A	N/A	N/A	N/A	N/A	d__Bacteria;p__Bacteroidota;c__Bacteroidia;o__Chitinophagales;f__Saprospiraceae;g__B8-G4;s__	taxonomic novelty determined using RED	classification based on placement in class-level tree	N/A	29.51	11	0.862178	N/A
refined_metabat2_hx1b_bin_10-contigs	hx1b_MAG23	0	d__Bacteria;p__Desulfobacterota_E;c__MBNT15;o__MBNT15;f__MBNT15;g__FEB-35;s__	N/A	N/A	N/A	N/A	N/A	GCA_001798885.1	95	d__Bacteria;p__Desulfobacterota_E;c__MBNT15;o__MBNT15;f__MBNT15;g__FEB-35;s__FEB-35 sp001798885	82.52	0.67	d__Bacteria;p__Desulfobacterota_E;c__MBNT15;o__MBNT15;f__MBNT15;g__FEB-35;s__	taxonomic classification defined by topology and ANI	classification based on placement in class-level tree	GCA_003105225.1, s__FEB-35 sp003105225, 95.0, 81.05, 0.62	74.56	11	0.92314	Genome not assigned to closest species as it falls outside its pre-defined ANI radius
refined_metabat2_hx1b_bin_13_sub-contigs	hx1b_MAG24	0	d__Bacteria;p__Acidobacteriota;c__Blastocatellia;o__UBA7656;f__UBA7656;g__JADGNW01;s__	N/A	N/A	N/A	N/A	N/A	GCA_017883315.1	95	d__Bacteria;p__Acidobacteriota;c__Blastocatellia;o__UBA7656;f__UBA7656;g__JADGNW01;s__JADGNW01 sp017883315	77.89	0.25	d__Bacteria;p__Acidobacteriota;c__Blastocatellia;o__UBA7656;f__UBA7656;g__JADGNW01;s__	taxonomic classification defined by topology and ANI	classification based on placement in class-level tree	N/A	40.23	11	0.922989	N/A
refined_metabat2_hx1b_bin_1_sub-contigs	hx1b_MAG25	0	d__Bacteria;p__Patescibacteria;c__Paceibacteria;o__UBA9983_A;f__EsbW-18;g__EsbW-18;s__	N/A	N/A	N/A	N/A	N/A	GCA_016699465.1	95	d__Bacteria;p__Patescibacteria;c__Paceibacteria;o__UBA9983_A;f__EsbW-18;g__EsbW-18;s__EsbW-18 sp016699465	77.12	0.11	d__Bacteria;p__Patescibacteria;c__Paceibacteria;o__UBA9983_A;f__EsbW-18;g__EsbW-18;s__	taxonomic classification defined by topology and ANI	classification based on placement in class-level tree	N/A	34.63	11	0.872824	N/A
refined_metabat2_hx1b_bin_32-contigs	hx1b_MAG26	0	d__Bacteria;p__Bacteroidota;c__UBA10030;o__UBA10030;f__UBA6906;g__JAERML01;s__	N/A	N/A	N/A	N/A	N/A	GCA_016844425.1	95	d__Bacteria;p__Bacteroidota;c__UBA10030;o__UBA10030;f__UBA6906;g__JAERML01;s__JAERML01 sp016844425	77.84	0.22	d__Bacteria;p__Bacteroidota;c__UBA10030;o__UBA10030;f__UBA6906;g__JAERML01;s__	taxonomic classification defined by topology and ANI	classification based on placement in class-level tree	N/A	79.37	11	0.92158	N/A
refined_metabat2_hx1b_bin_36-contigs	hx1b_MAG27	0	d__Bacteria;p__Nitrospirota;c__Nitrospiria;o__Nitrospirales;f__Nitrospiraceae;g__Palsa-1315;s__	N/A	N/A	N/A	N/A	N/A	GCA_005116775.1	95	d__Bacteria;p__Nitrospirota;c__Nitrospiria;o__Nitrospirales;f__Nitrospiraceae;g__Palsa-1315;s__Palsa-1315 sp005116775	84.06	0.67	d__Bacteria;p__Nitrospirota;c__Nitrospiria;o__Nitrospirales;f__Nitrospiraceae;g__Palsa-1315;s__	taxonomic classification defined by topology and ANI	classification based on placement in class-level tree	GCA_016200355.1, s__Palsa-1315 sp016200355, 95.0, 84.53, 0.69; GCA_005887945.1, s__Palsa-1315 sp005887945, 95.0, 83.47, 0.69; GCA_003135435.1, s__Palsa-1315 sp003135435, 95.0, 83.46, 0.76; GCA_005239475.1, s__Palsa-1315 sp005239475, 95.0, 83.3, 0.71; GCA_002869885.2, s__Palsa-1315 sp002869885, 95.0, 83.29, 0.72; GCA_011391455.1, s__Palsa-1315 sp011391455, 95.0, 82.78, 0.59; GCA_005877535.1, s__Pa…	78.87	11	0.98137	Genome not assigned to closest species as it falls outside its pre-defined ANI radius
refined_metabat2_hx1b_bin_47_sub_1-contigs	hx1b_MAG28	0	d__Bacteria;p__Nitrospirota;c__Nitrospiria;o__Nitrospirales;f__Nitrospiraceae;g__Palsa-1315;s__	N/A	N/A	N/A	N/A	N/A	GCA_013388555.1	95	d__Bacteria;p__Nitrospirota;c__Nitrospiria;o__Nitrospirales;f__Nitrospiraceae;g__Palsa-1315;s__Palsa-1315 sp013388555	92.08	0.75	d__Bacteria;p__Nitrospirota;c__Nitrospiria;o__Nitrospirales;f__Nitrospiraceae;g__Palsa-1315;s__	taxonomic classification defined by topology and ANI	classification based on placement in class-level tree	GCA_016219645.1, s__Palsa-1315 sp016219645, 95.0, 86.85, 0.75; GCA_003135435.1, s__Palsa-1315 sp003135435, 95.0, 82.42, 0.71; GCA_005887945.1, s__Palsa-1315 sp005887945, 95.0, 82.34, 0.67; GCA_005239475.1, s__Palsa-1315 sp005239475, 95.0, 82.22, 0.66; GCA_018971525.1, s__Palsa-1315 sp018971525, 95.0, 81.92, 0.66; GCA_002869895.2, s__Palsa-1315 sp002869895, 95.0, 81.71, 0.67; GCA_013140715.1, s__P…	54.07	11	0.989468	Genome not assigned to closest species as it falls outside its pre-defined ANI radius
refined_metabat2_hx1b_bin_63-contigs	hx1b_MAG29	0.333333	d__Bacteria;p__Proteobacteria;c__Gammaproteobacteria;o__Burkholderiales;f__SG8-39;g__SCGC-AG-212-J23;s__	N/A	N/A	N/A	N/A	N/A	N/A	N/A	N/A	N/A	N/A	d__Bacteria;p__Proteobacteria;c__Gammaproteobacteria;o__Burkholderiales;f__SG8-39;g__SCGC-AG-212-J23;s__	taxonomic classification defined by topology and ANI	classification based on placement in class-level tree	GCA_001772055.1, s__SCGC-AG-212-J23 sp001772055, 95.0, 81.63, 0.48; GCA_001644455.1, s__SCGC-AG-212-J23 sp001644455, 95.0, 81.27, 0.47; GCA_004297625.1, s__SCGC-AG-212-J23 sp004297625, 95.0, 80.73, 0.77; GCA_005881595.1, s__SCGC-AG-212-J23 sp005881595, 95.0, 80.68, 0.71; GCA_005883675.1, s__SCGC-AG-212-J23 sp005883675, 95.0, 80.56, 0.67; GCA_005888925.1, s__SCGC-AG-212-J23 sp005888925, 95.0, 80.4…	45.83	11	0.927618	Genome not assigned to closest species as it falls outside its pre-defined ANI radius
refined_metabat2_hx1b_bin_67_1-contigs	hx1b_MAG30	0.833333	d__Bacteria;p__Proteobacteria;c__Gammaproteobacteria;o__Burkholderiales;f__Burkholderiaceae;g__;s__	N/A	N/A	N/A	N/A	N/A	N/A	N/A	N/A	N/A	N/A	d__Bacteria;p__Proteobacteria;c__Gammaproteobacteria;o__Burkholderiales;f__Burkholderiaceae;g__;s__	taxonomic novelty determined using RED	classification based on placement in class-level tree	N/A	70.93	11	0.887088	N/A
refined_metabat2_hx1b_bin_70-contigs	hx1b_MAG31	0.333333	d__Bacteria;p__Proteobacteria;c__Gammaproteobacteria;o__UBA6522;f__UBA6522;g__FEN-1219;s__	N/A	N/A	N/A	N/A	N/A	GCA_011054615.1	95	d__Bacteria;p__Proteobacteria;c__Gammaproteobacteria;o__UBA6522;f__UBA6522;g__FEN-1219;s__FEN-1219 sp011054615	81.44	0.6	d__Bacteria;p__Proteobacteria;c__Gammaproteobacteria;o__UBA6522;f__UBA6522;g__FEN-1219;s__	taxonomic classification defined by topology and ANI	classification based on placement in class-level tree	GCA_003155415.1, s__FEN-1219 sp003155415, 95.0, 78.27, 0.3	73.71	11	0.948817	Genome not assigned to closest species as it falls outside its pre-defined ANI radius
refined_concoct_hx2a_bin_9_sub-contigs	hx2a_MAG32	0	d__Bacteria;p__Acidobacteriota;c__Blastocatellia;o__Pyrinomonadales;f__Pyrinomonadaceae;g__OLB17;s__	N/A	N/A	N/A	N/A	N/A	GCA_003223025.1	95	d__Bacteria;p__Acidobacteriota;c__Blastocatellia;o__Pyrinomonadales;f__Pyrinomonadaceae;g__OLB17;s__OLB17 sp003223025	78.36	0.39	d__Bacteria;p__Acidobacteriota;c__Blastocatellia;o__Pyrinomonadales;f__Pyrinomonadaceae;g__OLB17;s__	taxonomic classification defined by topology and ANI	classification based on placement in class-level tree	GCA_011388875.1, s__OLB17 sp011388875, 95.0, 80.13, 0.04; GCA_019186825.1, s__OLB17 sp003577445, 95.0, 79.96, 0.13; GCA_001567505.1, s__OLB17 sp001567505, 95.0, 79.71, 0.06; GCA_016700075.1, s__OLB17 sp016700075, 95.0, 79.39, 0.11; GCA_013140875.1, s__OLB17 sp013140875, 95.0, 78.82, 0.06; GCA_016713675.1, s__OLB17 sp016713675, 95.0, 78.4, 0.14; GCA_014379075.1, s__OLB17 sp014379075, 95.0, 78.38, …	43.84	11	0.94183	N/A
refined_maxbin2_hx2a_bin029_sub_1-contigs	hx2a_MAG33	0.166667	d__Bacteria;p__Nitrospirota;c__Nitrospiria;o__Nitrospirales;f__Nitrospiraceae;g__Palsa-1315;s__	N/A	N/A	N/A	N/A	N/A	GCA_016200355.1	95	d__Bacteria;p__Nitrospirota;c__Nitrospiria;o__Nitrospirales;f__Nitrospiraceae;g__Palsa-1315;s__Palsa-1315 sp016200355	93.88	0.61	d__Bacteria;p__Nitrospirota;c__Nitrospiria;o__Nitrospirales;f__Nitrospiraceae;g__Palsa-1315;s__	taxonomic classification defined by topology and ANI	classification based on placement in class-level tree	GCA_005887945.1, s__Palsa-1315 sp005887945, 95.0, 85.58, 0.59; GCA_005239475.1, s__Palsa-1315 sp005239475, 95.0, 85.08, 0.61; GCA_003135435.1, s__Palsa-1315 sp003135435, 95.0, 85.04, 0.66; GCA_002869885.2, s__Palsa-1315 sp002869885, 95.0, 84.56, 0.65; GCA_005877535.1, s__Palsa-1315 sp005877535, 95.0, 84.33, 0.7; GCA_011391455.1, s__Palsa-1315 sp011391455, 95.0, 84.18, 0.67; GCA_018971525.1, s__Pa…	77.4	11	0.985315	Genome not assigned to closest species as it falls outside its pre-defined ANI radius
refined_maxbin2_hx2a_bin088_sub-contigs	hx2a_MAG34	0.166667	d__Bacteria;p__Bacteroidota;c__UBA10030;o__UBA10030;f__UBA6906;g__JAERML01;s__	N/A	N/A	N/A	N/A	N/A	GCA_016844425.1	95	d__Bacteria;p__Bacteroidota;c__UBA10030;o__UBA10030;f__UBA6906;g__JAERML01;s__JAERML01 sp016844425	77.45	0.28	d__Bacteria;p__Bacteroidota;c__UBA10030;o__UBA10030;f__UBA6906;g__JAERML01;s__	taxonomic classification defined by topology and ANI	classification based on placement in class-level tree	N/A	44.9	11	0.921273	N/A
refined_maxbin2_hx2a_bin107_sub-contigs	hx2a_MAG35	0.333333	d__Bacteria;p__Acidobacteriota;c__Blastocatellia;o__Pyrinomonadales;f__Pyrinomonadaceae;g__PSRF01;s__	N/A	N/A	N/A	N/A	N/A	GCA_003175865.1	95	d__Bacteria;p__Acidobacteriota;c__Blastocatellia;o__Pyrinomonadales;f__Pyrinomonadaceae;g__PSRF01;s__PSRF01 sp003175865	76.14	0.06	d__Bacteria;p__Acidobacteriota;c__Blastocatellia;o__Pyrinomonadales;f__Pyrinomonadaceae;g__PSRF01;s__	taxonomic classification defined by topology and ANI	classification based on placement in class-level tree	GCA_014380365.1, s__PSRF01 sp014380365, 95.0, 76.82, 0.06; GCA_013817595.1, s__PSRF01 sp013817595, 95.0, 76.64, 0.04; GCA_013697915.1, s__PSRF01 sp013697915, 95.0, 76.22, 0.07; GCA_003488005.1, s__PSRF01 sp003488005, 95.0, 76.01, 0.07; GCA_013812905.1, s__PSRF01 sp013812905, 95.0, 75.99, 0.04; GCA_002427845.1, s__PSRF01 sp002427845, 95.0, 75.97, 0.07; GCA_013811945.1, s__PSRF01 sp013811945, 95.0,…	57.72	11	0.945817	N/A
refined_metabat2_hx2a_bin_10_sub-contigs	hx2a_MAG36	0	d__Bacteria;p__Nitrospirota;c__Nitrospiria;o__Nitrospirales;f__Nitrospiraceae;g__Nitrospira_C;s__	N/A	N/A	N/A	N/A	N/A	GCA_002420105.1	95	d__Bacteria;p__Nitrospirota;c__Nitrospiria;o__Nitrospirales;f__Nitrospiraceae;g__Nitrospira_C;s__Nitrospira_C sp002420105	77.91	0.38	d__Bacteria;p__Nitrospirota;c__Nitrospiria;o__Nitrospirales;f__Nitrospiraceae;g__Nitrospira_C;s__	taxonomic classification defined by topology and ANI	classification based on placement in class-level tree	GCA_014055525.1, s__Nitrospira_C sp014055525, 95.0, 77.52, 0.24; GCF_900169565.1, s__Nitrospira_C japonica, 95.0, 77.04, 0.19; GCF_011405515.1, s__Nitrospira_C sp011405515, 95.0, 77.02, 0.13	42.97	11	0.942954	N/A
refined_metabat2_hx2a_bin_13-contigs	hx2a_MAG37	0	d__Bacteria;p__Desulfobacterota_E;c__MBNT15;o__MBNT15;f__MBNT15;g__FEB-35;s__	N/A	N/A	N/A	N/A	N/A	GCA_001798885.1	95	d__Bacteria;p__Desulfobacterota_E;c__MBNT15;o__MBNT15;f__MBNT15;g__FEB-35;s__FEB-35 sp001798885	82.86	0.81	d__Bacteria;p__Desulfobacterota_E;c__MBNT15;o__MBNT15;f__MBNT15;g__FEB-35;s__	taxonomic classification defined by topology and ANI	classification based on placement in class-level tree	GCA_003105225.1, s__FEB-35 sp003105225, 95.0, 81.33, 0.69	54.92	11	0.917115	Genome not assigned to closest species as it falls outside its pre-defined ANI radius
refined_metabat2_hx2a_bin_2-contigs	hx2a_MAG38	0.166667	d__Bacteria;p__Proteobacteria;c__Gammaproteobacteria;o__Burkholderiales;f__SG8-39;g__SCGC-AG-212-J23;s__	N/A	N/A	N/A	N/A	N/A	GCA_001772055.1	95	d__Bacteria;p__Proteobacteria;c__Gammaproteobacteria;o__Burkholderiales;f__SG8-39;g__SCGC-AG-212-J23;s__SCGC-AG-212-J23 sp001772055	81.36	0.46	d__Bacteria;p__Proteobacteria;c__Gammaproteobacteria;o__Burkholderiales;f__SG8-39;g__SCGC-AG-212-J23;s__	taxonomic classification defined by topology and ANI	classification based on placement in class-level tree	GCA_001644455.1, s__SCGC-AG-212-J23 sp001644455, 95.0, 81.11, 0.47; GCA_004297625.1, s__SCGC-AG-212-J23 sp004297625, 95.0, 80.81, 0.74; GCA_005881595.1, s__SCGC-AG-212-J23 sp005881595, 95.0, 80.77, 0.69; GCA_005888925.1, s__SCGC-AG-212-J23 sp005888925, 95.0, 80.51, 0.61; GCA_005883675.1, s__SCGC-AG-212-J23 sp005883675, 95.0, 80.19, 0.7; GCA_019237595.1, s__SCGC-AG-212-J23 sp019237595, 95.0, 79.71…	48.53	11	0.944753	Genome not assigned to closest species as it falls outside its pre-defined ANI radius
refined_metabat2_hx2a_bin_30_sub-contigs	hx2a_MAG39	0.333333	d__Bacteria;p__Chloroflexota;c__Anaerolineae;o__Anaerolineales;f__EnvOPS12;g__UBA12294;s__	N/A	N/A	N/A	N/A	N/A	GCA_016932715.1	95	d__Bacteria;p__Chloroflexota;c__Anaerolineae;o__Anaerolineales;f__EnvOPS12;g__UBA12294;s__UBA12294 sp016932715	77.81	0.4	d__Bacteria;p__Chloroflexota;c__Anaerolineae;o__Anaerolineales;f__EnvOPS12;g__UBA12294;s__	taxonomic classification defined by topology and ANI	classification based on placement in class-level tree	GCA_016223135.1, s__UBA12294 sp016223135, 95.0, 76.87, 0.16; GCA_013360875.1, s__UBA12294 sp013360875, 95.0, 76.75, 0.18; GCA_011331405.1, s__UBA12294 sp011331405, 95.0, 76.73, 0.2; GCA_002418205.1, s__UBA12294 sp002418205, 95.0, 76.5, 0.25; GCA_013388685.1, s__UBA12294 sp013388685, 95.0, 76.41, 0.17; GCA_016716235.1, s__UBA12294 sp016716235, 95.0, 76.38, 0.15; GCA_003577395.1, s__UBA12294 sp0035…	55.22	11	0.957179	N/A
refined_metabat2_hx2a_bin_34-contigs	hx2a_MAG40	1	d__Bacteria;p__Proteobacteria;c__Gammaproteobacteria;o__Burkholderiales;f__Burkholderiaceae;g__;s__	N/A	N/A	N/A	N/A	N/A	N/A	N/A	N/A	N/A	N/A	d__Bacteria;p__Proteobacteria;c__Gammaproteobacteria;o__Burkholderiales;f__Burkholderiaceae;g__;s__	taxonomic novelty determined using RED	classification based on placement in class-level tree	N/A	42.12	11	0.884207	N/A
refined_metabat2_hx2a_bin_36-contigs	hx2a_MAG41	0.833333	d__Bacteria;p__Desulfobacterota;c__DSM-4660;o__Desulfatiglandales;f__HGW-15;g__DSXZ01;s__	N/A	N/A	N/A	N/A	N/A	GCA_011367735.1	95	d__Bacteria;p__Desulfobacterota;c__DSM-4660;o__Desulfatiglandales;f__HGW-15;g__DSXZ01;s__DSXZ01 sp011367735	78.71	0.45	d__Bacteria;p__Desulfobacterota;c__DSM-4660;o__Desulfatiglandales;f__HGW-15;g__DSXZ01;s__	taxonomic classification defined by topology and ANI	classification based on placement in class-level tree	N/A	68.33	11	0.930458	N/A
refined_metabat2_hx2a_bin_40_sub-contigs	hx2a_MAG42	0	d__Bacteria;p__Zixibacteria;c__MSB-5A5;o__DSPP01;f__WJJR01;g__JACQFV01;s__	N/A	N/A	N/A	N/A	N/A	GCA_016199865.1	95	d__Bacteria;p__Zixibacteria;c__MSB-5A5;o__DSPP01;f__WJJR01;g__JACQFV01;s__JACQFV01 sp016199865	76.57	0.08	d__Bacteria;p__Zixibacteria;c__MSB-5A5;o__DSPP01;f__WJJR01;g__JACQFV01;s__	taxonomic classification defined by topology and ANI	classification based on placement in class-level tree	N/A	37.57	11	0.892174	N/A
refined_metabat2_hx2a_bin_46-contigs	hx2a_MAG43	0	d__Bacteria;p__Nitrospirota;c__Nitrospiria;o__Nitrospirales;f__Nitrospiraceae;g__Palsa-1315;s__	N/A	N/A	N/A	N/A	N/A	GCA_005116775.1	95	d__Bacteria;p__Nitrospirota;c__Nitrospiria;o__Nitrospirales;f__Nitrospiraceae;g__Palsa-1315;s__Palsa-1315 sp005116775	84.16	0.68	d__Bacteria;p__Nitrospirota;c__Nitrospiria;o__Nitrospirales;f__Nitrospiraceae;g__Palsa-1315;s__	taxonomic classification defined by topology and ANI	classification based on placement in class-level tree	GCA_016200355.1, s__Palsa-1315 sp016200355, 95.0, 84.57, 0.7; GCA_005887945.1, s__Palsa-1315 sp005887945, 95.0, 83.73, 0.71; GCA_003135435.1, s__Palsa-1315 sp003135435, 95.0, 83.53, 0.78; GCA_005239475.1, s__Palsa-1315 sp005239475, 95.0, 83.39, 0.76; GCA_002869885.2, s__Palsa-1315 sp002869885, 95.0, 83.06, 0.76; GCA_018971525.1, s__Palsa-1315 sp018971525, 95.0, 82.59, 0.76; GCA_011391455.1, s__Pa…	82.9	11	0.981033	Genome not assigned to closest species as it falls outside its pre-defined ANI radius
refined_metabat2_hx2a_bin_52_2-contigs	hx2a_MAG44	0.333333	d__Bacteria;p__Proteobacteria;c__Gammaproteobacteria;o__UBA6522;f__UBA6522;g__FEN-1219;s__	N/A	N/A	N/A	N/A	N/A	GCA_011054615.1	95	d__Bacteria;p__Proteobacteria;c__Gammaproteobacteria;o__UBA6522;f__UBA6522;g__FEN-1219;s__FEN-1219 sp011054615	81.41	0.52	d__Bacteria;p__Proteobacteria;c__Gammaproteobacteria;o__UBA6522;f__UBA6522;g__FEN-1219;s__	taxonomic classification defined by topology and ANI	classification based on placement in class-level tree	GCA_003155415.1, s__FEN-1219 sp003155415, 95.0, 78.28, 0.25	58.94	11	0.952211	Genome not assigned to closest species as it falls outside its pre-defined ANI radius
refined_metabat2_hx2a_bin_5_sub-contigs	hx2a_MAG45	0	d__Bacteria;p__Verrucomicrobiota;c__Verrucomicrobiae;o__Pedosphaerales;f__JADJPG01;g__;s__	N/A	N/A	N/A	N/A	N/A	GCA_016713365.1	95	d__Bacteria;p__Verrucomicrobiota;c__Verrucomicrobiae;o__Pedosphaerales;f__JADJPG01;g__JADJPG01;s__JADJPG01 sp016713365	77.02	0.37	d__Bacteria;p__Verrucomicrobiota;c__Verrucomicrobiae;o__Pedosphaerales;f__JADJPG01;g__;s__	taxonomic classification defined by topology and ANI	classification based on placement in class-level tree	N/A	31.85	11	0.844147	N/A
refined_concoct_hx2b_bin_136_sub-contigs	hx2b_MAG46	0.333333	d__Bacteria;p__Acidobacteriota;c__Blastocatellia;o__Pyrinomonadales;f__Pyrinomonadaceae;g__PSRF01;s__	N/A	N/A	N/A	N/A	N/A	GCA_003175865.1	95	d__Bacteria;p__Acidobacteriota;c__Blastocatellia;o__Pyrinomonadales;f__Pyrinomonadaceae;g__PSRF01;s__PSRF01 sp003175865	76.04	0.04	d__Bacteria;p__Acidobacteriota;c__Blastocatellia;o__Pyrinomonadales;f__Pyrinomonadaceae;g__PSRF01;s__	taxonomic classification defined by topology and ANI	classification based on placement in class-level tree	GCA_013817595.1, s__PSRF01 sp013817595, 95.0, 77.0, 0.02; GCA_003488005.1, s__PSRF01 sp003488005, 95.0, 76.52, 0.03; GCA_013811945.1, s__PSRF01 sp013811945, 95.0, 76.33, 0.03; GCA_002427845.1, s__PSRF01 sp002427845, 95.0, 76.32, 0.05; GCA_014380365.1, s__PSRF01 sp014380365, 95.0, 76.14, 0.04; GCA_013697915.1, s__PSRF01 sp013697915, 95.0, 76.02, 0.05; GCA_013812905.1, s__PSRF01 sp013812905, 95.0, …	45.89	11	0.931005	N/A
refined_maxbin2_hx2b_bin056-contigs	hx2b_MAG47	0	d__Bacteria;p__Nitrospirota;c__Nitrospiria;o__Nitrospirales;f__Nitrospiraceae;g__Palsa-1315;s__	N/A	N/A	N/A	N/A	N/A	GCA_016200355.1	95	d__Bacteria;p__Nitrospirota;c__Nitrospiria;o__Nitrospirales;f__Nitrospiraceae;g__Palsa-1315;s__Palsa-1315 sp016200355	94.03	0.65	d__Bacteria;p__Nitrospirota;c__Nitrospiria;o__Nitrospirales;f__Nitrospiraceae;g__Palsa-1315;s__	taxonomic classification defined by topology and ANI	classification based on placement in class-level tree	GCA_005887945.1, s__Palsa-1315 sp005887945, 95.0, 85.65, 0.62; GCA_003135435.1, s__Palsa-1315 sp003135435, 95.0, 85.15, 0.68; GCA_005239475.1, s__Palsa-1315 sp005239475, 95.0, 85.14, 0.65; GCA_002869885.2, s__Palsa-1315 sp002869885, 95.0, 84.78, 0.66; GCA_005877535.1, s__Palsa-1315 sp005877535, 95.0, 84.55, 0.71; GCA_011391455.1, s__Palsa-1315 sp011391455, 95.0, 84.27, 0.67; GCA_018971525.1, s__P…	87.69	11	0.984991	Genome not assigned to closest species as it falls outside its pre-defined ANI radius
refined_maxbin2_hx2b_bin099_sub-contigs	hx2b_MAG48	0.333333	d__Bacteria;p__Acidobacteriota;c__Aminicenantia;o__Aminicenantales;f__RBG-16-66-30;g__RBG-16-66-30;s__	N/A	N/A	N/A	N/A	N/A	GCA_001775715.1	95	d__Bacteria;p__Acidobacteriota;c__Aminicenantia;o__Aminicenantales;f__RBG-16-66-30;g__RBG-16-66-30;s__RBG-16-66-30 sp001775715	92.49	0.8	d__Bacteria;p__Acidobacteriota;c__Aminicenantia;o__Aminicenantales;f__RBG-16-66-30;g__RBG-16-66-30;s__	taxonomic classification defined by topology and ANI	classification based on placement in class-level tree	GCA_001773855.1, s__RBG-16-66-30 sp001773855, 95.0, 85.67, 0.5; GCA_001775755.1, s__RBG-16-66-30 sp001775755, 95.0, 84.96, 0.8; GCA_017999365.1, s__RBG-16-66-30 sp012516875, 95.0, 84.36, 0.9; GCA_017883305.1, s__RBG-16-66-30 sp017883305, 95.0, 84.34, 0.7; GCA_011048485.1, s__RBG-16-66-30 sp011048485, 95.0, 84.1, 0.8; GCA_014894455.1, s__RBG-16-66-30 sp014894455, 95.0, 83.8, 0.8; GCA_016867635.1, …	31.65	11	0.951356	Genome not assigned to closest species as it falls outside its pre-defined ANI radius
refined_metabat2_hx2b_bin_11_10-contigs	hx2b_MAG49	0	d__Bacteria;p__Chloroflexota;c__Anaerolineae;o__Anaerolineales;f__EnvOPS12;g__UBA12294;s__	N/A	N/A	N/A	N/A	N/A	GCA_016932715.1	95	d__Bacteria;p__Chloroflexota;c__Anaerolineae;o__Anaerolineales;f__EnvOPS12;g__UBA12294;s__UBA12294 sp016932715	78	0.35	d__Bacteria;p__Chloroflexota;c__Anaerolineae;o__Anaerolineales;f__EnvOPS12;g__UBA12294;s__	taxonomic classification defined by topology and ANI	classification based on placement in class-level tree	GCA_002418205.1, s__UBA12294 sp002418205, 95.0, 77.01, 0.2; GCA_011331405.1, s__UBA12294 sp011331405, 95.0, 76.98, 0.21; GCA_013360875.1, s__UBA12294 sp013360875, 95.0, 76.76, 0.17; GCA_016716235.1, s__UBA12294 sp016716235, 95.0, 76.58, 0.12; GCA_003484265.1, s__UBA12294 sp003484265, 95.0, 76.57, 0.07; GCA_016223135.1, s__UBA12294 sp016223135, 95.0, 76.54, 0.16; GCA_015075275.1, s__UBA12294 sp015…	64.91	11	0.959026	N/A
refined_metabat2_hx2b_bin_14-contigs	hx2b_MAG50	0	d__Bacteria;p__Verrucomicrobiota;c__Verrucomicrobiae;o__Pedosphaerales;f__JADJPG01;g__JADJPG01;s__	N/A	N/A	N/A	N/A	N/A	GCA_016713365.1	95	d__Bacteria;p__Verrucomicrobiota;c__Verrucomicrobiae;o__Pedosphaerales;f__JADJPG01;g__JADJPG01;s__JADJPG01 sp016713365	76.54	0.15	d__Bacteria;p__Verrucomicrobiota;c__Verrucomicrobiae;o__Pedosphaerales;f__JADJPG01;g__JADJPG01;s__	taxonomic classification defined by topology and ANI	classification based on placement in class-level tree	N/A	54.11	11	0.844707	N/A
refined_metabat2_hx2b_bin_15-contigs	hx2b_MAG51	0.333333	d__Bacteria;p__Chloroflexota;c__Anaerolineae;o__Anaerolineales;f__EnvOPS12;g__UBA12294;s__	N/A	N/A	N/A	N/A	N/A	GCA_016932715.1	95	d__Bacteria;p__Chloroflexota;c__Anaerolineae;o__Anaerolineales;f__EnvOPS12;g__UBA12294;s__UBA12294 sp016932715	77.89	0.27	d__Bacteria;p__Chloroflexota;c__Anaerolineae;o__Anaerolineales;f__EnvOPS12;g__UBA12294;s__	taxonomic classification defined by topology and ANI	classification based on placement in class-level tree	GCA_013360875.1, s__UBA12294 sp013360875, 95.0, 77.52, 0.12; GCA_016721115.1, s__UBA12294 sp016721115, 95.0, 77.04, 0.11; GCA_002418205.1, s__UBA12294 sp002418205, 95.0, 77.0, 0.24; GCA_003577395.1, s__UBA12294 sp003577395, 95.0, 76.85, 0.1; GCA_016716235.1, s__UBA12294 sp016716235, 95.0, 76.84, 0.12; GCA_013388685.1, s__UBA12294 sp013388685, 95.0, 76.72, 0.14; GCA_002050275.1, s__UBA12294 sp0020…	41.92	11	0.94352	N/A
refined_metabat2_hx2b_bin_18_sub-contigs	hx2b_MAG52	0	d__Bacteria;p__Desulfobacterota_E;c__MBNT15;o__MBNT15;f__MBNT15;g__CG2-30-66-27;s__	N/A	N/A	N/A	N/A	N/A	N/A	N/A	N/A	N/A	N/A	d__Bacteria;p__Desulfobacterota_E;c__MBNT15;o__MBNT15;f__MBNT15;g__CG2-30-66-27;s__	taxonomic classification defined by topology and ANI	classification based on placement in class-level tree	GCA_002279275.1, s__CG2-30-66-27 sp002279275, 95.0, 87.34, 0.62; GCA_017881405.1, s__CG2-30-66-27 sp017881405, 95.0, 87.3, 0.79; GCA_011391555.1, s__CG2-30-66-27 sp011391555, 95.0, 86.82, 0.63; GCA_007280195.1, s__CG2-30-66-27 sp007280195, 95.0, 86.51, 0.58; GCA_001873935.1, s__CG2-30-66-27 sp001873935, 95.0, 86.16, 0.75; GCA_001797445.1, s__CG2-30-66-27 sp001797445, 95.0, 83.89, 0.69	31.91	11	0.970567	Genome not assigned to closest species as it falls outside its pre-defined ANI radius
refined_metabat2_hx2b_bin_20_sub-contigs	hx2b_MAG53	0	d__Bacteria;p__Nitrospirota;c__Nitrospiria;o__Nitrospirales;f__Nitrospiraceae;g__Nitrospira_C;s__	N/A	N/A	N/A	N/A	N/A	GCA_002420105.1	95	d__Bacteria;p__Nitrospirota;c__Nitrospiria;o__Nitrospirales;f__Nitrospiraceae;g__Nitrospira_C;s__Nitrospira_C sp002420105	78.2	0.39	d__Bacteria;p__Nitrospirota;c__Nitrospiria;o__Nitrospirales;f__Nitrospiraceae;g__Nitrospira_C;s__	taxonomic classification defined by topology and ANI	classification based on placement in class-level tree	GCA_014055525.1, s__Nitrospira_C sp014055525, 95.0, 77.56, 0.23; GCF_011405515.1, s__Nitrospira_C sp011405515, 95.0, 76.76, 0.12; GCF_900169565.1, s__Nitrospira_C japonica, 95.0, 76.66, 0.18	66.26	11	0.939659	N/A
refined_metabat2_hx2b_bin_22_4-contigs	hx2b_MAG54	0.833333	d__Bacteria;p__Proteobacteria;c__Gammaproteobacteria;o__Burkholderiales;f__Burkholderiaceae;g__;s__	N/A	N/A	N/A	N/A	N/A	N/A	N/A	N/A	N/A	N/A	d__Bacteria;p__Proteobacteria;c__Gammaproteobacteria;o__Burkholderiales;f__Burkholderiaceae;g__;s__	taxonomic novelty determined using RED	classification based on placement in class-level tree	N/A	81.63	11	0.888854	N/A
refined_metabat2_hx2b_bin_27_sub-contigs	hx2b_MAG55	0	d__Archaea;p__Thermoproteota;c__Bathyarchaeia;o__B26-1;f__UBA233;g__UBA11855;s__	N/A	N/A	N/A	N/A	N/A	GCA_013330975.1	95	d__Archaea;p__Thermoproteota;c__Bathyarchaeia;o__B26-1;f__UBA233;g__UBA11855;s__UBA11855 sp11852u	76.68	0.07	d__Archaea;p__Thermoproteota;c__Bathyarchaeia;o__B26-1;f__UBA233;g__;s__	taxonomic classification defined by topology and ANI	N/A	N/A	50.15	11	0.894547	N/A
refined_metabat2_hx2b_bin_30_sub_1-contigs	hx2b_MAG56	0	d__Bacteria;p__Bacteroidota;c__UBA10030;o__UBA10030;f__UBA6906;g__JAERML01;s__	N/A	N/A	N/A	N/A	N/A	GCA_016844425.1	95	d__Bacteria;p__Bacteroidota;c__UBA10030;o__UBA10030;f__UBA6906;g__JAERML01;s__JAERML01 sp016844425	77.73	0.28	d__Bacteria;p__Bacteroidota;c__UBA10030;o__UBA10030;f__UBA6906;g__JAERML01;s__	taxonomic classification defined by topology and ANI	classification based on placement in class-level tree	N/A	85.48	11	0.919944	N/A
refined_metabat2_hx2b_bin_31_5-contigs	hx2b_MAG57	0.5	d__Bacteria;p__Desulfobacterota;c__DSM-4660;o__Desulfatiglandales;f__HGW-15;g__DSXZ01;s__	N/A	N/A	N/A	N/A	N/A	GCA_011367735.1	95	d__Bacteria;p__Desulfobacterota;c__DSM-4660;o__Desulfatiglandales;f__HGW-15;g__DSXZ01;s__DSXZ01 sp011367735	79.36	0.42	d__Bacteria;p__Desulfobacterota;c__DSM-4660;o__Desulfatiglandales;f__HGW-15;g__DSXZ01;s__	taxonomic classification defined by topology and ANI	classification based on placement in class-level tree	N/A	70.83	11	0.935681	N/A
refined_metabat2_hx2b_bin_32_1-contigs	hx2b_MAG58	0	d__Bacteria;p__Desulfobacterota_E;c__MBNT15;o__MBNT15;f__MBNT15;g__FEB-35;s__	N/A	N/A	N/A	N/A	N/A	GCA_001798885.1	95	d__Bacteria;p__Desulfobacterota_E;c__MBNT15;o__MBNT15;f__MBNT15;g__FEB-35;s__FEB-35 sp001798885	82.93	0.68	d__Bacteria;p__Desulfobacterota_E;c__MBNT15;o__MBNT15;f__MBNT15;g__FEB-35;s__	taxonomic classification defined by topology and ANI	classification based on placement in class-level tree	GCA_003105225.1, s__FEB-35 sp003105225, 95.0, 81.45, 0.6	85.58	11	0.921184	Genome not assigned to closest species as it falls outside its pre-defined ANI radius
refined_metabat2_hx2b_bin_36_sub-contigs	hx2b_MAG59	0	d__Bacteria;p__Nitrospirota;c__Nitrospiria;o__Nitrospirales;f__Nitrospiraceae;g__Palsa-1315;s__	N/A	N/A	N/A	N/A	N/A	GCA_013388555.1	95	d__Bacteria;p__Nitrospirota;c__Nitrospiria;o__Nitrospirales;f__Nitrospiraceae;g__Palsa-1315;s__Palsa-1315 sp013388555	91.6	0.79	d__Bacteria;p__Nitrospirota;c__Nitrospiria;o__Nitrospirales;f__Nitrospiraceae;g__Palsa-1315;s__	taxonomic classification defined by topology and ANI	classification based on placement in class-level tree	GCA_016219645.1, s__Palsa-1315 sp016219645, 95.0, 87.07, 0.76; GCA_003135435.1, s__Palsa-1315 sp003135435, 95.0, 82.44, 0.74; GCA_005239475.1, s__Palsa-1315 sp005239475, 95.0, 82.37, 0.71; GCA_005887945.1, s__Palsa-1315 sp005887945, 95.0, 81.93, 0.69; GCA_002869895.2, s__Palsa-1315 sp002869895, 95.0, 81.81, 0.67; GCA_013140715.1, s__Palsa-1315 sp013140715, 95.0, 81.72, 0.71; GCA_018971525.1, s__P…	57.7	11	0.99203	Genome not assigned to closest species as it falls outside its pre-defined ANI radius
refined_metabat2_hx2b_bin_42_sub_1-contigs	hx2b_MAG60	0	d__Bacteria;p__Bacteroidota;c__Ignavibacteria;o__Ignavibacteriales;f__Ignavibacteriaceae;g__IGN2;s__	N/A	N/A	N/A	N/A	N/A	GCA_014860115.1	95	d__Bacteria;p__Bacteroidota;c__Ignavibacteria;o__Ignavibacteriales;f__Ignavibacteriaceae;g__IGN2;s__IGN2 sp014860115	81.41	0.65	d__Bacteria;p__Bacteroidota;c__Ignavibacteria;o__Ignavibacteriales;f__Ignavibacteriaceae;g__IGN2;s__	taxonomic classification defined by topology and ANI	classification based on placement in class-level tree	GCA_013388525.1, s__IGN2 sp013388525, 95.0, 78.44, 0.48; GCA_013285405.1, s__IGN2 sp013285405, 95.0, 78.28, 0.38; GCA_016716565.1, s__IGN2 sp016716565, 95.0, 78.15, 0.44; GCA_013042995.1, s__IGN2 sp013042995, 95.0, 76.32, 0.14	50.3	11	0.974024	Genome not assigned to closest species as it falls outside its pre-defined ANI radius
refined_metabat2_hx2b_bin_47_1-contigs	hx2b_MAG61	0.333333	d__Bacteria;p__Proteobacteria;c__Gammaproteobacteria;o__UBA6522;f__UBA6522;g__FEN-1219;s__	N/A	N/A	N/A	N/A	N/A	GCA_011054615.1	95	d__Bacteria;p__Proteobacteria;c__Gammaproteobacteria;o__UBA6522;f__UBA6522;g__FEN-1219;s__FEN-1219 sp011054615	81.47	0.56	d__Bacteria;p__Proteobacteria;c__Gammaproteobacteria;o__UBA6522;f__UBA6522;g__FEN-1219;s__	taxonomic classification defined by topology and ANI	classification based on placement in class-level tree	GCA_003155415.1, s__FEN-1219 sp003155415, 95.0, 77.98, 0.28	82.64	11	0.9509	Genome not assigned to closest species as it falls outside its pre-defined ANI radius
refined_metabat2_hx2b_bin_61_1-contigs	hx2b_MAG62	0.333333	d__Bacteria;p__Chloroflexota;c__Anaerolineae;o__Anaerolineales;f__EnvOPS12;g__UBA12294;s__	N/A	N/A	N/A	N/A	N/A	N/A	N/A	N/A	N/A	N/A	d__Bacteria;p__Chloroflexota;c__Anaerolineae;o__Anaerolineales;f__EnvOPS12;g__UBA12294;s__	ANI	classification based on placement in class-level tree	GCA_003577395.1, s__UBA12294 sp003577395, 95.0, 77.99, 0.31; GCA_011362695.1, s__UBA12294 sp011362695, 95.0, 77.99, 0.27; GCA_016716235.1, s__UBA12294 sp016716235, 95.0, 77.9, 0.33; GCA_016789025.1, s__UBA12294 sp016789025, 95.0, 77.79, 0.32; GCA_002418205.1, s__UBA12294 sp002418205, 95.0, 77.47, 0.27; GCA_013388685.1, s__UBA12294 sp013388685, 95.0, 77.16, 0.21; GCA_011331405.1, s__UBA12294 sp011…	69.18	11	0.953944	N/A
refined_metabat2_hx2b_bin_63_sub_3-contigs	hx2b_MAG63	0	d__Bacteria;p__Nitrospirota;c__Nitrospiria;o__Nitrospirales;f__Nitrospiraceae;g__Palsa-1315;s__	N/A	N/A	N/A	N/A	N/A	GCA_005116775.1	95	d__Bacteria;p__Nitrospirota;c__Nitrospiria;o__Nitrospirales;f__Nitrospiraceae;g__Palsa-1315;s__Palsa-1315 sp005116775	84.08	0.62	d__Bacteria;p__Nitrospirota;c__Nitrospiria;o__Nitrospirales;f__Nitrospiraceae;g__Palsa-1315;s__	taxonomic classification defined by topology and ANI	classification based on placement in class-level tree	GCA_016200355.1, s__Palsa-1315 sp016200355, 95.0, 84.82, 0.64; GCA_005887945.1, s__Palsa-1315 sp005887945, 95.0, 83.73, 0.65; GCA_005239475.1, s__Palsa-1315 sp005239475, 95.0, 83.46, 0.67; GCA_003135435.1, s__Palsa-1315 sp003135435, 95.0, 83.36, 0.72; GCA_002869885.2, s__Palsa-1315 sp002869885, 95.0, 83.15, 0.68; GCA_005877535.1, s__Palsa-1315 sp005877535, 95.0, 82.92, 0.61; GCA_011391455.1, s__P…	86.52	11	0.980209	Genome not assigned to closest species as it falls outside its pre-defined ANI radius
refined_metabat2_hx2b_bin_72_sub_12-contigs	hx2b_MAG64	0.666667	d__Bacteria;p__Proteobacteria;c__Gammaproteobacteria;o__Burkholderiales;f__SG8-39;g__SCGC-AG-212-J23;s__	N/A	N/A	N/A	N/A	N/A	N/A	N/A	N/A	N/A	N/A	d__Bacteria;p__Proteobacteria;c__Gammaproteobacteria;o__Burkholderiales;f__SG8-39;g__SCGC-AG-212-J23;s__	taxonomic classification defined by topology and ANI	classification based on placement in class-level tree	GCA_001772055.1, s__SCGC-AG-212-J23 sp001772055, 95.0, 81.31, 0.4; GCA_001644455.1, s__SCGC-AG-212-J23 sp001644455, 95.0, 80.77, 0.37; GCA_004297625.1, s__SCGC-AG-212-J23 sp004297625, 95.0, 80.42, 0.64; GCA_005881595.1, s__SCGC-AG-212-J23 sp005881595, 95.0, 80.35, 0.59; GCA_005888925.1, s__SCGC-AG-212-J23 sp005888925, 95.0, 80.13, 0.52; GCA_005883675.1, s__SCGC-AG-212-J23 sp005883675, 95.0, 80.04…	69.9	11	0.924716	Genome not assigned to closest species as it falls outside its pre-defined ANI radius
refined_concoct_hx3a_bin_88_sub-contigs	hx3a_MAG65	0	d__Bacteria;p__Bacteroidota;c__Ignavibacteria;o__Ignavibacteriales;f__Ignavibacteriaceae;g__;s__	N/A	N/A	N/A	N/A	N/A	N/A	N/A	N/A	N/A	N/A	d__Bacteria;p__Bacteroidota;c__Ignavibacteria;o__Ignavibacteriales;f__Ignavibacteriaceae;g__;s__	taxonomic novelty determined using RED	classification based on placement in class-level tree	N/A	44.18	11	0.807275	N/A
refined_maxbin2_hx3a_bin130_sub_4-contigs	hx3a_MAG66	0	d__Bacteria;p__Bacteroidota;c__Ignavibacteria;o__Ignavibacteriales;f__Ignavibacteriaceae;g__IGN2;s__	N/A	N/A	N/A	N/A	N/A	GCA_014860115.1	95	d__Bacteria;p__Bacteroidota;c__Ignavibacteria;o__Ignavibacteriales;f__Ignavibacteriaceae;g__IGN2;s__IGN2 sp014860115	81.54	0.6	d__Bacteria;p__Bacteroidota;c__Ignavibacteria;o__Ignavibacteriales;f__Ignavibacteriaceae;g__IGN2;s__	taxonomic classification defined by topology and ANI	classification based on placement in class-level tree	GCA_013388525.1, s__IGN2 sp013388525, 95.0, 79.29, 0.4; GCA_016716565.1, s__IGN2 sp016716565, 95.0, 78.5, 0.34; GCA_013285405.1, s__IGN2 sp013285405, 95.0, 77.76, 0.4; GCA_013042995.1, s__IGN2 sp013042995, 95.0, 75.97, 0.1	52.12	11	0.972888	Genome not assigned to closest species as it falls outside its pre-defined ANI radius
refined_maxbin2_hx3a_bin186_sub-contigs	hx3a_MAG67	0	d__Bacteria;p__Acidobacteriota;c__Blastocatellia;o__Pyrinomonadales;f__Pyrinomonadaceae;g__OLB17;s__	N/A	N/A	N/A	N/A	N/A	GCA_003223025.1	95	d__Bacteria;p__Acidobacteriota;c__Blastocatellia;o__Pyrinomonadales;f__Pyrinomonadaceae;g__OLB17;s__OLB17 sp003223025	77.44	0.43	d__Bacteria;p__Acidobacteriota;c__Blastocatellia;o__Pyrinomonadales;f__Pyrinomonadaceae;g__OLB17;s__	taxonomic classification defined by topology and ANI	classification based on placement in class-level tree	GCA_016706275.1, s__OLB17 sp016706275, 95.0, 76.82, 0.1; GCA_016700075.1, s__OLB17 sp016700075, 95.0, 76.73, 0.08; GCA_016716305.1, s__OLB17 sp002333435, 95.0, 76.67, 0.11; GCA_017983495.1, s__OLB17 sp017983495, 95.0, 76.67, 0.13; GCA_016716365.1, s__OLB17 sp016716365, 95.0, 76.64, 0.16; GCA_015075585.1, s__OLB17 sp015075585, 95.0, 76.62, 0.05; GCA_013140875.1, s__OLB17 sp013140875, 95.0, 76.55, …	52.78	11	0.943712	Genome has more than 10.8% of markers with multiple hits
refined_metabat2_hx3a_bin_1-contigs	hx3a_MAG68	0.166667	d__Bacteria;p__Proteobacteria;c__Gammaproteobacteria;o__Burkholderiales;f__Burkholderiaceae;g__;s__	N/A	N/A	N/A	N/A	N/A	N/A	N/A	N/A	N/A	N/A	d__Bacteria;p__Proteobacteria;c__Gammaproteobacteria;o__Burkholderiales;f__Burkholderiaceae;g__;s__	taxonomic novelty determined using RED	classification based on placement in class-level tree	N/A	68.57	11	0.889491	N/A
refined_metabat2_hx3a_bin_12-contigs	hx3a_MAG69	0	d__Bacteria;p__Nitrospirota;c__Nitrospiria;o__Nitrospirales;f__Nitrospiraceae;g__Nitrospira_C;s__	N/A	N/A	N/A	N/A	N/A	GCA_002420105.1	95	d__Bacteria;p__Nitrospirota;c__Nitrospiria;o__Nitrospirales;f__Nitrospiraceae;g__Nitrospira_C;s__Nitrospira_C sp002420105	78.29	0.36	d__Bacteria;p__Nitrospirota;c__Nitrospiria;o__Nitrospirales;f__Nitrospiraceae;g__Nitrospira_C;s__	taxonomic classification defined by topology and ANI	classification based on placement in class-level tree	GCA_014055525.1, s__Nitrospira_C sp014055525, 95.0, 77.33, 0.21; GCF_011405515.1, s__Nitrospira_C sp011405515, 95.0, 76.79, 0.12; GCF_900169565.1, s__Nitrospira_C japonica, 95.0, 76.66, 0.17	77.72	11	0.940604	N/A
refined_metabat2_hx3a_bin_13-contigs	hx3a_MAG70	0	d__Bacteria;p__Gemmatimonadota;c__Gemmatimonadetes;o__Longimicrobiales;f__UBA6960;g__UBA2982;s__	N/A	N/A	N/A	N/A	N/A	GCA_009692205.1	95	d__Bacteria;p__Gemmatimonadota;c__Gemmatimonadetes;o__Longimicrobiales;f__UBA6960;g__UBA2982;s__UBA2982 sp009692205	85.86	0.65	d__Bacteria;p__Gemmatimonadota;c__Gemmatimonadetes;o__Longimicrobiales;f__UBA6960;g__UBA2982;s__	taxonomic classification defined by topology and ANI	classification based on placement in class-level tree	GCA_016873995.1, s__UBA2982 sp016873995, 95.0, 80.95, 0.54; GCA_002347035.1, s__UBA2982 sp002347035, 95.0, 77.55, 0.05	38.66	11	0.968878	Genome not assigned to closest species as it falls outside its pre-defined ANI radius
refined_metabat2_hx3a_bin_14-contigs	hx3a_MAG71	0.666667	d__Bacteria;p__Desulfobacterota;c__DSM-4660;o__Desulfatiglandales;f__HGW-15;g__DSXZ01;s__	N/A	N/A	N/A	N/A	N/A	GCA_011367735.1	95	d__Bacteria;p__Desulfobacterota;c__DSM-4660;o__Desulfatiglandales;f__HGW-15;g__DSXZ01;s__DSXZ01 sp011367735	79.14	0.52	d__Bacteria;p__Desulfobacterota;c__DSM-4660;o__Desulfatiglandales;f__HGW-15;g__DSXZ01;s__	taxonomic classification defined by topology and ANI	classification based on placement in class-level tree	N/A	68.61	11	0.936545	Genome not assigned to closest species as it falls outside its pre-defined ANI radius
refined_metabat2_hx3a_bin_22_14-contigs	hx3a_MAG72	0.333333	d__Bacteria;p__Proteobacteria;c__Gammaproteobacteria;o__Burkholderiales;f__SG8-39;g__SCGC-AG-212-J23;s__	N/A	N/A	N/A	N/A	N/A	GCA_001772055.1	95	d__Bacteria;p__Proteobacteria;c__Gammaproteobacteria;o__Burkholderiales;f__SG8-39;g__SCGC-AG-212-J23;s__SCGC-AG-212-J23 sp001772055	80.98	0.33	d__Bacteria;p__Proteobacteria;c__Gammaproteobacteria;o__Burkholderiales;f__SG8-39;g__SCGC-AG-212-J23;s__	taxonomic classification defined by topology and ANI	classification based on placement in class-level tree	GCA_001644455.1, s__SCGC-AG-212-J23 sp001644455, 95.0, 80.17, 0.37; GCA_004297625.1, s__SCGC-AG-212-J23 sp004297625, 95.0, 80.13, 0.63; GCA_005881595.1, s__SCGC-AG-212-J23 sp005881595, 95.0, 79.81, 0.58; GCA_005888925.1, s__SCGC-AG-212-J23 sp005888925, 95.0, 79.7, 0.53; GCA_005883675.1, s__SCGC-AG-212-J23 sp005883675, 95.0, 79.66, 0.56; GCA_019237595.1, s__SCGC-AG-212-J23 sp019237595, 95.0, 78.75…	68.84	11	0.946361	Genome not assigned to closest species as it falls outside its pre-defined ANI radius
refined_metabat2_hx3a_bin_23-contigs	hx3a_MAG73	0	d__Bacteria;p__Acidobacteriota;c__Holophagae;o__Holophagales;f__Holophagaceae;g__Holophaga;s__	N/A	N/A	N/A	N/A	N/A	GCA_903868115.1	95	d__Bacteria;p__Acidobacteriota;c__Holophagae;o__Holophagales;f__Holophagaceae;g__Holophaga;s__Holophaga sp903868115	81.26	0.55	d__Bacteria;p__Acidobacteriota;c__Holophagae;o__Holophagales;f__Holophagaceae;g__Holophaga;s__	taxonomic classification defined by topology and ANI	classification based on placement in class-level tree	GCA_016715205.1, s__Holophaga sp016715205, 95.0, 80.28, 0.58; GCA_002068835.1, s__Holophaga sp002068835, 95.0, 80.03, 0.47; GCA_017859955.1, s__Holophaga sp017859955, 95.0, 79.21, 0.35; GCA_002298155.1, s__Holophaga sp002298155, 95.0, 79.09, 0.37; GCF_000242615.2, s__Holophaga foetida, 95.0, 78.92, 0.35; GCA_002297665.1, s__Holophaga sp002297665, 95.0, 78.45, 0.41; GCA_002319925.1, s__Holophaga s…	52.8	11	0.949945	Genome not assigned to closest species as it falls outside its pre-defined ANI radius
refined_metabat2_hx3a_bin_26-contigs	hx3a_MAG74	0	d__Bacteria;p__Desulfobacterota_E;c__MBNT15;o__MBNT15;f__MBNT15;g__FEB-35;s__	N/A	N/A	N/A	N/A	N/A	GCA_003105225.1	95	d__Bacteria;p__Desulfobacterota_E;c__MBNT15;o__MBNT15;f__MBNT15;g__FEB-35;s__FEB-35 sp003105225	82.08	0.66	d__Bacteria;p__Desulfobacterota_E;c__MBNT15;o__MBNT15;f__MBNT15;g__FEB-35;s__	taxonomic classification defined by topology and ANI	classification based on placement in class-level tree	GCA_001798885.1, s__FEB-35 sp001798885, 95.0, 83.92, 0.65	46.68	11	0.918765	Genome not assigned to closest species as it falls outside its pre-defined ANI radius
refined_metabat2_hx3a_bin_28-contigs	hx3a_MAG75	0	d__Bacteria;p__Proteobacteria;c__Alphaproteobacteria;o__Caulobacterales;f__TH1-2;g__Terricaulis;s__	N/A	N/A	N/A	N/A	N/A	GCA_902826145.1	95	d__Bacteria;p__Proteobacteria;c__Alphaproteobacteria;o__Caulobacterales;f__TH1-2;g__Terricaulis;s__Terricaulis sp902826145	84.42	0.79	d__Bacteria;p__Proteobacteria;c__Alphaproteobacteria;o__Caulobacterales;f__TH1-2;g__Terricaulis;s__	taxonomic classification defined by topology and ANI	classification based on placement in class-level tree	GCA_016703335.1, s__Terricaulis sp016703335, 95.0, 81.34, 0.73; GCA_016791365.1, s__Terricaulis sp016791365, 95.0, 81.07, 0.7; GCA_001679665.1, s__Terricaulis sp001679665, 95.0, 80.44, 0.66; GCA_002083515.1, s__Terricaulis sp002083515, 95.0, 80.29, 0.55; GCF_009792355.1, s__Terricaulis silvestris, 95.0, 80.01, 0.63; GCA_900696695.1, s__Terricaulis sp900696695, 95.0, 79.57, 0.56; GCA_003242075.1, …	49.62	11	0.987653	Genome not assigned to closest species as it falls outside its pre-defined ANI radius
refined_metabat2_hx3a_bin_30-contigs	hx3a_MAG76	0.333333	d__Bacteria;p__Chloroflexota;c__Anaerolineae;o__Anaerolineales;f__EnvOPS12;g__UBA12294;s__	N/A	N/A	N/A	N/A	N/A	GCA_016932715.1	95	d__Bacteria;p__Chloroflexota;c__Anaerolineae;o__Anaerolineales;f__EnvOPS12;g__UBA12294;s__UBA12294 sp016932715	77.15	0.38	d__Bacteria;p__Chloroflexota;c__Anaerolineae;o__Anaerolineales;f__EnvOPS12;g__UBA12294;s__	taxonomic classification defined by topology and ANI	classification based on placement in class-level tree	GCA_011331405.1, s__UBA12294 sp011331405, 95.0, 77.07, 0.29; GCA_002418205.1, s__UBA12294 sp002418205, 95.0, 76.85, 0.36; GCA_003484265.1, s__UBA12294 sp003484265, 95.0, 76.8, 0.14; GCA_011362695.1, s__UBA12294 sp011362695, 95.0, 76.52, 0.15; GCA_013360875.1, s__UBA12294 sp013360875, 95.0, 76.43, 0.24; GCA_003577395.1, s__UBA12294 sp003577395, 95.0, 76.38, 0.17; GCA_013388685.1, s__UBA12294 sp013…	36.72	11	0.941199	N/A
refined_metabat2_hx3a_bin_38_7-contigs	hx3a_MAG77	0.333333	d__Bacteria;p__Chloroflexota;c__Anaerolineae;o__Anaerolineales;f__EnvOPS12;g__UBA12294;s__	N/A	N/A	N/A	N/A	N/A	N/A	N/A	N/A	N/A	N/A	d__Bacteria;p__Chloroflexota;c__Anaerolineae;o__Anaerolineales;f__EnvOPS12;g__UBA12294;s__	ANI	classification based on placement in class-level tree	GCA_011362695.1, s__UBA12294 sp011362695, 95.0, 78.16, 0.27; GCA_003577395.1, s__UBA12294 sp003577395, 95.0, 77.85, 0.3; GCA_016716235.1, s__UBA12294 sp016716235, 95.0, 77.78, 0.31; GCA_016789025.1, s__UBA12294 sp016789025, 95.0, 77.75, 0.29; GCA_002418205.1, s__UBA12294 sp002418205, 95.0, 77.49, 0.3; GCA_013360875.1, s__UBA12294 sp013360875, 95.0, 77.17, 0.26; GCA_015075275.1, s__UBA12294 sp0150…	65.67	11	0.95345	N/A
refined_metabat2_hx3a_bin_40_4-contigs	hx3a_MAG78	0	d__Bacteria;p__Myxococcota;c__UBA727;o__UBA727;f__;g__;s__	N/A	N/A	N/A	N/A	N/A	N/A	N/A	N/A	N/A	N/A	d__Bacteria;p__Myxococcota;c__UBA727;o__UBA727;f__;g__;s__	taxonomic novelty determined using RED	classification based on placement in class-level tree	N/A	61.99	11	0.702615	N/A
refined_metabat2_hx3a_bin_47-contigs	hx3a_MAG79	0	d__Bacteria;p__Verrucomicrobiota;c__Verrucomicrobiae;o__Pedosphaerales;f__JADJPG01;g__;s__	N/A	N/A	N/A	N/A	N/A	GCA_016713365.1	95	d__Bacteria;p__Verrucomicrobiota;c__Verrucomicrobiae;o__Pedosphaerales;f__JADJPG01;g__JADJPG01;s__JADJPG01 sp016713365	76.56	0.18	d__Bacteria;p__Verrucomicrobiota;c__Verrucomicrobiae;o__Pedosphaerales;f__JADJPG01;g__;s__	taxonomic classification defined by topology and ANI	classification based on placement in class-level tree	N/A	36.14	11	0.837289	N/A
refined_metabat2_hx3a_bin_48-contigs	hx3a_MAG80	0	d__Bacteria;p__Chloroflexota;c__Anaerolineae;o__Anaerolineales;f__EnvOPS12;g__UBA12294;s__	N/A	N/A	N/A	N/A	N/A	GCA_016932715.1	95	d__Bacteria;p__Chloroflexota;c__Anaerolineae;o__Anaerolineales;f__EnvOPS12;g__UBA12294;s__UBA12294 sp016932715	77.96	0.33	d__Bacteria;p__Chloroflexota;c__Anaerolineae;o__Anaerolineales;f__EnvOPS12;g__UBA12294;s__	taxonomic classification defined by topology and ANI	classification based on placement in class-level tree	GCA_011331405.1, s__UBA12294 sp011331405, 95.0, 77.06, 0.18; GCA_002418205.1, s__UBA12294 sp002418205, 95.0, 76.84, 0.21; GCA_016223135.1, s__UBA12294 sp016223135, 95.0, 76.75, 0.12; GCA_013360875.1, s__UBA12294 sp013360875, 95.0, 76.71, 0.16; GCA_016789025.1, s__UBA12294 sp016789025, 95.0, 76.44, 0.1; GCA_013388685.1, s__UBA12294 sp013388685, 95.0, 76.42, 0.14; GCA_011362695.1, s__UBA12294 sp011…	66.94	11	0.961009	N/A
refined_metabat2_hx3a_bin_51-contigs	hx3a_MAG81	0.333333	d__Bacteria;p__Proteobacteria;c__Gammaproteobacteria;o__UBA6522;f__UBA6522;g__FEN-1219;s__	N/A	N/A	N/A	N/A	N/A	GCA_011054615.1	95	d__Bacteria;p__Proteobacteria;c__Gammaproteobacteria;o__UBA6522;f__UBA6522;g__FEN-1219;s__FEN-1219 sp011054615	82.37	0.71	d__Bacteria;p__Proteobacteria;c__Gammaproteobacteria;o__UBA6522;f__UBA6522;g__FEN-1219;s__	taxonomic classification defined by topology and ANI	classification based on placement in class-level tree	GCA_003155415.1, s__FEN-1219 sp003155415, 95.0, 78.56, 0.42	58.5	11	0.951085	Genome not assigned to closest species as it falls outside its pre-defined ANI radius
refined_metabat2_hx3a_bin_57_1-contigs	hx3a_MAG82	0	d__Bacteria;p__Desulfobacterota_E;c__MBNT15;o__MBNT15;f__MBNT15;g__FEB-35;s__	N/A	N/A	N/A	N/A	N/A	GCA_001798885.1	95	d__Bacteria;p__Desulfobacterota_E;c__MBNT15;o__MBNT15;f__MBNT15;g__FEB-35;s__FEB-35 sp001798885	82.77	0.69	d__Bacteria;p__Desulfobacterota_E;c__MBNT15;o__MBNT15;f__MBNT15;g__FEB-35;s__	taxonomic classification defined by topology and ANI	classification based on placement in class-level tree	GCA_003105225.1, s__FEB-35 sp003105225, 95.0, 81.44, 0.62	85.03	11	0.923232	Genome not assigned to closest species as it falls outside its pre-defined ANI radius
refined_metabat2_hx3a_bin_61-contigs	hx3a_MAG83	0	d__Bacteria;p__Acidobacteriota;c__Blastocatellia;o__Pyrinomonadales;f__Pyrinomonadaceae;g__PSRF01;s__	N/A	N/A	N/A	N/A	N/A	GCA_003175865.1	95	d__Bacteria;p__Acidobacteriota;c__Blastocatellia;o__Pyrinomonadales;f__Pyrinomonadaceae;g__PSRF01;s__PSRF01 sp003175865	76.16	0.06	d__Bacteria;p__Acidobacteriota;c__Blastocatellia;o__Pyrinomonadales;f__Pyrinomonadaceae;g__PSRF01;s__	taxonomic classification defined by topology and ANI	classification based on placement in class-level tree	GCA_013817595.1, s__PSRF01 sp013817595, 95.0, 77.02, 0.05; GCA_013697915.1, s__PSRF01 sp013697915, 95.0, 76.58, 0.06; GCA_014380365.1, s__PSRF01 sp014380365, 95.0, 76.54, 0.05; GCA_002427845.1, s__PSRF01 sp002427845, 95.0, 76.48, 0.06; GCA_013811945.1, s__PSRF01 sp013811945, 95.0, 76.34, 0.04; GCA_003488005.1, s__PSRF01 sp003488005, 95.0, 75.92, 0.06; GCA_013812905.1, s__PSRF01 sp013812905, 95.0,…	70.35	11	0.944975	N/A
refined_concoct_hx3b_bin_14-contigs	hx3b_MAG84	0.166667	d__Archaea;p__Thermoproteota;c__Bathyarchaeia;o__TCS64;f__TCS64;g__UBA8941;s__	N/A	N/A	N/A	N/A	N/A	GCA_013329615.1	95	d__Archaea;p__Thermoproteota;c__Bathyarchaeia;o__TCS64;f__TCS64;g__UBA8941;s__UBA8941 sp8941u	82.1	0.51	d__Archaea;p__Thermoproteota;c__Bathyarchaeia;o__TCS64;f__TCS64;g__UBA8941;s__	taxonomic classification defined by topology and ANI	N/A	GCA_017883585.1, s__UBA8941 sp017883585, 95.0, 79.98, 0.3; GCA_001774245.1, s__UBA8941 sp001774245, 95.0, 78.72, 0.23	37.05	11	0.985771	Genome not assigned to closest species as it falls outside its pre-defined ANI radius
refined_concoct_hx3b_bin_63-contigs	hx3b_MAG85	0	d__Bacteria;p__Myxococcota;c__UBA727;o__UBA727;f__;g__;s__	N/A	N/A	N/A	N/A	N/A	N/A	N/A	N/A	N/A	N/A	d__Bacteria;p__Myxococcota;c__UBA727;o__UBA727;f__;g__;s__	taxonomic novelty determined using RED	classification based on placement in class-level tree	N/A	51.01	11	0.693946	N/A
refined_fconcoct_hx3b_bin_105-contigs	hx3b_MAG86	0.666667	d__Bacteria;p__Desulfobacterota;c__Desulfobacteria;o__Desulfobacterales;f__UBA2174_A;g__SpSt-501;s__	N/A	N/A	N/A	N/A	N/A	GCA_016219005.1	95	d__Bacteria;p__Desulfobacterota;c__Desulfobacteria;o__Desulfobacterales;f__UBA2174_A;g__SpSt-501;s__SpSt-501 sp016219005	79.78	0.55	d__Bacteria;p__Desulfobacterota;c__Desulfobacteria;o__Desulfobacterales;f__UBA2174_A;g__SpSt-501;s__	taxonomic classification defined by topology and ANI	classification based on placement in class-level tree	GCA_011328735.1, s__SpSt-501 sp011328735, 95.0, 77.59, 0.29	29.65	11	0.925344	Genome not assigned to closest species as it falls outside its pre-defined ANI radius
refined_fmaxbin2_hx3b_bin021_sub-contigs	hx3b_MAG87	0	d__Bacteria;p__Nitrospirota;c__Nitrospiria;o__Nitrospirales;f__Nitrospiraceae;g__Palsa-1315;s__	N/A	N/A	N/A	N/A	N/A	GCA_005116775.1	95	d__Bacteria;p__Nitrospirota;c__Nitrospiria;o__Nitrospirales;f__Nitrospiraceae;g__Palsa-1315;s__Palsa-1315 sp005116775	84.29	0.67	d__Bacteria;p__Nitrospirota;c__Nitrospiria;o__Nitrospirales;f__Nitrospiraceae;g__Palsa-1315;s__	taxonomic classification defined by topology and ANI	classification based on placement in class-level tree	GCA_016200355.1, s__Palsa-1315 sp016200355, 95.0, 85.14, 0.68; GCA_005887945.1, s__Palsa-1315 sp005887945, 95.0, 83.92, 0.68; GCA_003135435.1, s__Palsa-1315 sp003135435, 95.0, 83.8, 0.74; GCA_005239475.1, s__Palsa-1315 sp005239475, 95.0, 83.64, 0.7; GCA_002869885.2, s__Palsa-1315 sp002869885, 95.0, 83.44, 0.74; GCA_005877535.1, s__Palsa-1315 sp005877535, 95.0, 83.2, 0.48; GCA_011391455.1, s__Pals…	64.14	11	0.978771	Genome not assigned to closest species as it falls outside its pre-defined ANI radius
refined_maxbin2_hx3b_bin150_sub-contigs	hx3b_MAG88	0	d__Bacteria;p__Bacteroidota;c__Ignavibacteria;o__Ignavibacteriales;f__Ignavibacteriaceae;g__IGN2;s__	N/A	N/A	N/A	N/A	N/A	GCA_014860115.1	95	d__Bacteria;p__Bacteroidota;c__Ignavibacteria;o__Ignavibacteriales;f__Ignavibacteriaceae;g__IGN2;s__IGN2 sp014860115	82.39	0.72	d__Bacteria;p__Bacteroidota;c__Ignavibacteria;o__Ignavibacteriales;f__Ignavibacteriaceae;g__IGN2;s__	taxonomic classification defined by topology and ANI	classification based on placement in class-level tree	GCA_016716565.1, s__IGN2 sp016716565, 95.0, 79.5, 0.52; GCA_013388525.1, s__IGN2 sp013388525, 95.0, 79.27, 0.58; GCA_013285405.1, s__IGN2 sp013285405, 95.0, 78.45, 0.46; GCA_013042995.1, s__IGN2 sp013042995, 95.0, 77.22, 0.14	49.23	11	0.976743	Genome not assigned to closest species as it falls outside its pre-defined ANI radius
refined_metabat2_hx3b_bin_11_12-contigs	hx3b_MAG89	0.333333	d__Bacteria;p__Proteobacteria;c__Gammaproteobacteria;o__UBA6522;f__UBA6522;g__FEN-1219;s__	N/A	N/A	N/A	N/A	N/A	GCA_011054615.1	95	d__Bacteria;p__Proteobacteria;c__Gammaproteobacteria;o__UBA6522;f__UBA6522;g__FEN-1219;s__FEN-1219 sp011054615	82.22	0.69	d__Bacteria;p__Proteobacteria;c__Gammaproteobacteria;o__UBA6522;f__UBA6522;g__FEN-1219;s__	taxonomic classification defined by topology and ANI	classification based on placement in class-level tree	GCA_003155415.1, s__FEN-1219 sp003155415, 95.0, 78.45, 0.39	77.1	11	0.950596	Genome not assigned to closest species as it falls outside its pre-defined ANI radius
refined_metabat2_hx3b_bin_12-contigs	hx3b_MAG90	0.666667	d__Bacteria;p__Proteobacteria;c__Gammaproteobacteria;o__Burkholderiales;f__SG8-39;g__SCGC-AG-212-J23;s__	N/A	N/A	N/A	N/A	N/A	N/A	N/A	N/A	N/A	N/A	d__Bacteria;p__Proteobacteria;c__Gammaproteobacteria;o__Burkholderiales;f__SG8-39;g__SCGC-AG-212-J23;s__	taxonomic classification defined by topology and ANI	classification based on placement in class-level tree	GCA_001772055.1, s__SCGC-AG-212-J23 sp001772055, 95.0, 81.19, 0.48; GCA_001644455.1, s__SCGC-AG-212-J23 sp001644455, 95.0, 80.43, 0.38; GCA_005881595.1, s__SCGC-AG-212-J23 sp005881595, 95.0, 80.13, 0.55; GCA_004297625.1, s__SCGC-AG-212-J23 sp004297625, 95.0, 80.1, 0.59; GCA_005888925.1, s__SCGC-AG-212-J23 sp005888925, 95.0, 79.89, 0.49; GCA_005883675.1, s__SCGC-AG-212-J23 sp005883675, 95.0, 79.8,…	77.07	11	0.924471	Genome not assigned to closest species as it falls outside its pre-defined ANI radius
refined_metabat2_hx3b_bin_28-contigs	hx3b_MAG91	0.333333	d__Bacteria;p__Chloroflexota;c__Anaerolineae;o__Anaerolineales;f__EnvOPS12;g__UBA12294;s__	N/A	N/A	N/A	N/A	N/A	GCA_016932715.1	95	d__Bacteria;p__Chloroflexota;c__Anaerolineae;o__Anaerolineales;f__EnvOPS12;g__UBA12294;s__UBA12294 sp016932715	79.31	0.61	d__Bacteria;p__Chloroflexota;c__Anaerolineae;o__Anaerolineales;f__EnvOPS12;g__UBA12294;s__	taxonomic classification defined by topology and ANI	classification based on placement in class-level tree	GCA_002418205.1, s__UBA12294 sp002418205, 95.0, 78.16, 0.46; GCA_011331405.1, s__UBA12294 sp011331405, 95.0, 77.96, 0.42; GCA_013360875.1, s__UBA12294 sp013360875, 95.0, 77.87, 0.47; GCA_002050275.1, s__UBA12294 sp002050275, 95.0, 77.84, 0.14; GCA_011362695.1, s__UBA12294 sp011362695, 95.0, 77.38, 0.18; GCA_003577395.1, s__UBA12294 sp003577395, 95.0, 77.35, 0.26; GCA_015075275.1, s__UBA12294 sp01…	31.2	11	0.95911	Genome not assigned to closest species as it falls outside its pre-defined ANI radius
refined_metabat2_hx3b_bin_34-contigs	hx3b_MAG92	0	d__Bacteria;p__Verrucomicrobiota;c__Verrucomicrobiae;o__Pedosphaerales;f__JADJPG01;g__JADJPG01;s__	N/A	N/A	N/A	N/A	N/A	GCA_016713365.1	95	d__Bacteria;p__Verrucomicrobiota;c__Verrucomicrobiae;o__Pedosphaerales;f__JADJPG01;g__JADJPG01;s__JADJPG01 sp016713365	76.72	0.16	d__Bacteria;p__Verrucomicrobiota;c__Verrucomicrobiae;o__Pedosphaerales;f__JADJPG01;g__JADJPG01;s__	taxonomic classification defined by topology and ANI	classification based on placement in class-level tree	N/A	50.68	11	0.852358	N/A
refined_metabat2_hx3b_bin_38_sub-contigs	hx3b_MAG93	0	d__Bacteria;p__Chloroflexota;c__Anaerolineae;o__Anaerolineales;f__EnvOPS12;g__UBA12294;s__	N/A	N/A	N/A	N/A	N/A	N/A	N/A	N/A	N/A	N/A	d__Bacteria;p__Chloroflexota;c__Anaerolineae;o__Anaerolineales;f__EnvOPS12;g__UBA12294;s__	ANI	classification based on placement in class-level tree	GCA_016789025.1, s__UBA12294 sp016789025, 95.0, 77.95, 0.37; GCA_016716235.1, s__UBA12294 sp016716235, 95.0, 77.87, 0.41; GCA_011362695.1, s__UBA12294 sp011362695, 95.0, 77.86, 0.34; GCA_003577395.1, s__UBA12294 sp003577395, 95.0, 77.65, 0.39; GCA_013360875.1, s__UBA12294 sp013360875, 95.0, 77.43, 0.31; GCA_015075275.1, s__UBA12294 sp015075275, 95.0, 77.38, 0.2; GCA_011331405.1, s__UBA12294 sp011…	41.64	11	0.953502	N/A
refined_metabat2_hx3b_bin_49-contigs	hx3b_MAG94	0	d__Bacteria;p__Bacteroidota;c__Bacteroidia;o__Chitinophagales;f__Chitinophagaceae;g__JJ008;s__	N/A	N/A	N/A	N/A	N/A	N/A	N/A	N/A	N/A	N/A	d__Bacteria;p__Bacteroidota;c__Bacteroidia;o__Chitinophagales;f__Chitinophagaceae;g__JJ008;s__	ANI	classification based on placement in class-level tree	GCA_016872195.1, s__JJ008 sp016872195, 95.0, 77.69, 0.03; GCA_016868585.1, s__JJ008 sp016868585, 95.0, 77.46, 0.02; GCA_016868475.1, s__JJ008 sp016868475, 95.0, 77.37, 0.01; GCA_014879565.1, s__JJ008 sp014879565, 95.0, 77.23, 0.09; GCA_902826165.1, s__JJ008 sp902826165, 95.0, 77.14, 0.24; GCA_017303455.1, s__JJ008 sp017303455, 95.0, 77.13, 0.24; GCA_016786805.1, s__JJ008 sp016786805, 95.0, 77.05,…	45.43	11	0.953907	N/A
refined_metabat2_hx3b_bin_54_1-contigs	hx3b_MAG95	0	d__Bacteria;p__Desulfobacterota_E;c__MBNT15;o__MBNT15;f__MBNT15;g__FEB-35;s__	N/A	N/A	N/A	N/A	N/A	GCA_001798885.1	95	d__Bacteria;p__Desulfobacterota_E;c__MBNT15;o__MBNT15;f__MBNT15;g__FEB-35;s__FEB-35 sp001798885	82.89	0.67	d__Bacteria;p__Desulfobacterota_E;c__MBNT15;o__MBNT15;f__MBNT15;g__FEB-35;s__	taxonomic classification defined by topology and ANI	classification based on placement in class-level tree	GCA_003105225.1, s__FEB-35 sp003105225, 95.0, 81.42, 0.61	84.57	11	0.922211	Genome not assigned to closest species as it falls outside its pre-defined ANI radius
refined_metabat2_hx3b_bin_56-contigs	hx3b_MAG96	1	d__Bacteria;p__Proteobacteria;c__Gammaproteobacteria;o__Burkholderiales;f__Burkholderiaceae;g__;s__	N/A	N/A	N/A	N/A	N/A	N/A	N/A	N/A	N/A	N/A	d__Bacteria;p__Proteobacteria;c__Gammaproteobacteria;o__Burkholderiales;f__Burkholderiaceae;g__;s__	taxonomic novelty determined using RED	classification based on placement in class-level tree	N/A	80.54	11	0.887338	N/A
refined_metabat2_hx3b_bin_62_2-contigs	hx3b_MAG97	0.666667	d__Bacteria;p__Desulfobacterota;c__DSM-4660;o__Desulfatiglandales;f__HGW-15;g__DSXZ01;s__	N/A	N/A	N/A	N/A	N/A	GCA_011367735.1	95	d__Bacteria;p__Desulfobacterota;c__DSM-4660;o__Desulfatiglandales;f__HGW-15;g__DSXZ01;s__DSXZ01 sp011367735	79.01	0.43	d__Bacteria;p__Desulfobacterota;c__DSM-4660;o__Desulfatiglandales;f__HGW-15;g__DSXZ01;s__	taxonomic classification defined by topology and ANI	classification based on placement in class-level tree	N/A	78.51	11	0.931564	N/A
refined_metabat2_hx3b_bin_64-contigs	hx3b_MAG98	0	d__Archaea;p__Thermoproteota;c__Bathyarchaeia;o__B26-1;f__UBA233;g__UBA11855;s__	N/A	N/A	N/A	N/A	N/A	GCA_013330975.1	95	d__Archaea;p__Thermoproteota;c__Bathyarchaeia;o__B26-1;f__UBA233;g__UBA11855;s__UBA11855 sp11852u	75.98	0.01	d__Archaea;p__Thermoproteota;c__Bathyarchaeia;o__B26-1;f__UBA233;g__;s__	taxonomic classification defined by topology and ANI	N/A	N/A	44.74	11	0.890688	N/A
refined_metabat2_hx3b_bin_66-contigs	hx3b_MAG99	0	d__Bacteria;p__Bacteroidota;c__UBA10030;o__UBA10030;f__UBA6906;g__JAERML01;s__	N/A	N/A	N/A	N/A	N/A	GCA_016844425.1	95	d__Bacteria;p__Bacteroidota;c__UBA10030;o__UBA10030;f__UBA6906;g__JAERML01;s__JAERML01 sp016844425	77.97	0.23	d__Bacteria;p__Bacteroidota;c__UBA10030;o__UBA10030;f__UBA6906;g__JAERML01;s__	taxonomic classification defined by topology and ANI	classification based on placement in class-level tree	N/A	82.98	11	0.920223	N/A
refined_metabat2_hx3b_bin_67_sub-contigs	hx3b_MAG100	0	d__Bacteria;p__Chloroflexota;c__Anaerolineae;o__Anaerolineales;f__EnvOPS12;g__UBA12294;s__	N/A	N/A	N/A	N/A	N/A	GCA_016932715.1	95	d__Bacteria;p__Chloroflexota;c__Anaerolineae;o__Anaerolineales;f__EnvOPS12;g__UBA12294;s__UBA12294 sp016932715	76.97	0.26	d__Bacteria;p__Chloroflexota;c__Anaerolineae;o__Anaerolineales;f__EnvOPS12;g__UBA12294;s__	taxonomic classification defined by topology and ANI	classification based on placement in class-level tree	GCA_013360875.1, s__UBA12294 sp013360875, 95.0, 77.46, 0.17; GCA_003484265.1, s__UBA12294 sp003484265, 95.0, 77.19, 0.1; GCA_011331405.1, s__UBA12294 sp011331405, 95.0, 76.93, 0.2; GCA_002418205.1, s__UBA12294 sp002418205, 95.0, 76.79, 0.21; GCA_013388685.1, s__UBA12294 sp013388685, 95.0, 76.79, 0.11; GCA_016789025.1, s__UBA12294 sp016789025, 95.0, 76.71, 0.12; GCA_011362695.1, s__UBA12294 sp0113…	44.32	11	0.942856	N/A
refined_metabat2_hx3b_bin_8-contigs	hx3b_MAG101	0	d__Bacteria;p__Patescibacteria;c__ABY1;o__SG8-24;f__;g__;s__	N/A	N/A	N/A	N/A	N/A	N/A	N/A	N/A	N/A	N/A	d__Bacteria;p__Patescibacteria;c__ABY1;o__SG8-24;f__;g__;s__	taxonomic novelty determined using RED	classification based on placement in class-level tree	N/A	39.44	11	0.670522	N/A
refined_metabat2_hx3b_bin_9_sub-contigs	hx3b_MAG102	0	d__Bacteria;p__Bacteroidota;c__UBA10030;o__UBA10030;f__UBA6906;g__UBA6906;s__	N/A	N/A	N/A	N/A	N/A	GCA_002451155.1	95	d__Bacteria;p__Bacteroidota;c__UBA10030;o__UBA10030;f__UBA6906;g__UBA6906;s__UBA6906 sp002451155	75.97	0.04	d__Bacteria;p__Bacteroidota;c__UBA10030;o__UBA10030;f__UBA6906;g__UBA6906;s__	taxonomic classification defined by topology and ANI	classification based on placement in class-level tree	N/A	35.17	11	0.855615	N/A
refined_i_metabat2_hx3b_bin_51_sub-contigs	hx3b_MAG103	0	d__Bacteria;p__Acidobacteriota;c__Blastocatellia;o__UBA7656;f__UBA7656;g__JADGNW01;s__	N/A	N/A	N/A	N/A	N/A	GCA_017883315.1	95	d__Bacteria;p__Acidobacteriota;c__Blastocatellia;o__UBA7656;f__UBA7656;g__JADGNW01;s__JADGNW01 sp017883315	77.77	0.2	d__Bacteria;p__Acidobacteriota;c__Blastocatellia;o__UBA7656;f__UBA7656;g__JADGNW01;s__	taxonomic classification defined by topology and ANI	classification based on placement in class-level tree	N/A	39.65	11	0.914804	N/A
refined_metabat2_sk1a_bin_11_1-contigs	sk1a_MAG1	0	d__Bacteria;p__Patescibacteria;c__Microgenomatia;o__GWA2-44-7;f__UBA8517;g__;s__	N/A	N/A	N/A	N/A	N/A	GCA_001793155.1	95	d__Bacteria;p__Patescibacteria;c__Microgenomatia;o__GWA2-44-7;f__UBA8517;g__WO2-FULL-39-9;s__WO2-FULL-39-9 sp001793155	75.73	0.04	d__Bacteria;p__Patescibacteria;c__Microgenomatia;o__GWA2-44-7;f__UBA8517;g__;s__	taxonomic classification defined by topology and ANI	classification based on placement in class-level tree	N/A	36.91	11	0.813904	N/A
refined_metabat2_sk1a_bin_20_1-contigs	sk1a_MAG2	0.333333	d__Bacteria;p__Desulfobacterota;c__SM23-61;o__SM23-61;f__SM23-61;g__SM23-61;s__	N/A	N/A	N/A	N/A	N/A	GCA_001304105.1	95	d__Bacteria;p__Desulfobacterota;c__SM23-61;o__SM23-61;f__SM23-61;g__SM23-61;s__SM23-61 sp001304105	86.16	0.7	d__Bacteria;p__Desulfobacterota;c__SM23-61;o__SM23-61;f__SM23-61;g__SM23-61;s__	taxonomic classification defined by topology and ANI	classification based on placement in class-level tree	GCA_003154025.1, s__SM23-61 sp003154025, 95.0, 80.2, 0.59; GCA_013388675.1, s__SM23-61 sp013388675, 95.0, 80.02, 0.59	62.83	11	0.940653	Genome not assigned to closest species as it falls outside its pre-defined ANI radius
refined_metabat2_sk1a_bin_24_1-contigs	sk1a_MAG3	0	d__Archaea;p__Thermoplasmatota;c__Thermoplasmata;o__UBA10834;f__UBA10834;g__COMBO-56-21;s__	N/A	N/A	N/A	N/A	N/A	GCA_016930135.1	95	d__Archaea;p__Thermoplasmatota;c__Thermoplasmata;o__UBA10834;f__UBA10834;g__COMBO-56-21;s__COMBO-56-21 sp016930135	78.76	0.41	d__Archaea;p__Thermoplasmatota;c__Thermoplasmata;o__UBA10834;f__UBA10834;g__COMBO-56-21;s__	taxonomic classification defined by topology and ANI	N/A	GCA_001800675.1, s__COMBO-56-21 sp001800675, 95.0, 78.5, 0.29; GCA_018814355.1, s__COMBO-56-21 sp018814355, 95.0, 77.91, 0.3; GCA_001800815.1, s__COMBO-56-21 sp001800815, 95.0, 77.71, 0.32	79.36	11	0.919154	N/A
refined_metabat2_sk1a_bin_33_1-contigs	sk1a_MAG4	0.333333	d__Archaea;p__Thermoplasmatota;c__E2;o__UBA202;f__JdFR-43;g__B78-G9;s__	N/A	N/A	N/A	N/A	N/A	GCA_003650975.1	95	d__Archaea;p__Thermoplasmatota;c__E2;o__UBA202;f__JdFR-43;g__B78-G9;s__B78-G9 sp003650975	76.04	0.05	d__Archaea;p__Thermoplasmatota;c__E2;o__UBA202;f__JdFR-43;g__;s__	taxonomic classification defined by topology and ANI	N/A	N/A	42.91	11	0.908848	N/A
refined_metabat2_sk1a_bin_3_sub_1-contigs	sk1a_MAG5	0	d__Bacteria;p__Nitrospirota;c__Nitrospiria;o__Nitrospirales;f__Nitrospiraceae;g__Palsa-1315;s__Palsa-1315 sp016219645	GCA_016219645.1	95	d__Bacteria;p__Nitrospirota;c__Nitrospiria;o__Nitrospirales;f__Nitrospiraceae;g__Palsa-1315;s__Palsa-1315 sp016219645	97.46	0.91	GCA_016219645.1	95	d__Bacteria;p__Nitrospirota;c__Nitrospiria;o__Nitrospirales;f__Nitrospiraceae;g__Palsa-1315;s__Palsa-1315 sp016219645	97.46	0.91	d__Bacteria;p__Nitrospirota;c__Nitrospiria;o__Nitrospirales;f__Nitrospiraceae;g__Palsa-1315;s__	taxonomic classification defined by topology and ANI	topological placement and ANI have congruent species assignments	GCA_013388555.1, s__Palsa-1315 sp013388555, 95.0, 87.55, 0.87; GCA_005887945.1, s__Palsa-1315 sp005887945, 95.0, 82.17, 0.67; GCA_005239475.1, s__Palsa-1315 sp005239475, 95.0, 82.16, 0.73; GCA_003135435.1, s__Palsa-1315 sp003135435, 95.0, 82.12, 0.75; GCA_002869895.2, s__Palsa-1315 sp002869895, 95.0, 81.82, 0.73; GCA_013140715.1, s__Palsa-1315 sp013140715, 95.0, 81.72, 0.73; GCA_018971525.1, s__P…	70.02	11	N/A	N/A
refined_metabat2_sk1a_bin_41-contigs	sk1a_MAG6	0	d__Bacteria;p__Edwardsbacteria;c__AC1;o__AC1;f__EtOH8;g__UBA2226;s__	N/A	N/A	N/A	N/A	N/A	N/A	N/A	N/A	N/A	N/A	d__Bacteria;p__Edwardsbacteria;c__AC1;o__AC1;f__EtOH8;g__UBA2226;s__	taxonomic novelty determined using RED	classification based on placement in class-level tree	N/A	42.97	11	0.918508	N/A
refined_metabat2_sk1a_bin_48_4-contigs	sk1a_MAG7	0	d__Archaea;p__Thermoproteota;c__Bathyarchaeia;o__B26-1;f__UBA233;g__PALSA-986;s__	N/A	N/A	N/A	N/A	N/A	N/A	N/A	N/A	N/A	N/A	d__Archaea;p__Thermoproteota;c__Bathyarchaeia;o__B26-1;f__UBA233;g__PALSA-986;s__	ANI	N/A	GCA_011367965.1, s__PALSA-986 sp011367965, 95.0, 78.69, 0.36; GCA_011332615.1, s__PALSA-986 sp011332615, 95.0, 78.26, 0.37; GCA_009783705.1, s__PALSA-986 sp009783705, 95.0, 77.93, 0.15; GCA_012511995.1, s__PALSA-986 sp012511995, 95.0, 77.8, 0.1; GCA_903901015.1, s__PALSA-986 sp903901015, 95.0, 77.65, 0.37; GCA_003151735.1, s__PALSA-986 sp003151735, 95.0, 77.56, 0.33; GCA_003141855.1, s__PALSA-986…	63.03	11	0.954519	N/A
refined_metabat2_sk1a_bin_55_1-contigs	sk1a_MAG8	0.833333	d__Bacteria;p__Nitrospirota;c__Thermodesulfovibrionia;o__Thermodesulfovibrionales;f__SM23-35;g__UBA2194;s__	N/A	N/A	N/A	N/A	N/A	GCA_018262395.1	95	d__Bacteria;p__Nitrospirota;c__Thermodesulfovibrionia;o__Thermodesulfovibrionales;f__SM23-35;g__UBA2194;s__UBA2194 sp018262395	89.96	0.57	d__Bacteria;p__Nitrospirota;c__Thermodesulfovibrionia;o__Thermodesulfovibrionales;f__SM23-35;g__UBA2194;s__	taxonomic classification defined by topology and ANI	classification based on placement in class-level tree	GCA_002328665.1, s__UBA2194 sp002328665, 95.0, 78.03, 0.12; GCA_016873615.1, s__UBA2194 sp016873615, 95.0, 77.32, 0.21; GCA_011367585.1, s__UBA2194 sp011367585, 95.0, 76.91, 0.19; GCA_013388435.1, s__UBA2194 sp013388435, 95.0, 76.16, 0.05	66.66	11	0.968293	Genome not assigned to closest species as it falls outside its pre-defined ANI radius
refined_concoct_sk1b_bin_29_sub-contigs	sk1b_MAG9	0.333333	d__Bacteria;p__Krumholzibacteriota;c__Krumholzibacteria;o__Krumholzibacteriales;f__Krumholzibacteriaceae;g__SSS58A;s__	N/A	N/A	N/A	N/A	N/A	GCA_017885175.1	95	d__Bacteria;p__Krumholzibacteriota;c__Krumholzibacteria;o__Krumholzibacteriales;f__Krumholzibacteriaceae;g__SSS58A;s__SSS58A sp017885175	85.09	0.69	d__Bacteria;p__Krumholzibacteriota;c__Krumholzibacteria;o__Krumholzibacteriales;f__Krumholzibacteriaceae;g__SSS58A;s__	taxonomic classification defined by topology and ANI	classification based on placement in class-level tree	GCA_002403295.1, s__SSS58A sp002403295, 95.0, 78.3, 0.33; GCA_002403075.1, s__SSS58A sp002403075, 95.0, 78.2, 0.36	26.09	11	0.94917	Genome not assigned to closest species as it falls outside its pre-defined ANI radius
refined_concoct_sk1b_bin_44-contigs	sk1b_MAG10	0	d__Bacteria;p__Spirochaetota;c__B62-G9;o__B62-G9;f__B62-G9;g__;s__	N/A	N/A	N/A	N/A	N/A	N/A	N/A	N/A	N/A	N/A	d__Bacteria;p__Spirochaetota;c__B62-G9;o__B62-G9;f__B62-G9;g__;s__	taxonomic novelty determined using RED	classification based on placement in class-level tree	N/A	43.88	11	0.806626	N/A
refined_maxbin2_sk1b_bin023_sub-contigs	sk1b_MAG11	0	d__Archaea;p__Thermoplasmatota;c__Thermoplasmata;o__UBA10834;f__UBA10834;g__UBA9653;s__	N/A	N/A	N/A	N/A	N/A	N/A	N/A	N/A	N/A	N/A	d__Archaea;p__Thermoplasmatota;c__Thermoplasmata;o__UBA10834;f__UBA10834;g__UBA9653;s__	taxonomic classification defined by topology and ANI	N/A	GCA_013329135.1, s__UBA9653 sp9653u, 95.0, 82.41, 0.76; GCA_011391345.1, s__UBA9653 sp011391345, 95.0, 82.31, 0.43; GCA_018818785.1, s__UBA9653 sp018818785, 95.0, 78.1, 0.27	35.41	11	0.935269	Genome has more than 11.3% of markers with multiple hits;Genome not assigned to closest species as it falls outside its pre-defined ANI radius
refined_metabat2_sk1b_bin_17-contigs	sk1b_MAG12	0	d__Bacteria;p__Krumholzibacteriota;c__Krumholzibacteria;o__Krumholzibacteriales;f__Krumholzibacteriaceae;g__SSS58A;s__	N/A	N/A	N/A	N/A	N/A	GCA_017885175.1	95	d__Bacteria;p__Krumholzibacteriota;c__Krumholzibacteria;o__Krumholzibacteriales;f__Krumholzibacteriaceae;g__SSS58A;s__SSS58A sp017885175	82.54	0.56	d__Bacteria;p__Krumholzibacteriota;c__Krumholzibacteria;o__Krumholzibacteriales;f__Krumholzibacteriaceae;g__SSS58A;s__	taxonomic classification defined by topology and ANI	classification based on placement in class-level tree	GCA_002403075.1, s__SSS58A sp002403075, 95.0, 80.07, 0.55; GCA_002403295.1, s__SSS58A sp002403295, 95.0, 79.83, 0.52	60.11	11	0.941643	Genome not assigned to closest species as it falls outside its pre-defined ANI radius
refined_metabat2_sk1b_bin_21-contigs	sk1b_MAG13	0	d__Archaea;p__Thermoproteota;c__Methanomethylicia;o__Methanomethylicales;f__Methanomethylicaceae;g__JACTUC01;s__	N/A	N/A	N/A	N/A	N/A	GCA_015660995.1	95	d__Archaea;p__Thermoproteota;c__Methanomethylicia;o__Methanomethylicales;f__Methanomethylicaceae;g__JACTUC01;s__JACTUC01 sp015660995	77.18	0.2	d__Archaea;p__Thermoproteota;c__Methanomethylicia;o__Methanomethylicales;f__Methanomethylicaceae;g__;s__	taxonomic classification defined by topology and ANI	N/A	N/A	47.56	11	0.914677	N/A
refined_metabat2_sk1b_bin_31-contigs	sk1b_MAG14	0	d__Archaea;p__Thermoplasmatota;c__Thermoplasmata;o__UBA10834;f__UBA10834;g__;s__	N/A	N/A	N/A	N/A	N/A	N/A	N/A	N/A	N/A	N/A	d__Archaea;p__Thermoplasmatota;c__Thermoplasmata;o__UBA10834;f__UBA10834;g__;s__	taxonomic novelty determined using RED	N/A	N/A	66.83	11	0.813225	N/A
refined_metabat2_sk1b_bin_32-contigs	sk1b_MAG15	0.666667	d__Bacteria;p__Myxococcota;c__Myxococcia;o__Myxococcales;f__Myxococcaceae;g__FEN-1143;s__	N/A	N/A	N/A	N/A	N/A	GCA_003153055.1	95	d__Bacteria;p__Myxococcota;c__Myxococcia;o__Myxococcales;f__Myxococcaceae;g__FEN-1143;s__FEN-1143 sp003153055	82.84	0.67	d__Bacteria;p__Myxococcota;c__Myxococcia;o__Myxococcales;f__Myxococcaceae;g__FEN-1143;s__	taxonomic classification defined by topology and ANI	classification based on placement in class-level tree	GCA_903911905.1, s__FEN-1143 sp903911905, 95.0, 78.22, 0.26	60.03	11	0.981695	Genome not assigned to closest species as it falls outside its pre-defined ANI radius
refined_metabat2_sk1b_bin_38_sub-contigs	sk1b_MAG16	0.333333	d__Bacteria;p__Acidobacteriota;c__Aminicenantia;o__Aminicenantales;f__RBG-16-66-30;g__RBG-16-66-30;s__	N/A	N/A	N/A	N/A	N/A	GCA_017883305.1	95	d__Bacteria;p__Acidobacteriota;c__Aminicenantia;o__Aminicenantales;f__RBG-16-66-30;g__RBG-16-66-30;s__RBG-16-66-30 sp017883305	82.98	0.66	d__Bacteria;p__Acidobacteriota;c__Aminicenantia;o__Aminicenantales;f__RBG-16-66-30;g__RBG-16-66-30;s__	taxonomic classification defined by topology and ANI	classification based on placement in class-level tree	GCA_017999365.1, s__RBG-16-66-30 sp012516875, 95.0, 83.49, 0.68; GCA_001775755.1, s__RBG-16-66-30 sp001775755, 95.0, 82.89, 0.57; GCA_001775715.1, s__RBG-16-66-30 sp001775715, 95.0, 82.71, 0.53; GCA_014894455.1, s__RBG-16-66-30 sp014894455, 95.0, 82.18, 0.6; GCA_011048485.1, s__RBG-16-66-30 sp011048485, 95.0, 81.78, 0.44; GCA_001773855.1, s__RBG-16-66-30 sp001773855, 95.0, 81.66, 0.4; GCA_0168676…	50.95	11	0.952351	Genome not assigned to closest species as it falls outside its pre-defined ANI radius
refined_metabat2_sk1b_bin_39-contigs	sk1b_MAG17	0	d__Bacteria;p__Desulfobacterota;c__SM23-61;o__SM23-61;f__SM23-61;g__SM23-61;s__	N/A	N/A	N/A	N/A	N/A	GCA_001304105.1	95	d__Bacteria;p__Desulfobacterota;c__SM23-61;o__SM23-61;f__SM23-61;g__SM23-61;s__SM23-61 sp001304105	85.98	0.7	d__Bacteria;p__Desulfobacterota;c__SM23-61;o__SM23-61;f__SM23-61;g__SM23-61;s__	taxonomic classification defined by topology and ANI	classification based on placement in class-level tree	GCA_003154025.1, s__SM23-61 sp003154025, 95.0, 80.41, 0.58; GCA_013388675.1, s__SM23-61 sp013388675, 95.0, 80.08, 0.53	67.45	11	0.940156	Genome not assigned to closest species as it falls outside its pre-defined ANI radius
refined_metabat2_sk1b_bin_41-contigs	sk1b_MAG18	1	d__Bacteria;p__Nitrospirota;c__Thermodesulfovibrionia;o__Thermodesulfovibrionales;f__SM23-35;g__UBA2194;s__	N/A	N/A	N/A	N/A	N/A	GCA_018262395.1	95	d__Bacteria;p__Nitrospirota;c__Thermodesulfovibrionia;o__Thermodesulfovibrionales;f__SM23-35;g__UBA2194;s__UBA2194 sp018262395	90.76	0.53	d__Bacteria;p__Nitrospirota;c__Thermodesulfovibrionia;o__Thermodesulfovibrionales;f__SM23-35;g__UBA2194;s__	taxonomic classification defined by topology and ANI	classification based on placement in class-level tree	GCA_002328665.1, s__UBA2194 sp002328665, 95.0, 77.9, 0.13; GCA_016873615.1, s__UBA2194 sp016873615, 95.0, 77.51, 0.21; GCA_011367585.1, s__UBA2194 sp011367585, 95.0, 77.0, 0.18; GCA_013388435.1, s__UBA2194 sp013388435, 95.0, 76.81, 0.06	78.46	11	0.968173	Genome not assigned to closest species as it falls outside its pre-defined ANI radius
refined_metabat2_sk1b_bin_42-contigs	sk1b_MAG19	0	d__Archaea;p__Thermoplasmatota;c__Thermoplasmata;o__UBA10834;f__UBA10834;g__COMBO-56-21;s__	N/A	N/A	N/A	N/A	N/A	GCA_016930135.1	95	d__Archaea;p__Thermoplasmatota;c__Thermoplasmata;o__UBA10834;f__UBA10834;g__COMBO-56-21;s__COMBO-56-21 sp016930135	78.77	0.42	d__Archaea;p__Thermoplasmatota;c__Thermoplasmata;o__UBA10834;f__UBA10834;g__COMBO-56-21;s__	taxonomic classification defined by topology and ANI	N/A	GCA_001800675.1, s__COMBO-56-21 sp001800675, 95.0, 78.72, 0.3; GCA_018814355.1, s__COMBO-56-21 sp018814355, 95.0, 78.08, 0.32; GCA_001800815.1, s__COMBO-56-21 sp001800815, 95.0, 78.02, 0.33	76.2	11	0.919187	N/A
refined_metabat2_sk1b_bin_43-contigs	sk1b_MAG20	0	d__Archaea;p__Thermoproteota;c__Bathyarchaeia;o__B26-1;f__UBA233;g__PALSA-986;s__	N/A	N/A	N/A	N/A	N/A	N/A	N/A	N/A	N/A	N/A	d__Archaea;p__Thermoproteota;c__Bathyarchaeia;o__B26-1;f__UBA233;g__PALSA-986;s__	ANI	N/A	GCA_011367965.1, s__PALSA-986 sp011367965, 95.0, 77.95, 0.35; GCA_011332615.1, s__PALSA-986 sp011332615, 95.0, 77.88, 0.34; GCA_903901015.1, s__PALSA-986 sp903901015, 95.0, 77.58, 0.36; GCA_012515445.1, s__PALSA-986 sp012515445, 95.0, 77.41, 0.3; GCA_003141855.1, s__PALSA-986 sp003141855, 95.0, 77.16, 0.35; GCA_003151735.1, s__PALSA-986 sp003151735, 95.0, 77.12, 0.29; GCA_009781675.1, s__PALSA-98…	72.48	11	0.954427	N/A
refined_metabat2_sk1b_bin_5-contigs	sk1b_MAG21	0	d__Bacteria;p__Edwardsbacteria;c__AC1;o__AC1;f__EtOH8;g__UBA2226;s__	N/A	N/A	N/A	N/A	N/A	N/A	N/A	N/A	N/A	N/A	d__Bacteria;p__Edwardsbacteria;c__AC1;o__AC1;f__EtOH8;g__UBA2226;s__	taxonomic novelty determined using RED	classification based on placement in class-level tree	N/A	63.36	11	0.915113	N/A
refined_metabat2_sk1b_bin_65-contigs	sk1b_MAG22	0	d__Bacteria;p__Patescibacteria;c__Microgenomatia;o__GWA2-44-7;f__UBA8517;g__;s__	N/A	N/A	N/A	N/A	N/A	GCA_000993405.1	95	d__Bacteria;p__Patescibacteria;c__Microgenomatia;o__GWA2-44-7;f__UBA8517;g__GWB1-39-12;s__GWB1-39-12 sp000993405	79.98	0.02	d__Bacteria;p__Patescibacteria;c__Microgenomatia;o__GWA2-44-7;f__UBA8517;g__;s__	taxonomic classification defined by topology and ANI	classification based on placement in class-level tree	N/A	28.73	11	0.841062	N/A
refined_metabat2_sk1b_bin_66-contigs	sk1b_MAG23	1	d__Bacteria;p__Proteobacteria;c__Gammaproteobacteria;o__Burkholderiales;f__Gallionellaceae;g__Sideroxydans;s__	N/A	N/A	N/A	N/A	N/A	N/A	N/A	N/A	N/A	N/A	d__Bacteria;p__Proteobacteria;c__Gammaproteobacteria;o__Burkholderiales;f__Gallionellaceae;g__Sideroxydans;s__	taxonomic classification defined by topology and ANI	classification based on placement in class-level tree	GCA_016235045.1, s__Sideroxydans sp016235045, 95.0, 83.69, 0.83; GCA_016208015.1, s__Sideroxydans sp016208015, 95.0, 83.22, 0.81; GCA_018820925.1, s__Sideroxydans sp018820925, 95.0, 82.95, 0.82; GCA_003445795.1, s__Sideroxydans sp003445795, 95.0, 82.95, 0.73; GCA_018813765.1, s__Sideroxydans sp018813765, 95.0, 82.81, 0.8; GCA_016214695.1, s__Sideroxydans sp016214695, 95.0, 82.47, 0.79; GCF_000025…	70.69	11	0.956878	Genome not assigned to closest species as it falls outside its pre-defined ANI radius
refined_metabat2_sk1b_bin_70-contigs	sk1b_MAG24	0	d__Bacteria;p__Nitrospirota;c__Nitrospiria;o__Nitrospirales;f__Nitrospiraceae;g__Palsa-1315;s__Palsa-1315 sp016219645	GCA_016219645.1	95	d__Bacteria;p__Nitrospirota;c__Nitrospiria;o__Nitrospirales;f__Nitrospiraceae;g__Palsa-1315;s__Palsa-1315 sp016219645	97.16	0.9	GCA_016219645.1	95	d__Bacteria;p__Nitrospirota;c__Nitrospiria;o__Nitrospirales;f__Nitrospiraceae;g__Palsa-1315;s__Palsa-1315 sp016219645	97.16	0.9	d__Bacteria;p__Nitrospirota;c__Nitrospiria;o__Nitrospirales;f__Nitrospiraceae;g__Palsa-1315;s__	taxonomic classification defined by topology and ANI	topological placement and ANI have congruent species assignments	GCA_013388555.1, s__Palsa-1315 sp013388555, 95.0, 87.68, 0.77; GCA_005239475.1, s__Palsa-1315 sp005239475, 95.0, 82.26, 0.65; GCA_003135435.1, s__Palsa-1315 sp003135435, 95.0, 82.11, 0.68; GCA_005887945.1, s__Palsa-1315 sp005887945, 95.0, 82.04, 0.6; GCA_002869895.2, s__Palsa-1315 sp002869895, 95.0, 81.91, 0.7; GCA_005877535.1, s__Palsa-1315 sp005877535, 95.0, 81.7, 0.6; GCA_013140715.1, s__Palsa…	90.29	11	N/A	N/A
refined_metabat2_sk1b_bin_78-contigs	sk1b_MAG25	0.333333	d__Archaea;p__Thermoproteota;c__Nitrososphaeria;o__Nitrososphaerales;f__Nitrosopumilaceae;g__Nitrosarchaeum;s__	N/A	N/A	N/A	N/A	N/A	GCA_016234975.1	95	d__Archaea;p__Thermoproteota;c__Nitrososphaeria;o__Nitrososphaerales;f__Nitrosopumilaceae;g__Nitrosarchaeum;s__Nitrosarchaeum sp016234975	87.03	0.73	d__Archaea;p__Thermoproteota;c__Nitrososphaeria;o__Nitrososphaerales;f__Nitrosopumilaceae;g__Nitrosarchaeum;s__	taxonomic classification defined by topology and ANI	N/A	GCA_003569705.1, s__Nitrosarchaeum sp003569705, 95.0, 87.62, 0.92; GCA_005798405.1, s__Nitrosarchaeum sp005798405, 95.0, 87.07, 0.85; GCA_009697485.1, s__Nitrosarchaeum sp009697485, 95.0, 87.02, 0.55; GCA_013140415.1, s__Nitrosarchaeum sp013140415, 95.0, 86.5, 0.66; GCA_004297665.1, s__Nitrosarchaeum sp004297665, 95.0, 86.27, 0.69; GCA_012030815.1, s__Nitrosarchaeum sp012030815, 95.0, 83.83, 0.6;…	77.46	11	0.980304	Genome not assigned to closest species as it falls outside its pre-defined ANI radius
refined_concoct_sk2a_bin_26_sub-contigs	sk2a_MAG26	0	d__Archaea;p__Halobacteriota;c__Methanosarcinia;o__Methanotrichales;f__Methanotrichaceae;g__Methanothrix;s__	N/A	N/A	N/A	N/A	N/A	N/A	N/A	N/A	N/A	N/A	d__Archaea;p__Halobacteriota;c__Methanosarcinia;o__Methanotrichales;f__Methanotrichaceae;g__Methanothrix;s__	taxonomic classification defined by topology and ANI	N/A	GCA_002256595.1, s__Methanothrix sp002256595, 95.0, 93.41, 0.62; GCA_017994055.1, s__Methanothrix sp017994055, 95.0, 85.96, 0.62; GCA_011391755.1, s__Methanothrix sp011391755, 95.0, 85.23, 0.75; GCA_016927055.1, s__Methanothrix sp016927055, 95.0, 85.08, 0.75; GCA_002505805.1, s__Methanothrix sp002505805, 95.0, 83.31, 0.5; GCA_003857025.1, s__Methanothrix sp003857025, 95.0, 83.29, 0.62; GCA_002067…	44.25	11	0.95991	Genome not assigned to closest species as it falls outside its pre-defined ANI radius
refined_concoct_sk2a_bin_92_sub-contigs	sk2a_MAG27	0	d__Bacteria;p__Spirochaetota;c__B62-G9;o__B62-G9;f__B62-G9;g__;s__	N/A	N/A	N/A	N/A	N/A	GCA_011049595.1	95	d__Bacteria;p__Spirochaetota;c__B62-G9;o__B62-G9;f__B62-G9;g__DRHN01;s__DRHN01 sp011049595	77.1	0.02	d__Bacteria;p__Spirochaetota;c__B62-G9;o__B62-G9;f__B62-G9;g__;s__	taxonomic classification defined by topology and ANI	classification based on placement in class-level tree	N/A	37.89	11	0.797385	N/A
refined_metabat2_sk2a_bin_14-contigs	sk2a_MAG28	0	d__Bacteria;p__Nitrospirota;c__Nitrospiria;o__Nitrospirales;f__Nitrospiraceae;g__Palsa-1315;s__Palsa-1315 sp016219645	GCA_016219645.1	95	d__Bacteria;p__Nitrospirota;c__Nitrospiria;o__Nitrospirales;f__Nitrospiraceae;g__Palsa-1315;s__Palsa-1315 sp016219645	97.31	0.91	GCA_016219645.1	95	d__Bacteria;p__Nitrospirota;c__Nitrospiria;o__Nitrospirales;f__Nitrospiraceae;g__Palsa-1315;s__Palsa-1315 sp016219645	97.31	0.91	d__Bacteria;p__Nitrospirota;c__Nitrospiria;o__Nitrospirales;f__Nitrospiraceae;g__Palsa-1315;s__	taxonomic classification defined by topology and ANI	topological placement and ANI have congruent species assignments	GCA_013388555.1, s__Palsa-1315 sp013388555, 95.0, 87.68, 0.8; GCA_005239475.1, s__Palsa-1315 sp005239475, 95.0, 82.17, 0.67; GCA_005887945.1, s__Palsa-1315 sp005887945, 95.0, 82.13, 0.62; GCA_003135435.1, s__Palsa-1315 sp003135435, 95.0, 81.97, 0.72; GCA_002869895.2, s__Palsa-1315 sp002869895, 95.0, 81.81, 0.72; GCA_005877535.1, s__Palsa-1315 sp005877535, 95.0, 81.58, 0.61; GCA_013140715.1, s__Pa…	88.78	11	N/A	N/A
refined_metabat2_sk2a_bin_28-contigs	sk2a_MAG29	0	d__Archaea;p__Thermoproteota;c__Methanomethylicia;o__Methanomethylicales;f__Methanomethylicaceae;g__JACTUC01;s__	N/A	N/A	N/A	N/A	N/A	GCA_015660995.1	95	d__Archaea;p__Thermoproteota;c__Methanomethylicia;o__Methanomethylicales;f__Methanomethylicaceae;g__JACTUC01;s__JACTUC01 sp015660995	76.41	0.19	d__Archaea;p__Thermoproteota;c__Methanomethylicia;o__Methanomethylicales;f__Methanomethylicaceae;g__;s__	taxonomic classification defined by topology and ANI	N/A	N/A	61.34	11	0.916106	N/A
refined_metabat2_sk2a_bin_30-contigs	sk2a_MAG30	0	d__Bacteria;p__Edwardsbacteria;c__AC1;o__AC1;f__EtOH8;g__UBA2226;s__	N/A	N/A	N/A	N/A	N/A	N/A	N/A	N/A	N/A	N/A	d__Bacteria;p__Edwardsbacteria;c__AC1;o__AC1;f__EtOH8;g__UBA2226;s__	taxonomic novelty determined using RED	classification based on placement in class-level tree	N/A	62.91	11	0.920797	N/A
refined_metabat2_sk2a_bin_33-contigs	sk2a_MAG31	0	d__Archaea;p__Thermoproteota;c__Bathyarchaeia;o__B26-1;f__UBA233;g__PALSA-986;s__	N/A	N/A	N/A	N/A	N/A	N/A	N/A	N/A	N/A	N/A	d__Archaea;p__Thermoproteota;c__Bathyarchaeia;o__B26-1;f__UBA233;g__PALSA-986;s__	ANI	N/A	GCA_011332615.1, s__PALSA-986 sp011332615, 95.0, 78.17, 0.36; GCA_011367965.1, s__PALSA-986 sp011367965, 95.0, 77.98, 0.31; GCA_012515445.1, s__PALSA-986 sp012515445, 95.0, 77.41, 0.26; GCA_903901015.1, s__PALSA-986 sp903901015, 95.0, 77.33, 0.31; GCA_009783705.1, s__PALSA-986 sp009783705, 95.0, 77.32, 0.14; GCA_003141855.1, s__PALSA-986 sp003141855, 95.0, 77.3, 0.31; GCA_003151735.1, s__PALSA-98…	80.93	11	0.954227	N/A
refined_metabat2_sk2a_bin_35-contigs	sk2a_MAG32	0.333333	d__Bacteria;p__Acidobacteriota;c__Aminicenantia;o__Aminicenantales;f__RBG-16-66-30;g__RBG-16-66-30;s__	N/A	N/A	N/A	N/A	N/A	GCA_017883305.1	95	d__Bacteria;p__Acidobacteriota;c__Aminicenantia;o__Aminicenantales;f__RBG-16-66-30;g__RBG-16-66-30;s__RBG-16-66-30 sp017883305	84.46	0.81	d__Bacteria;p__Acidobacteriota;c__Aminicenantia;o__Aminicenantales;f__RBG-16-66-30;g__RBG-16-66-30;s__	taxonomic classification defined by topology and ANI	classification based on placement in class-level tree	GCA_017999365.1, s__RBG-16-66-30 sp012516875, 95.0, 84.5, 0.88; GCA_001775715.1, s__RBG-16-66-30 sp001775715, 95.0, 84.12, 0.66; GCA_014894455.1, s__RBG-16-66-30 sp014894455, 95.0, 83.39, 0.82; GCA_001775755.1, s__RBG-16-66-30 sp001775755, 95.0, 83.34, 0.77; GCA_011048485.1, s__RBG-16-66-30 sp011048485, 95.0, 82.99, 0.54; GCA_001773855.1, s__RBG-16-66-30 sp001773855, 95.0, 82.28, 0.56; GCA_016867…	49.62	11	0.950508	Genome not assigned to closest species as it falls outside its pre-defined ANI radius
refined_metabat2_sk2a_bin_4-contigs	sk2a_MAG33	0	d__Bacteria;p__Krumholzibacteriota;c__Krumholzibacteria;o__Krumholzibacteriales;f__Krumholzibacteriaceae;g__SSS58A;s__	N/A	N/A	N/A	N/A	N/A	GCA_017885175.1	95	d__Bacteria;p__Krumholzibacteriota;c__Krumholzibacteria;o__Krumholzibacteriales;f__Krumholzibacteriaceae;g__SSS58A;s__SSS58A sp017885175	82.32	0.55	d__Bacteria;p__Krumholzibacteriota;c__Krumholzibacteria;o__Krumholzibacteriales;f__Krumholzibacteriaceae;g__SSS58A;s__	taxonomic classification defined by topology and ANI	classification based on placement in class-level tree	GCA_002403075.1, s__SSS58A sp002403075, 95.0, 79.41, 0.47; GCA_002403295.1, s__SSS58A sp002403295, 95.0, 79.27, 0.43	58.24	11	0.93741	Genome not assigned to closest species as it falls outside its pre-defined ANI radius
refined_metabat2_sk2a_bin_41-contigs	sk2a_MAG34	0	d__Archaea;p__Thermoplasmatota;c__Thermoplasmata;o__UBA10834;f__UBA10834;g__COMBO-56-21;s__	N/A	N/A	N/A	N/A	N/A	GCA_016930135.1	95	d__Archaea;p__Thermoplasmatota;c__Thermoplasmata;o__UBA10834;f__UBA10834;g__COMBO-56-21;s__COMBO-56-21 sp016930135	78.64	0.4	d__Archaea;p__Thermoplasmatota;c__Thermoplasmata;o__UBA10834;f__UBA10834;g__COMBO-56-21;s__	taxonomic classification defined by topology and ANI	N/A	GCA_001800675.1, s__COMBO-56-21 sp001800675, 95.0, 78.3, 0.28; GCA_018814355.1, s__COMBO-56-21 sp018814355, 95.0, 77.74, 0.32; GCA_001800815.1, s__COMBO-56-21 sp001800815, 95.0, 77.59, 0.32	71.17	11	0.917244	N/A
refined_metabat2_sk2a_bin_42-contigs	sk2a_MAG35	0	d__Bacteria;p__Desulfobacterota;c__SM23-61;o__SM23-61;f__SM23-61;g__SM23-61;s__	N/A	N/A	N/A	N/A	N/A	GCA_001304105.1	95	d__Bacteria;p__Desulfobacterota;c__SM23-61;o__SM23-61;f__SM23-61;g__SM23-61;s__SM23-61 sp001304105	86.11	0.64	d__Bacteria;p__Desulfobacterota;c__SM23-61;o__SM23-61;f__SM23-61;g__SM23-61;s__	taxonomic classification defined by topology and ANI	classification based on placement in class-level tree	GCA_003154025.1, s__SM23-61 sp003154025, 95.0, 79.97, 0.59; GCA_013388675.1, s__SM23-61 sp013388675, 95.0, 79.59, 0.57	68.71	11	0.943406	Genome not assigned to closest species as it falls outside its pre-defined ANI radius
refined_metabat2_sk2a_bin_58-contigs	sk2a_MAG36	0.333333	d__Archaea;p__Thermoproteota;c__Nitrososphaeria;o__Nitrososphaerales;f__Nitrosopumilaceae;g__Nitrosarchaeum;s__	N/A	N/A	N/A	N/A	N/A	GCA_016234975.1	95	d__Archaea;p__Thermoproteota;c__Nitrososphaeria;o__Nitrososphaerales;f__Nitrosopumilaceae;g__Nitrosarchaeum;s__Nitrosarchaeum sp016234975	87.41	0.66	d__Archaea;p__Thermoproteota;c__Nitrososphaeria;o__Nitrososphaerales;f__Nitrosopumilaceae;g__Nitrosarchaeum;s__	taxonomic classification defined by topology and ANI	N/A	GCA_009697485.1, s__Nitrosarchaeum sp009697485, 95.0, 87.42, 0.69; GCA_003569705.1, s__Nitrosarchaeum sp003569705, 95.0, 87.35, 0.92; GCA_013140415.1, s__Nitrosarchaeum sp013140415, 95.0, 87.0, 0.61; GCA_005798405.1, s__Nitrosarchaeum sp005798405, 95.0, 86.92, 0.85; GCA_004297665.1, s__Nitrosarchaeum sp004297665, 95.0, 86.86, 0.56; GCF_000220175.1, s__Nitrosarchaeum koreense, 95.0, 83.89, 0.85; G…	79.3	11	0.980532	Genome not assigned to closest species as it falls outside its pre-defined ANI radius
refined_metabat2_sk2a_bin_68-contigs	sk2a_MAG37	0	d__Bacteria;p__Nitrospirota;c__Thermodesulfovibrionia;o__Thermodesulfovibrionales;f__SM23-35;g__UBA2194;s__	N/A	N/A	N/A	N/A	N/A	GCA_018262395.1	95	d__Bacteria;p__Nitrospirota;c__Thermodesulfovibrionia;o__Thermodesulfovibrionales;f__SM23-35;g__UBA2194;s__UBA2194 sp018262395	90.25	0.58	d__Bacteria;p__Nitrospirota;c__Thermodesulfovibrionia;o__Thermodesulfovibrionales;f__SM23-35;g__UBA2194;s__	taxonomic classification defined by topology and ANI	classification based on placement in class-level tree	GCA_011367585.1, s__UBA2194 sp011367585, 95.0, 77.11, 0.18; GCA_016873615.1, s__UBA2194 sp016873615, 95.0, 76.92, 0.19; GCA_013388435.1, s__UBA2194 sp013388435, 95.0, 76.89, 0.05; GCA_002328665.1, s__UBA2194 sp002328665, 95.0, 76.54, 0.11	77.54	11	0.968987	Genome not assigned to closest species as it falls outside its pre-defined ANI radius
refined_metabat2_sk2a_bin_7-contigs	sk2a_MAG38	1	d__Bacteria;p__Nitrospinota;c__UBA7883;o__UBA7883;f__;g__;s__	N/A	N/A	N/A	N/A	N/A	N/A	N/A	N/A	N/A	N/A	d__Bacteria;p__Nitrospinota;c__UBA7883;o__UBA7883;f__;g__;s__	taxonomic novelty determined using RED	classification based on placement in class-level tree	N/A	92.3	11	0.740626	N/A
refined_concoct_sk2b_bin_57-contigs	sk2b_MAG39	0.166667	d__Bacteria;p__Chloroflexota;c__Dehalococcoidia;o__Dehalococcoidales;f__RBG-16-60-22;g__Fen-1077;s__	N/A	N/A	N/A	N/A	N/A	GCA_003141235.1	95	d__Bacteria;p__Chloroflexota;c__Dehalococcoidia;o__Dehalococcoidales;f__RBG-16-60-22;g__Fen-1077;s__Fen-1077 sp003141235	80.82	0.64	d__Bacteria;p__Chloroflexota;c__Dehalococcoidia;o__Dehalococcoidales;f__RBG-16-60-22;g__Fen-1077;s__	taxonomic classification defined by topology and ANI	classification based on placement in class-level tree	N/A	39.04	11	0.955865	Genome not assigned to closest species as it falls outside its pre-defined ANI radius
refined_maxbin2_sk2b_bin038-contigs	sk2b_MAG40	0.166667	d__Bacteria;p__Desulfobacterota;c__SM23-61;o__SM23-61;f__SM23-61;g__SM23-61;s__	N/A	N/A	N/A	N/A	N/A	GCA_001304105.1	95	d__Bacteria;p__Desulfobacterota;c__SM23-61;o__SM23-61;f__SM23-61;g__SM23-61;s__SM23-61 sp001304105	86.32	0.77	d__Bacteria;p__Desulfobacterota;c__SM23-61;o__SM23-61;f__SM23-61;g__SM23-61;s__	taxonomic classification defined by topology and ANI	classification based on placement in class-level tree	GCA_003154025.1, s__SM23-61 sp003154025, 95.0, 80.63, 0.63; GCA_013388675.1, s__SM23-61 sp013388675, 95.0, 80.21, 0.65	57.33	11	0.946614	Genome not assigned to closest species as it falls outside its pre-defined ANI radius
refined_metabat2_sk2b_bin_16-contigs	sk2b_MAG41	0.333333	d__Archaea;p__Thermoproteota;c__Nitrososphaeria;o__Nitrososphaerales;f__Nitrosopumilaceae;g__Nitrosarchaeum;s__	N/A	N/A	N/A	N/A	N/A	GCA_016234975.1	95	d__Archaea;p__Thermoproteota;c__Nitrososphaeria;o__Nitrososphaerales;f__Nitrosopumilaceae;g__Nitrosarchaeum;s__Nitrosarchaeum sp016234975	87.25	0.81	d__Archaea;p__Thermoproteota;c__Nitrososphaeria;o__Nitrososphaerales;f__Nitrosopumilaceae;g__Nitrosarchaeum;s__	taxonomic classification defined by topology and ANI	N/A	GCA_003569705.1, s__Nitrosarchaeum sp003569705, 95.0, 88.21, 0.97; GCA_009697485.1, s__Nitrosarchaeum sp009697485, 95.0, 87.63, 0.54; GCA_004297665.1, s__Nitrosarchaeum sp004297665, 95.0, 87.34, 0.68; GCA_005798405.1, s__Nitrosarchaeum sp005798405, 95.0, 87.3, 0.89; GCA_013140415.1, s__Nitrosarchaeum sp013140415, 95.0, 87.03, 0.86; GCA_000204585.1, s__Nitrosarchaeum limnae, 95.0, 84.01, 0.94; GCA…	56.15	11	0.980464	Genome not assigned to closest species as it falls outside its pre-defined ANI radius
refined_metabat2_sk2b_bin_23-contigs	sk2b_MAG42	0.333333	d__Bacteria;p__Proteobacteria;c__Gammaproteobacteria;o__Burkholderiales;f__Gallionellaceae;g__Sideroxydans;s__	N/A	N/A	N/A	N/A	N/A	GCA_018820925.1	95	d__Bacteria;p__Proteobacteria;c__Gammaproteobacteria;o__Burkholderiales;f__Gallionellaceae;g__Sideroxydans;s__Sideroxydans sp018820925	82.08	0.76	d__Bacteria;p__Proteobacteria;c__Gammaproteobacteria;o__Burkholderiales;f__Gallionellaceae;g__Sideroxydans;s__	taxonomic classification defined by topology and ANI	classification based on placement in class-level tree	GCA_016235045.1, s__Sideroxydans sp016235045, 95.0, 82.8, 0.82; GCA_003445795.1, s__Sideroxydans sp003445795, 95.0, 82.55, 0.72; GCA_016208015.1, s__Sideroxydans sp016208015, 95.0, 82.53, 0.72; GCA_016214695.1, s__Sideroxydans sp016214695, 95.0, 82.07, 0.72; GCA_018813765.1, s__Sideroxydans sp018813765, 95.0, 81.99, 0.73; GCF_000025705.1, s__Sideroxydans lithotrophicus, 95.0, 81.09, 0.68; GCA_903…	63.05	11	0.97075	Genome not assigned to closest species as it falls outside its pre-defined ANI radius
refined_metabat2_sk2b_bin_24-contigs	sk2b_MAG43	0	d__Bacteria;p__Nitrospirota;c__Nitrospiria;o__Nitrospirales;f__Nitrospiraceae;g__Palsa-1315;s__Palsa-1315 sp016219645	GCA_016219645.1	95	d__Bacteria;p__Nitrospirota;c__Nitrospiria;o__Nitrospirales;f__Nitrospiraceae;g__Palsa-1315;s__Palsa-1315 sp016219645	97.31	0.92	GCA_016219645.1	95	d__Bacteria;p__Nitrospirota;c__Nitrospiria;o__Nitrospirales;f__Nitrospiraceae;g__Palsa-1315;s__Palsa-1315 sp016219645	97.31	0.92	d__Bacteria;p__Nitrospirota;c__Nitrospiria;o__Nitrospirales;f__Nitrospiraceae;g__Palsa-1315;s__	taxonomic classification defined by topology and ANI	topological placement and ANI have congruent species assignments	GCA_013388555.1, s__Palsa-1315 sp013388555, 95.0, 87.47, 0.84; GCA_005239475.1, s__Palsa-1315 sp005239475, 95.0, 82.2, 0.71; GCA_003135435.1, s__Palsa-1315 sp003135435, 95.0, 81.91, 0.74; GCA_005887945.1, s__Palsa-1315 sp005887945, 95.0, 81.77, 0.66; GCA_002869895.2, s__Palsa-1315 sp002869895, 95.0, 81.6, 0.79; GCA_013140715.1, s__Palsa-1315 sp013140715, 95.0, 81.52, 0.75; GCA_018971525.1, s__Pal…	76.53	11	N/A	N/A
refined_metabat2_sk2b_bin_29-contigs	sk2b_MAG44	0	d__Archaea;p__Thermoplasmatota;c__Thermoplasmata;o__UBA10834;f__UBA10834;g__COMBO-56-21;s__	N/A	N/A	N/A	N/A	N/A	GCA_016930135.1	95	d__Archaea;p__Thermoplasmatota;c__Thermoplasmata;o__UBA10834;f__UBA10834;g__COMBO-56-21;s__COMBO-56-21 sp016930135	78.85	0.46	d__Archaea;p__Thermoplasmatota;c__Thermoplasmata;o__UBA10834;f__UBA10834;g__COMBO-56-21;s__	taxonomic classification defined by topology and ANI	N/A	GCA_001800675.1, s__COMBO-56-21 sp001800675, 95.0, 78.34, 0.3; GCA_001800815.1, s__COMBO-56-21 sp001800815, 95.0, 78.13, 0.35; GCA_018814355.1, s__COMBO-56-21 sp018814355, 95.0, 77.99, 0.36	78.36	11	0.917594	N/A
refined_metabat2_sk2b_bin_34-contigs	sk2b_MAG45	0.166667	d__Bacteria;p__Nitrospirota;c__Thermodesulfovibrionia;o__Thermodesulfovibrionales;f__SM23-35;g__UBA2194;s__	N/A	N/A	N/A	N/A	N/A	GCA_018262395.1	95	d__Bacteria;p__Nitrospirota;c__Thermodesulfovibrionia;o__Thermodesulfovibrionales;f__SM23-35;g__UBA2194;s__UBA2194 sp018262395	90.61	0.51	d__Bacteria;p__Nitrospirota;c__Thermodesulfovibrionia;o__Thermodesulfovibrionales;f__SM23-35;g__UBA2194;s__	taxonomic classification defined by topology and ANI	classification based on placement in class-level tree	GCA_016873615.1, s__UBA2194 sp016873615, 95.0, 77.1, 0.2; GCA_011367585.1, s__UBA2194 sp011367585, 95.0, 76.88, 0.16; GCA_002328665.1, s__UBA2194 sp002328665, 95.0, 76.86, 0.11; GCA_013388435.1, s__UBA2194 sp013388435, 95.0, 76.51, 0.04	77.48	11	0.967251	Genome not assigned to closest species as it falls outside its pre-defined ANI radius
refined_metabat2_sk2b_bin_36-contigs	sk2b_MAG46	0	d__Archaea;p__Thermoproteota;c__Bathyarchaeia;o__B26-1;f__UBA233;g__PALSA-986;s__	N/A	N/A	N/A	N/A	N/A	N/A	N/A	N/A	N/A	N/A	d__Archaea;p__Thermoproteota;c__Bathyarchaeia;o__B26-1;f__UBA233;g__PALSA-986;s__	ANI	N/A	GCA_011332615.1, s__PALSA-986 sp011332615, 95.0, 78.0, 0.34; GCA_012515445.1, s__PALSA-986 sp012515445, 95.0, 77.8, 0.29; GCA_011367965.1, s__PALSA-986 sp011367965, 95.0, 77.71, 0.35; GCA_903901015.1, s__PALSA-986 sp903901015, 95.0, 77.54, 0.32; GCA_003141855.1, s__PALSA-986 sp003141855, 95.0, 77.47, 0.33; GCA_009781675.1, s__PALSA-986 sp009781675, 95.0, 77.31, 0.17; GCA_003164295.1, s__PALSA-986…	82.11	11	0.95393	N/A
refined_metabat2_sk2b_bin_37-contigs	sk2b_MAG47	0	d__Bacteria;p__Edwardsbacteria;c__AC1;o__AC1;f__EtOH8;g__UBA2226;s__	N/A	N/A	N/A	N/A	N/A	N/A	N/A	N/A	N/A	N/A	d__Bacteria;p__Edwardsbacteria;c__AC1;o__AC1;f__EtOH8;g__UBA2226;s__	taxonomic novelty determined using RED	classification based on placement in class-level tree	N/A	57.94	11	0.916572	N/A
refined_metabat2_sk2b_bin_40-contigs	sk2b_MAG48	0	d__Bacteria;p__Patescibacteria;c__Microgenomatia;o__GWA2-44-7;f__UBA8517;g__;s__	N/A	N/A	N/A	N/A	N/A	N/A	N/A	N/A	N/A	N/A	d__Bacteria;p__Patescibacteria;c__Microgenomatia;o__GWA2-44-7;f__UBA8517;g__;s__	taxonomic classification fully defined by topology	classification based on placement in class-level tree	N/A	40.43	11	0.806994	N/A
refined_metabat2_sk2b_bin_48_sub-contigs	sk2b_MAG49	0	d__Archaea;p__Thermoproteota;c__Methanomethylicia;o__Methanomethylicales;f__Methanomethylicaceae;g__JACTUC01;s__	N/A	N/A	N/A	N/A	N/A	GCA_015660995.1	95	d__Archaea;p__Thermoproteota;c__Methanomethylicia;o__Methanomethylicales;f__Methanomethylicaceae;g__JACTUC01;s__JACTUC01 sp015660995	78.24	0.37	d__Archaea;p__Thermoproteota;c__Methanomethylicia;o__Methanomethylicales;f__Methanomethylicaceae;g__;s__	taxonomic classification defined by topology and ANI	N/A	N/A	27.29	11	0.915821	N/A
refined_metabat2_sk2b_bin_5-contigs	sk2b_MAG50	0.333333	d__Bacteria;p__Acidobacteriota;c__Aminicenantia;o__Aminicenantales;f__RBG-16-66-30;g__RBG-16-66-30;s__	N/A	N/A	N/A	N/A	N/A	GCA_017883305.1	95	d__Bacteria;p__Acidobacteriota;c__Aminicenantia;o__Aminicenantales;f__RBG-16-66-30;g__RBG-16-66-30;s__RBG-16-66-30 sp017883305	85.68	0.94	d__Bacteria;p__Acidobacteriota;c__Aminicenantia;o__Aminicenantales;f__RBG-16-66-30;g__RBG-16-66-30;s__	taxonomic classification defined by topology and ANI	classification based on placement in class-level tree	GCA_017999365.1, s__RBG-16-66-30 sp012516875, 95.0, 87.2, 0.88; GCA_001775715.1, s__RBG-16-66-30 sp001775715, 95.0, 86.43, 0.78; GCA_014894455.1, s__RBG-16-66-30 sp014894455, 95.0, 84.52, 0.97; GCA_001775755.1, s__RBG-16-66-30 sp001775755, 95.0, 84.35, 0.94; GCA_001773855.1, s__RBG-16-66-30 sp001773855, 95.0, 84.26, 0.72; GCA_011048485.1, s__RBG-16-66-30 sp011048485, 95.0, 83.89, 0.81; GCA_016867…	34.15	11	0.955785	Genome not assigned to closest species as it falls outside its pre-defined ANI radius
refined_concoct_sk3a_bin_114_sub-contigs	sk3a_MAG51	0.5	d__Bacteria;p__Proteobacteria;c__Gammaproteobacteria;o__Beggiatoales;f__Beggiatoaceae;g__JAABRD01;s__	N/A	N/A	N/A	N/A	N/A	GCA_011391085.1	95	d__Bacteria;p__Proteobacteria;c__Gammaproteobacteria;o__Beggiatoales;f__Beggiatoaceae;g__JAABRD01;s__JAABRD01 sp011391085	77.07	0.28	d__Bacteria;p__Proteobacteria;c__Gammaproteobacteria;o__Beggiatoales;f__Beggiatoaceae;g__JAABRD01;s__	taxonomic classification defined by topology and ANI	classification based on placement in class-level tree	N/A	40.83	11	0.90257	N/A
refined_concoct_sk3a_bin_117-contigs	sk3a_MAG52	1	d__Bacteria;p__Proteobacteria;c__Gammaproteobacteria;o__Beggiatoales;f__Beggiatoaceae;g__;s__	N/A	N/A	N/A	N/A	N/A	N/A	N/A	N/A	N/A	N/A	d__Bacteria;p__Proteobacteria;c__Gammaproteobacteria;o__Beggiatoales;f__Beggiatoaceae;g__;s__	taxonomic classification fully defined by topology	classification based on placement in class-level tree	N/A	66.16	11	0.821482	N/A
refined_concoct_sk3a_bin_73-contigs	sk3a_MAG53	0	d__Bacteria;p__Myxococcota;c__Polyangia;o__Palsa-1104_A;f__Fen-1088;g__;s__	N/A	N/A	N/A	N/A	N/A	N/A	N/A	N/A	N/A	N/A	d__Bacteria;p__Myxococcota;c__Polyangia;o__Palsa-1104_A;f__Fen-1088;g__;s__	taxonomic novelty determined using RED	classification based on placement in class-level tree	N/A	57.37	11	0.870234	N/A
refined_metabat2_sk3a_bin_10-contigs	sk3a_MAG54	1	d__Bacteria;p__Proteobacteria;c__Gammaproteobacteria;o__Burkholderiales;f__Thiobacillaceae;g__Thiobacillus;s__	N/A	N/A	N/A	N/A	N/A	N/A	N/A	N/A	N/A	N/A	d__Bacteria;p__Proteobacteria;c__Gammaproteobacteria;o__Burkholderiales;f__Thiobacillaceae;g__Thiobacillus;s__	taxonomic classification defined by topology and ANI	classification based on placement in class-level tree	GCA_018820765.1, s__Thiobacillus sp018820765, 95.0, 85.29, 0.78; GCF_001530125.1, s__Thiobacillus denitrificans_C, 95.0, 85.14, 0.79; GCA_018262815.1, s__Thiobacillus sp018262815, 95.0, 84.87, 0.76; GCA_002256995.1, s__Thiobacillus sp002256995, 95.0, 84.83, 0.82; GCA_001897675.1, s__Thiobacillus sp001897675, 95.0, 84.73, 0.85; GCA_011391285.1, s__Thiobacillus sp011391285, 95.0, 84.49, 0.76; GCA_0…	39.87	11	0.928834	Genome not assigned to closest species as it falls outside its pre-defined ANI radius
refined_metabat2_sk3a_bin_12-contigs	sk3a_MAG55	0	d__Bacteria;p__Desulfobacterota;c__SM23-61;o__SM23-61;f__SM23-61;g__SM23-61;s__	N/A	N/A	N/A	N/A	N/A	GCA_001304105.1	95	d__Bacteria;p__Desulfobacterota;c__SM23-61;o__SM23-61;f__SM23-61;g__SM23-61;s__SM23-61 sp001304105	86.39	0.66	d__Bacteria;p__Desulfobacterota;c__SM23-61;o__SM23-61;f__SM23-61;g__SM23-61;s__	taxonomic classification defined by topology and ANI	classification based on placement in class-level tree	GCA_003154025.1, s__SM23-61 sp003154025, 95.0, 80.55, 0.59; GCA_013388675.1, s__SM23-61 sp013388675, 95.0, 80.21, 0.55	61.81	11	0.940371	Genome not assigned to closest species as it falls outside its pre-defined ANI radius
refined_metabat2_sk3a_bin_13-contigs	sk3a_MAG56	0	d__Archaea;p__Halobacteriota;c__Methanomicrobia;o__Methanomicrobiales;f__Methanoregulaceae;g__Methanoregula;s__	N/A	N/A	N/A	N/A	N/A	N/A	N/A	N/A	N/A	N/A	d__Archaea;p__Halobacteriota;c__Methanomicrobia;o__Methanomicrobiales;f__Methanoregulaceae;g__Methanoregula;s__	taxonomic classification defined by topology and ANI	N/A	GCA_003141335.1, s__Methanoregula sp003141335, 95.0, 83.74, 0.7; GCA_002495055.1, s__Methanoregula sp002495055, 95.0, 81.99, 0.78; GCA_015660885.1, s__Methanoregula sp015660885, 95.0, 80.72, 0.78; GCA_003154335.1, s__Methanoregula sp003154335, 95.0, 79.42, 0.62; GCA_013331015.1, s__Methanoregula sp11803u, 95.0, 78.27, 0.27; GCA_002495065.1, s__Methanoregula sp002495065, 95.0, 78.05, 0.49; GCA_003…	37.41	11	0.962643	Genome not assigned to closest species as it falls outside its pre-defined ANI radius
refined_metabat2_sk3a_bin_15-contigs	sk3a_MAG57	1	d__Bacteria;p__Proteobacteria;c__Gammaproteobacteria;o__Beggiatoales;f__Beggiatoaceae;g__Thioploca;s__	N/A	N/A	N/A	N/A	N/A	GCA_000828835.1	95	d__Bacteria;p__Proteobacteria;c__Gammaproteobacteria;o__Beggiatoales;f__Beggiatoaceae;g__Thioploca;s__Thioploca ingrica	94.34	0.89	d__Bacteria;p__Proteobacteria;c__Gammaproteobacteria;o__Beggiatoales;f__Beggiatoaceae;g__Thioploca;s__	taxonomic classification defined by topology and ANI	classification based on placement in class-level tree	GCA_012032555.1, s__Thioploca sp012032555, 95.0, 86.3, 0.79	87.91	11	0.990659	Genome not assigned to closest species as it falls outside its pre-defined ANI radius
refined_metabat2_sk3a_bin_16-contigs	sk3a_MAG58	1	d__Bacteria;p__Nitrospirota;c__Thermodesulfovibrionia;o__Thermodesulfovibrionales;f__SM23-35;g__UBA2194;s__	N/A	N/A	N/A	N/A	N/A	GCA_018262395.1	95	d__Bacteria;p__Nitrospirota;c__Thermodesulfovibrionia;o__Thermodesulfovibrionales;f__SM23-35;g__UBA2194;s__UBA2194 sp018262395	90.46	0.5	d__Bacteria;p__Nitrospirota;c__Thermodesulfovibrionia;o__Thermodesulfovibrionales;f__SM23-35;g__UBA2194;s__	taxonomic classification defined by topology and ANI	classification based on placement in class-level tree	GCA_002328665.1, s__UBA2194 sp002328665, 95.0, 77.24, 0.12; GCA_016873615.1, s__UBA2194 sp016873615, 95.0, 77.03, 0.19; GCA_011367585.1, s__UBA2194 sp011367585, 95.0, 76.76, 0.19; GCA_013388435.1, s__UBA2194 sp013388435, 95.0, 76.26, 0.06	78.93	11	0.968198	Genome not assigned to closest species as it falls outside its pre-defined ANI radius
refined_metabat2_sk3a_bin_27-contigs	sk3a_MAG59	0	d__Bacteria;p__Edwardsbacteria;c__AC1;o__AC1;f__EtOH8;g__UBA2226;s__	N/A	N/A	N/A	N/A	N/A	N/A	N/A	N/A	N/A	N/A	d__Bacteria;p__Edwardsbacteria;c__AC1;o__AC1;f__EtOH8;g__UBA2226;s__	taxonomic novelty determined using RED	classification based on placement in class-level tree	N/A	55.22	11	0.912766	N/A
refined_metabat2_sk3a_bin_3-contigs	sk3a_MAG60	0	d__Bacteria;p__Nitrospirota;c__Nitrospiria;o__Nitrospirales;f__Nitrospiraceae;g__Palsa-1315;s__Palsa-1315 sp016219645	GCA_016219645.1	95	d__Bacteria;p__Nitrospirota;c__Nitrospiria;o__Nitrospirales;f__Nitrospiraceae;g__Palsa-1315;s__Palsa-1315 sp016219645	97.2	0.91	GCA_016219645.1	95	d__Bacteria;p__Nitrospirota;c__Nitrospiria;o__Nitrospirales;f__Nitrospiraceae;g__Palsa-1315;s__Palsa-1315 sp016219645	97.2	0.91	d__Bacteria;p__Nitrospirota;c__Nitrospiria;o__Nitrospirales;f__Nitrospiraceae;g__Palsa-1315;s__	taxonomic classification defined by topology and ANI	topological placement and ANI have congruent species assignments	GCA_013388555.1, s__Palsa-1315 sp013388555, 95.0, 87.5, 0.78; GCA_005239475.1, s__Palsa-1315 sp005239475, 95.0, 82.3, 0.65; GCA_005887945.1, s__Palsa-1315 sp005887945, 95.0, 82.21, 0.62; GCA_003135435.1, s__Palsa-1315 sp003135435, 95.0, 82.03, 0.68; GCA_002869895.2, s__Palsa-1315 sp002869895, 95.0, 81.82, 0.7; GCA_013140715.1, s__Palsa-1315 sp013140715, 95.0, 81.53, 0.72; GCA_005877535.1, s__Pals…	91.44	11	N/A	N/A
refined_metabat2_sk3a_bin_34-contigs	sk3a_MAG61	0	d__Archaea;p__Thermoproteota;c__Bathyarchaeia;o__B26-1;f__UBA233;g__PALSA-986;s__	N/A	N/A	N/A	N/A	N/A	N/A	N/A	N/A	N/A	N/A	d__Archaea;p__Thermoproteota;c__Bathyarchaeia;o__B26-1;f__UBA233;g__PALSA-986;s__	ANI	N/A	GCA_011367965.1, s__PALSA-986 sp011367965, 95.0, 77.98, 0.34; GCA_011332615.1, s__PALSA-986 sp011332615, 95.0, 77.89, 0.37; GCA_003141855.1, s__PALSA-986 sp003141855, 95.0, 77.57, 0.34; GCA_903901015.1, s__PALSA-986 sp903901015, 95.0, 77.51, 0.31; GCA_003151735.1, s__PALSA-986 sp003151735, 95.0, 77.45, 0.28; GCA_012515445.1, s__PALSA-986 sp012515445, 95.0, 77.37, 0.3; GCA_003589585.1, s__PALSA-98…	64.69	11	0.954361	N/A
refined_metabat2_sk3a_bin_38-contigs	sk3a_MAG62	0.333333	d__Archaea;p__Thermoproteota;c__Nitrososphaeria;o__Nitrososphaerales;f__Nitrosopumilaceae;g__Nitrosarchaeum;s__	N/A	N/A	N/A	N/A	N/A	GCA_016234975.1	95	d__Archaea;p__Thermoproteota;c__Nitrososphaeria;o__Nitrososphaerales;f__Nitrosopumilaceae;g__Nitrosarchaeum;s__Nitrosarchaeum sp016234975	87.67	0.71	d__Archaea;p__Thermoproteota;c__Nitrososphaeria;o__Nitrososphaerales;f__Nitrosopumilaceae;g__Nitrosarchaeum;s__	taxonomic classification defined by topology and ANI	N/A	GCA_003569705.1, s__Nitrosarchaeum sp003569705, 95.0, 87.91, 0.93; GCA_009697485.1, s__Nitrosarchaeum sp009697485, 95.0, 87.7, 0.61; GCA_005798405.1, s__Nitrosarchaeum sp005798405, 95.0, 87.46, 0.85; GCA_013140415.1, s__Nitrosarchaeum sp013140415, 95.0, 87.29, 0.6; GCA_004297665.1, s__Nitrosarchaeum sp004297665, 95.0, 87.23, 0.57; GCA_012030815.1, s__Nitrosarchaeum sp012030815, 95.0, 84.59, 0.59;…	66.22	11	0.980244	Genome not assigned to closest species as it falls outside its pre-defined ANI radius
refined_metabat2_sk3a_bin_40-contigs	sk3a_MAG63	0	d__Archaea;p__Thermoplasmatota;c__Thermoplasmata;o__UBA10834;f__UBA10834;g__COMBO-56-21;s__	N/A	N/A	N/A	N/A	N/A	GCA_016930135.1	95	d__Archaea;p__Thermoplasmatota;c__Thermoplasmata;o__UBA10834;f__UBA10834;g__COMBO-56-21;s__COMBO-56-21 sp016930135	78.78	0.47	d__Archaea;p__Thermoplasmatota;c__Thermoplasmata;o__UBA10834;f__UBA10834;g__COMBO-56-21;s__	taxonomic classification defined by topology and ANI	N/A	GCA_001800675.1, s__COMBO-56-21 sp001800675, 95.0, 78.74, 0.31; GCA_018814355.1, s__COMBO-56-21 sp018814355, 95.0, 77.96, 0.35; GCA_001800815.1, s__COMBO-56-21 sp001800815, 95.0, 77.68, 0.37	79.5	11	0.917939	N/A
refined_metabat2_sk3a_bin_50-contigs	sk3a_MAG64	1	d__Bacteria;p__Nitrospinota;c__UBA7883;o__UBA7883;f__;g__;s__	N/A	N/A	N/A	N/A	N/A	N/A	N/A	N/A	N/A	N/A	d__Bacteria;p__Nitrospinota;c__UBA7883;o__UBA7883;f__;g__;s__	taxonomic novelty determined using RED	classification based on placement in class-level tree	N/A	92.69	11	0.738186	N/A
refined_concoct_sk3b_bin_121-contigs	sk3b_MAG65	0.333333	d__Archaea;p__Thermoproteota;c__Nitrososphaeria;o__Nitrososphaerales;f__Nitrosopumilaceae;g__Nitrosarchaeum;s__	N/A	N/A	N/A	N/A	N/A	N/A	N/A	N/A	N/A	N/A	d__Archaea;p__Thermoproteota;c__Nitrososphaeria;o__Nitrososphaerales;f__Nitrosopumilaceae;g__Nitrosarchaeum;s__	taxonomic classification defined by topology and ANI	N/A	GCA_003569705.1, s__Nitrosarchaeum sp003569705, 95.0, 88.33, 0.97; GCA_016234975.1, s__Nitrosarchaeum sp016234975, 95.0, 87.77, 0.88; GCA_005798405.1, s__Nitrosarchaeum sp005798405, 95.0, 87.6, 0.96; GCA_013140415.1, s__Nitrosarchaeum sp013140415, 95.0, 87.33, 0.71; GCA_009697485.1, s__Nitrosarchaeum sp009697485, 95.0, 86.73, 0.62; GCA_004297665.1, s__Nitrosarchaeum sp004297665, 95.0, 86.62, 0.77…	55.46	11	0.971705	Genome not assigned to closest species as it falls outside its pre-defined ANI radius
refined_concoct_sk3b_bin_127_sub-contigs	sk3b_MAG66	0	d__Bacteria;p__Edwardsbacteria;c__AC1;o__AC1;f__EtOH8;g__UBA2226;s__	N/A	N/A	N/A	N/A	N/A	N/A	N/A	N/A	N/A	N/A	d__Bacteria;p__Edwardsbacteria;c__AC1;o__AC1;f__EtOH8;g__UBA2226;s__	taxonomic novelty determined using RED	classification based on placement in class-level tree	N/A	42.3	11	0.909855	N/A
refined_concoct_sk3b_bin_63_sub-contigs	sk3b_MAG67	0	d__Bacteria;p__Spirochaetota;c__B62-G9;o__B62-G9;f__B62-G9;g__;s__	N/A	N/A	N/A	N/A	N/A	N/A	N/A	N/A	N/A	N/A	d__Bacteria;p__Spirochaetota;c__B62-G9;o__B62-G9;f__B62-G9;g__;s__	taxonomic novelty determined using RED	classification based on placement in class-level tree	N/A	28.06	11	0.794518	N/A
refined_maxbin2_sk3b_bin031-contigs	sk3b_MAG68	0	d__Archaea;p__Thermoplasmatota;c__Thermoplasmata;o__UBA10834;f__UBA10834;g__UBA9653;s__	N/A	N/A	N/A	N/A	N/A	N/A	N/A	N/A	N/A	N/A	d__Archaea;p__Thermoplasmatota;c__Thermoplasmata;o__UBA10834;f__UBA10834;g__UBA9653;s__	taxonomic classification defined by topology and ANI	N/A	GCA_013329135.1, s__UBA9653 sp9653u, 95.0, 82.99, 0.68; GCA_011391345.1, s__UBA9653 sp011391345, 95.0, 82.38, 0.4; GCA_018818785.1, s__UBA9653 sp018818785, 95.0, 77.26, 0.37	73.65	11	0.940828	Genome not assigned to closest species as it falls outside its pre-defined ANI radius
refined_metabat2_sk3b_bin_12-contigs	sk3b_MAG69	0	d__Archaea;p__Thermoproteota;c__Methanomethylicia;o__Methanomethylicales;f__Methanomethylicaceae;g__JACTUC01;s__	N/A	N/A	N/A	N/A	N/A	GCA_015660995.1	95	d__Archaea;p__Thermoproteota;c__Methanomethylicia;o__Methanomethylicales;f__Methanomethylicaceae;g__JACTUC01;s__JACTUC01 sp015660995	81.08	0.16	d__Archaea;p__Thermoproteota;c__Methanomethylicia;o__Methanomethylicales;f__Methanomethylicaceae;g__;s__	taxonomic classification defined by topology and ANI	N/A	N/A	38.76	11	0.918092	N/A
refined_metabat2_sk3b_bin_18-contigs	sk3b_MAG70	0	d__Bacteria;p__Patescibacteria;c__Microgenomatia;o__GWA2-44-7;f__UBA8517;g__;s__	N/A	N/A	N/A	N/A	N/A	N/A	N/A	N/A	N/A	N/A	d__Bacteria;p__Patescibacteria;c__Microgenomatia;o__GWA2-44-7;f__UBA8517;g__;s__	taxonomic classification fully defined by topology	classification based on placement in class-level tree	N/A	33.16	11	0.769955	N/A
refined_metabat2_sk3b_bin_19-contigs	sk3b_MAG71	0.333333	d__Bacteria;p__Acidobacteriota;c__Aminicenantia;o__Aminicenantales;f__RBG-16-66-30;g__RBG-16-66-30;s__	N/A	N/A	N/A	N/A	N/A	GCA_011048485.1	95	d__Bacteria;p__Acidobacteriota;c__Aminicenantia;o__Aminicenantales;f__RBG-16-66-30;g__RBG-16-66-30;s__RBG-16-66-30 sp011048485	83.37	0.62	d__Bacteria;p__Acidobacteriota;c__Aminicenantia;o__Aminicenantales;f__RBG-16-66-30;g__RBG-16-66-30;s__	taxonomic classification defined by topology and ANI	classification based on placement in class-level tree	GCA_017999365.1, s__RBG-16-66-30 sp012516875, 95.0, 85.83, 0.91; GCA_017883305.1, s__RBG-16-66-30 sp017883305, 95.0, 85.22, 0.92; GCA_001775715.1, s__RBG-16-66-30 sp001775715, 95.0, 84.92, 0.7; GCA_001775755.1, s__RBG-16-66-30 sp001775755, 95.0, 84.72, 0.84; GCA_014894455.1, s__RBG-16-66-30 sp014894455, 95.0, 83.85, 0.91; GCA_001773855.1, s__RBG-16-66-30 sp001773855, 95.0, 83.38, 0.63; GCA_016867…	42.41	11	0.946487	Genome not assigned to closest species as it falls outside its pre-defined ANI radius
refined_metabat2_sk3b_bin_29-contigs	sk3b_MAG72	0	d__Bacteria;p__Nitrospirota;c__Nitrospiria;o__Nitrospirales;f__Nitrospiraceae;g__Palsa-1315;s__Palsa-1315 sp016219645	GCA_016219645.1	95	d__Bacteria;p__Nitrospirota;c__Nitrospiria;o__Nitrospirales;f__Nitrospiraceae;g__Palsa-1315;s__Palsa-1315 sp016219645	97.34	0.93	GCA_016219645.1	95	d__Bacteria;p__Nitrospirota;c__Nitrospiria;o__Nitrospirales;f__Nitrospiraceae;g__Palsa-1315;s__Palsa-1315 sp016219645	97.34	0.93	d__Bacteria;p__Nitrospirota;c__Nitrospiria;o__Nitrospirales;f__Nitrospiraceae;g__Palsa-1315;s__	taxonomic classification defined by topology and ANI	topological placement and ANI have congruent species assignments	GCA_013388555.1, s__Palsa-1315 sp013388555, 95.0, 87.73, 0.83; GCA_005239475.1, s__Palsa-1315 sp005239475, 95.0, 82.3, 0.72; GCA_005887945.1, s__Palsa-1315 sp005887945, 95.0, 82.27, 0.67; GCA_003135435.1, s__Palsa-1315 sp003135435, 95.0, 82.19, 0.75; GCA_002869895.2, s__Palsa-1315 sp002869895, 95.0, 81.91, 0.74; GCA_013140715.1, s__Palsa-1315 sp013140715, 95.0, 81.79, 0.79; GCA_005877535.1, s__Pa…	82.27	11	N/A	N/A
refined_metabat2_sk3b_bin_31-contigs	sk3b_MAG73	0.333333	d__Bacteria;p__Myxococcota;c__Myxococcia;o__Myxococcales;f__Myxococcaceae;g__FEN-1143;s__	N/A	N/A	N/A	N/A	N/A	GCA_003153055.1	95	d__Bacteria;p__Myxococcota;c__Myxococcia;o__Myxococcales;f__Myxococcaceae;g__FEN-1143;s__FEN-1143 sp003153055	85.01	0.86	d__Bacteria;p__Myxococcota;c__Myxococcia;o__Myxococcales;f__Myxococcaceae;g__FEN-1143;s__	taxonomic classification defined by topology and ANI	classification based on placement in class-level tree	GCA_903911905.1, s__FEN-1143 sp903911905, 95.0, 79.39, 0.57	49.64	11	0.978684	Genome not assigned to closest species as it falls outside its pre-defined ANI radius
refined_metabat2_sk3b_bin_36-contigs	sk3b_MAG74	0	d__Bacteria;p__Krumholzibacteriota;c__Krumholzibacteria;o__Krumholzibacteriales;f__Krumholzibacteriaceae;g__SSS58A;s__	N/A	N/A	N/A	N/A	N/A	GCA_017885175.1	95	d__Bacteria;p__Krumholzibacteriota;c__Krumholzibacteria;o__Krumholzibacteriales;f__Krumholzibacteriaceae;g__SSS58A;s__SSS58A sp017885175	82.09	0.52	d__Bacteria;p__Krumholzibacteriota;c__Krumholzibacteria;o__Krumholzibacteriales;f__Krumholzibacteriaceae;g__SSS58A;s__	taxonomic classification defined by topology and ANI	classification based on placement in class-level tree	GCA_002403075.1, s__SSS58A sp002403075, 95.0, 79.56, 0.46; GCA_002403295.1, s__SSS58A sp002403295, 95.0, 79.16, 0.45	62.43	11	0.941101	Genome not assigned to closest species as it falls outside its pre-defined ANI radius
refined_metabat2_sk3b_bin_42-contigs	sk3b_MAG75	0	d__Archaea;p__Thermoplasmatota;c__Thermoplasmata;o__UBA10834;f__UBA10834;g__COMBO-56-21;s__	N/A	N/A	N/A	N/A	N/A	GCA_016930135.1	95	d__Archaea;p__Thermoplasmatota;c__Thermoplasmata;o__UBA10834;f__UBA10834;g__COMBO-56-21;s__COMBO-56-21 sp016930135	78.94	0.51	d__Archaea;p__Thermoplasmatota;c__Thermoplasmata;o__UBA10834;f__UBA10834;g__COMBO-56-21;s__	taxonomic classification defined by topology and ANI	N/A	GCA_001800675.1, s__COMBO-56-21 sp001800675, 95.0, 78.58, 0.3; GCA_001800815.1, s__COMBO-56-21 sp001800815, 95.0, 78.12, 0.31; GCA_018814355.1, s__COMBO-56-21 sp018814355, 95.0, 77.94, 0.34	72.99	11	0.918906	Genome not assigned to closest species as it falls outside its pre-defined ANI radius
refined_metabat2_sk3b_bin_45_sub-contigs	sk3b_MAG76	0	d__Bacteria;p__Desulfobacterota;c__Desulfomonilia;o__UBA1062;f__UBA1062;g__MWEI01;s__	N/A	N/A	N/A	N/A	N/A	GCA_017992605.1	95	d__Bacteria;p__Desulfobacterota;c__Desulfomonilia;o__UBA1062;f__UBA1062;g__MWEI01;s__MWEI01 sp002071045	81.41	0.74	d__Bacteria;p__Desulfobacterota;c__Desulfomonilia;o__UBA1062;f__UBA1062;g__MWEI01;s__	taxonomic classification defined by topology and ANI	classification based on placement in class-level tree	N/A	40.97	11	0.960374	Genome not assigned to closest species as it falls outside its pre-defined ANI radius
refined_metabat2_sk3b_bin_47-contigs	sk3b_MAG77	0.666667	d__Bacteria;p__Nitrospirota;c__Thermodesulfovibrionia;o__Thermodesulfovibrionales;f__SM23-35;g__UBA2194;s__	N/A	N/A	N/A	N/A	N/A	GCA_018262395.1	95	d__Bacteria;p__Nitrospirota;c__Thermodesulfovibrionia;o__Thermodesulfovibrionales;f__SM23-35;g__UBA2194;s__UBA2194 sp018262395	90.83	0.54	d__Bacteria;p__Nitrospirota;c__Thermodesulfovibrionia;o__Thermodesulfovibrionales;f__SM23-35;g__UBA2194;s__	taxonomic classification defined by topology and ANI	classification based on placement in class-level tree	GCA_016873615.1, s__UBA2194 sp016873615, 95.0, 77.11, 0.21; GCA_002328665.1, s__UBA2194 sp002328665, 95.0, 77.05, 0.14; GCA_011367585.1, s__UBA2194 sp011367585, 95.0, 76.91, 0.17; GCA_013388435.1, s__UBA2194 sp013388435, 95.0, 76.74, 0.05	77.88	11	0.970246	Genome not assigned to closest species as it falls outside its pre-defined ANI radius
refined_metabat2_sk3b_bin_49-contigs	sk3b_MAG78	0.166667	d__Bacteria;p__Proteobacteria;c__Gammaproteobacteria;o__Burkholderiales;f__Gallionellaceae;g__Sideroxydans;s__	N/A	N/A	N/A	N/A	N/A	GCA_018820925.1	95	d__Bacteria;p__Proteobacteria;c__Gammaproteobacteria;o__Burkholderiales;f__Gallionellaceae;g__Sideroxydans;s__Sideroxydans sp018820925	82.7	0.82	d__Bacteria;p__Proteobacteria;c__Gammaproteobacteria;o__Burkholderiales;f__Gallionellaceae;g__Sideroxydans;s__	taxonomic classification defined by topology and ANI	classification based on placement in class-level tree	GCA_016235045.1, s__Sideroxydans sp016235045, 95.0, 83.41, 0.85; GCA_016208015.1, s__Sideroxydans sp016208015, 95.0, 83.23, 0.79; GCA_003445795.1, s__Sideroxydans sp003445795, 95.0, 82.84, 0.76; GCA_016214695.1, s__Sideroxydans sp016214695, 95.0, 82.58, 0.81; GCA_018813765.1, s__Sideroxydans sp018813765, 95.0, 82.44, 0.82; GCF_000025705.1, s__Sideroxydans lithotrophicus, 95.0, 81.54, 0.74; GCA_01…	59.23	11	0.96842	Genome not assigned to closest species as it falls outside its pre-defined ANI radius
refined_metabat2_sk3b_bin_53-contigs	sk3b_MAG79	0	d__Archaea;p__Halobacteriota;c__Methanosarcinia;o__Methanotrichales;f__Methanotrichaceae;g__Methanothrix;s__Methanothrix sp002256595	GCA_002256595.1	95	d__Archaea;p__Halobacteriota;c__Methanosarcinia;o__Methanotrichales;f__Methanotrichaceae;g__Methanothrix;s__Methanothrix sp002256595	96.26	0.94	N/A	N/A	N/A	N/A	N/A	d__Archaea;p__Halobacteriota;c__Methanosarcinia;o__Methanotrichales;f__Methanotrichaceae;g__Methanothrix;s__	ANI	topological placement and ANI have incongruent species assignments	GCA_002256595.1, s__Methanothrix sp002256595, 95.0, 96.26, 0.94; GCA_017994055.1, s__Methanothrix sp017994055, 95.0, 85.47, 0.78; GCA_002505805.1, s__Methanothrix sp002505805, 95.0, 84.78, 0.94; GCA_011391755.1, s__Methanothrix sp011391755, 95.0, 80.48, 0.39; GCA_016927055.1, s__Methanothrix sp016927055, 95.0, 80.3, 0.72; GCA_902385025.1, s__Methanothrix sp902385025, 95.0, 79.92, 0.5; GCA_0180528…	35.58	11	N/A	Genome has more than 11.3% of markers with multiple hits
refined_metabat2_sk3b_bin_56-contigs	sk3b_MAG80	0	d__Archaea;p__Thermoproteota;c__Bathyarchaeia;o__B26-1;f__UBA233;g__PALSA-986;s__	N/A	N/A	N/A	N/A	N/A	N/A	N/A	N/A	N/A	N/A	d__Archaea;p__Thermoproteota;c__Bathyarchaeia;o__B26-1;f__UBA233;g__PALSA-986;s__	ANI	N/A	GCA_011332615.1, s__PALSA-986 sp011332615, 95.0, 78.2, 0.35; GCA_012515445.1, s__PALSA-986 sp012515445, 95.0, 77.91, 0.26; GCA_011367965.1, s__PALSA-986 sp011367965, 95.0, 77.85, 0.35; GCA_003151735.1, s__PALSA-986 sp003151735, 95.0, 77.77, 0.26; GCA_012513715.1, s__PALSA-986 sp012513715, 95.0, 77.76, 0.09; GCA_003141855.1, s__PALSA-986 sp003141855, 95.0, 77.74, 0.32; GCA_009783705.1, s__PALSA-98…	78.42	11	0.954319	N/A
refined_metabat2_sk3b_bin_58-contigs	sk3b_MAG81	0.166667	d__Bacteria;p__Desulfobacterota;c__SM23-61;o__SM23-61;f__SM23-61;g__SM23-61;s__	N/A	N/A	N/A	N/A	N/A	GCA_001304105.1	95	d__Bacteria;p__Desulfobacterota;c__SM23-61;o__SM23-61;f__SM23-61;g__SM23-61;s__SM23-61 sp001304105	86.12	0.68	d__Bacteria;p__Desulfobacterota;c__SM23-61;o__SM23-61;f__SM23-61;g__SM23-61;s__	taxonomic classification defined by topology and ANI	classification based on placement in class-level tree	GCA_003154025.1, s__SM23-61 sp003154025, 95.0, 80.27, 0.58; GCA_013388675.1, s__SM23-61 sp013388675, 95.0, 79.88, 0.56	71.82	11	0.939095	Genome not assigned to closest species as it falls outside its pre-defined ANI radius
