# Supplementary material for: Mining-impacted rice paddies select for Archaeal methylators and reveal a putative (Archaeal) regulator of mercury methylation
Source: ISME Commun. 2023 Jul 15;3:74. doi: 10.1038/s43705-023-00277-x (PMC10349881; doi:10.1038/s43705-023-00277-x)
Supplement: Supplementary file 9 — Supplementary Table S8 [file 43705_2023_277_MOESM9_ESM.xlsx]

## Sheet: gy20_kegg_unnormalized_deseq_re
		All sites comparison						Huaxi vs Gouxi					Huaxi vs Sikeng					Gouxi vs Sikeng
Feature ID	Feature Name	baseMean	log2FoldChange	lfcSE	stat	pvalue	padj	log2FoldChange	lfcSE	stat	pvalue	padj	log2FoldChange	lfcSE	stat	pvalue	padj	log2FoldChange	lfcSE	stat	pvalue	padj
K10944	pmoA-amoA; methane/ammonia monooxygenase subunit A [EC:1.14.18.3 1.14.99.39]	75.5616	-0.091465	0.314813	-0.290538	0.771405	0.781423	-0.323967	0.315692	-1.02621	0.304793	0.370215	-0.232502	0.316493	-0.734619	0.462571	0.496888	0.091465	0.314813	0.290538	0.771405	0.781423
K10945	pmoB-amoB; methane/ammonia monooxygenase subunit B	80.729	0.309722	0.286263	1.08195	0.279275	0.330052	-0.579628	0.290929	-1.99234	0.0463339	0.0903511	-0.889351	0.289842	-3.0684	0.0021521	0.00310139	-0.309722	0.286263	-1.08195	0.279275	0.330052
K10946	pmoC-amoC; methane/ammonia monooxygenase subunit C	186.737	-1.38621	0.366289	-3.78447	0.000154035	0.00030807	0.233036	0.362149	0.643479	0.519913	0.571172	1.61925	0.36597	4.42453	9.67e-06	1.68e-05	1.38621	0.366289	3.78447	0.000154035	0.00030807
K00200	fwdA, fmdA; formylmethanofuran dehydrogenase subunit A [EC:1.2.7.12]	270.62	2.01725	0.224905	8.96935	2.98e-19	1.79e-18	0.709364	0.227136	3.12309	0.00178964	0.00581634	-1.30789	0.222428	-5.88005	4.1e-09	9.69e-09	-2.01725	0.224905	-8.96935	2.98e-19	1.79e-18
K00201	fwdB, fmdB; formylmethanofuran dehydrogenase subunit B [EC:1.2.7.12]	353.496	2.30566	0.174686	13.1988	8.91e-40	3.48e-38	0.599969	0.177789	3.37461	0.000739206	0.00270213	-1.70569	0.172295	-9.89979	4.17e-23	2.71e-22	-2.30566	0.174686	-13.1988	8.91e-40	3.48e-38
K00202	fwdC, fmdC; formylmethanofuran dehydrogenase subunit C [EC:1.2.7.12]	136.993	2.73804	0.26174	10.4609	1.31e-25	1.13e-24	0.525138	0.269518	1.94844	0.0513629	0.0959299	-2.2129	0.257222	-8.60309	7.76e-18	3.36e-17	-2.73804	0.26174	-10.4609	1.31e-25	1.13e-24
K00203	fwdD, fmdD; formylmethanofuran dehydrogenase subunit D [EC:1.2.7.12]	167.301	2.51876	0.209314	12.0334	2.37e-33	4.62e-32	0.89983	0.214267	4.19957	2.67e-05	0.000148994	-1.61893	0.202614	-7.9902	1.35e-15	4.78e-15	-2.51876	0.209314	-12.0334	2.37e-33	4.62e-32
K03388	hdrA2; heterodisulfide reductase subunit A2 [EC:1.8.7.3 1.8.98.4 1.8.98.5 1.8.98.6]	1878.77	1.42908	0.138989	10.282	8.49e-25	5.52e-24	-0.764009	0.140229	-5.4483	5.09e-08	4.41e-07	-2.19309	0.139654	-15.7037	1.43e-55	2.78e-54	-1.42908	0.138989	-10.282	8.49e-25	5.52e-24
K03389	hdrB2; heterodisulfide reductase subunit B2 [EC:1.8.7.3 1.8.98.4 1.8.98.5 1.8.98.6]	1687.64	0.888846	0.105291	8.4418	3.13e-17	1.63e-16	-0.357268	0.106134	-3.36619	0.000762138	0.00270213	-1.24611	0.105626	-11.7974	4.03e-32	3.93e-31	-0.888846	0.105291	-8.4418	3.13e-17	1.63e-16
K03390	hdrC2; heterodisulfide reductase subunit C2 [EC:1.8.7.3 1.8.98.4 1.8.98.5 1.8.98.6]	2427.69	1.17931	0.113704	10.3718	3.33e-25	2.6e-24	-0.0923473	0.114235	-0.808396	0.418862	0.466732	-1.27166	0.113764	-11.178	5.22e-29	4.53e-28	-1.17931	0.113704	-10.3718	3.33e-25	2.6e-24
K08264	hdrD; heterodisulfide reductase subunit D [EC:1.8.98.1]	1928.55	1.5382	0.138041	11.1431	7.74e-29	8.62e-28	-0.438906	0.139044	-3.1566	0.00159619	0.00541317	-1.97711	0.138403	-14.2852	2.71e-46	4.22e-45	-1.5382	0.138041	-11.1431	7.74e-29	8.62e-28
K14083	mttB; trimethylamine---corrinoid protein Co-methyltransferase [EC:2.1.1.250]	2304.08	1.39145	0.163032	8.53484	1.4e-17	7.82e-17	0.495335	0.163272	3.0338	0.00241493	0.00753459	-0.896115	0.162807	-5.50415	3.71e-08	8.27e-08	-1.39145	0.163032	-8.53484	1.4e-17	7.82e-17
K00578	mtrB; tetrahydromethanopterin S-methyltransferase subunit B [EC:2.1.1.86]	64.4591	3.19272	0.850294	3.75485	0.000173448	0.000329974	-0.807619	0.868646	-0.929746	0.352503	0.410376	-4.00034	0.858774	-4.6582	3.19e-06	5.79e-06	-3.19272	0.850294	-3.75485	0.000173448	0.000329974
K00579	mtrC; tetrahydromethanopterin S-methyltransferase subunit C [EC:2.1.1.86]	57.078	2.58687	0.726149	3.56246	0.000367401	0.000682316	-1.05573	0.745826	-1.41552	0.156918	0.226659	-3.6426	0.737368	-4.94001	7.81e-07	1.52e-06	-2.58687	0.726149	-3.56246	0.000367401	0.000682316
K00399	mcrA; methyl-coenzyme M reductase alpha subunit [EC:2.8.4.1]	82.8742	2.40624	0.759079	3.16995	0.00152467	0.00276569	-1.03344	0.770576	-1.34113	0.179879	0.250877	-3.43968	0.765621	-4.49267	7.03e-06	1.25e-05	-2.40624	0.759079	-3.16995	0.00152467	0.00276569
K16176	mtmB; methylamine---corrinoid protein Co-methyltransferase [EC:2.1.1.248]	165.363	2.17642	0.29489	7.38046	1.58e-13	6.48e-13	-0.847021	0.305986	-2.76817	0.00563719	0.0146567	-3.02344	0.300597	-10.0581	8.46e-24	6e-23	-2.17642	0.29489	-7.38046	1.58e-13	6.48e-13
K16178	mtbB; dimethylamine---corrinoid protein Co-methyltransferase [EC:2.1.1.249]	77.195	0.873898	0.38732	2.25627	0.024054	0.0367885	-2.65343	0.419017	-6.33252	2.41e-10	3.76e-09	-3.52733	0.41673	-8.4643	2.58e-17	9.57e-17	-0.873898	0.38732	-2.25627	0.024054	0.0367885
K04480	mtaB; methanol---5-hydroxybenzimidazolylcobamide Co-methyltransferase [EC:2.1.1.90]	62.2353	0.268524	0.500235	0.536797	0.591408	0.606971	0.817999	0.497971	1.64266	0.100453	0.153634	0.549475	0.497037	1.1055	0.268943	0.304022	-0.268524	0.500235	-0.536797	0.591408	0.606971
K00925	ackA; acetate kinase [EC:2.7.2.1]	1725.12	-0.313009	0.129151	-2.42359	0.015368	0.0260587	-0.142592	0.129008	-1.10529	0.269032	0.341876	0.170417	0.129226	1.31875	0.187253	0.21479	0.313009	0.129151	2.42359	0.015368	0.0260587
K00625	pta; phosphate acetyltransferase [EC:2.3.1.8]	608.404	-0.441661	0.183612	-2.4054	0.0161547	0.02681	0.186145	0.182791	1.01835	0.308513	0.370215	0.627806	0.183435	3.4225	0.000620472	0.000967936	0.441661	0.183612	2.4054	0.0161547	0.02681
K01895	ACSS1_2, acs; acetyl-CoA synthetase [EC:6.2.1.1]	3306.08	-0.424722	0.0918005	-4.62658	3.72e-06	8.28e-06	0.0527639	0.0915623	0.576263	0.564438	0.609279	0.477486	0.0917827	5.20235	1.97e-07	4.04e-07	0.424722	0.0918005	4.62658	3.72e-06	8.28e-06
K00370	narG, narZ, nxrA; nitrate reductase / nitrite oxidoreductase, alpha subunit [EC:1.7.5.1 1.7.99.-]	890.579	-0.555696	0.118322	-4.69646	2.65e-06	6.26e-06	-0.229243	0.117802	-1.946	0.0516546	0.0959299	0.326452	0.118565	2.75336	0.00589867	0.00793269	0.555696	0.118322	4.69646	2.65e-06	6.26e-06
K00371	narH, narY, nxrB; nitrate reductase / nitrite oxidoreductase, beta subunit [EC:1.7.5.1 1.7.99.-]	1193.5	-0.646349	0.110145	-5.86818	4.41e-09	1.32e-08	-0.189253	0.109583	-1.72703	0.0841628	0.133973	0.457096	0.110303	4.14402	3.41e-05	5.66e-05	0.646349	0.110145	5.86818	4.41e-09	1.32e-08
K00374	narI, narV; nitrate reductase gamma subunit [EC:1.7.5.1 1.7.99.-]	365.956	-0.264134	0.146089	-1.80804	0.0706005	0.0966112	-0.264207	0.145913	-1.81071	0.0701853	0.121655	-7.31e-05	0.146672	-0.000498537	0.999602	0.999602	0.264134	0.146089	1.80804	0.0706005	0.0966112
K02567	napA; nitrate reductase (cytochrome) [EC:1.9.6.1]	242.946	-0.0271112	0.280882	-0.0965216	0.923106	0.923106	0.611775	0.279636	2.18775	0.0286875	0.0604764	0.638887	0.279855	2.28292	0.0224351	0.0286876	0.0271112	0.280882	0.0965216	0.923106	0.923106
K02568	napB; nitrate reductase (cytochrome), electron transfer subunit	158.841	0.506522	0.213154	2.37632	0.0174862	0.028415	0.98057	0.211399	4.63847	3.51e-06	2.74e-05	0.474048	0.209423	2.26359	0.0235993	0.0296894	-0.506522	0.213154	-2.37632	0.0174862	0.028415
K00362	nirB; nitrite reductase (NADH) large subunit [EC:1.7.1.15]	595.168	-0.744301	0.159107	-4.67799	2.9e-06	6.65e-06	0.00437899	0.157887	0.027735	0.977874	0.990573	0.74868	0.159106	4.70555	2.53e-06	4.7e-06	0.744301	0.159107	4.67799	2.9e-06	6.65e-06
K00363	nirD; nitrite reductase (NADH) small subunit [EC:1.7.1.15]	533.926	-1.27558	0.211781	-6.02311	1.71e-09	5.8e-09	0.3368	0.209362	1.6087	0.107682	0.161523	1.61238	0.211498	7.62362	2.47e-14	8.02e-14	1.27558	0.211781	6.02311	1.71e-09	5.8e-09
K03385	nrfA; nitrite reductase (cytochrome c-552) [EC:1.7.2.2]	1506.85	-0.150318	0.109939	-1.36728	0.171537	0.219342	0.397949	0.109479	3.63494	0.000278043	0.00127573	0.548267	0.109669	4.99927	5.75e-07	1.15e-06	0.150318	0.109939	1.36728	0.171537	0.219342
K15876	nrfH; cytochrome c nitrite reductase small subunit	722.801	0.105701	0.111004	0.95222	0.340985	0.385462	1.04198	0.10953	9.5132	1.85e-21	1.44e-19	0.93628	0.109461	8.55355	1.19e-17	4.65e-17	-0.105701	0.111004	-0.95222	0.340985	0.385462
K17222	soxA; L-cysteine S-thiosulfotransferase [EC:2.8.5.2]	444.596	-0.128627	0.12201	-1.05424	0.291775	0.334683	-0.298178	0.122245	-2.43917	0.0147209	0.0337715	-0.16955	0.122679	-1.38207	0.16695	0.19436	0.128627	0.12201	1.05424	0.291775	0.334683
K17223	soxX; L-cysteine S-thiosulfotransferase [EC:2.8.5.2]	503.706	-0.179957	0.139834	-1.28693	0.198119	0.249247	0.246414	0.138955	1.77334	0.0761718	0.126413	0.426371	0.139441	3.05772	0.00223031	0.0031065	0.179957	0.139834	1.28693	0.198119	0.249247
K17226	soxY; sulfur-oxidizing protein SoxY	506.347	-0.0754187	0.120199	-0.62745	0.530364	0.551579	-0.161154	0.120229	-1.3404	0.180117	0.250877	-0.0857357	0.120521	-0.711378	0.47685	0.502626	0.0754187	0.120199	0.62745	0.530364	0.551579
K17227	soxZ; sulfur-oxidizing protein SoxZ	619.877	-0.166374	0.109583	-1.51824	0.128953	0.17048	-0.234761	0.109578	-2.14242	0.0321598	0.0660123	-0.0683874	0.109997	-0.621718	0.534128	0.555493	0.166374	0.109583	1.51824	0.128953	0.17048
K17224	soxB; S-sulfosulfanyl-L-cysteine sulfohydrolase [EC:3.1.6.20]	571.318	0.11425	0.166303	0.687	0.492083	0.525787	-0.498911	0.167055	-2.98651	0.00282177	0.00815178	-0.613161	0.167009	-3.67142	0.000241202	0.000383954	-0.11425	0.166303	-0.687	0.492083	0.525787
K17225	soxC; sulfane dehydrogenase subunit SoxC	274	-0.662163	0.228109	-2.90284	0.00369792	0.0065554	1.2745	0.223365	5.70589	1.16e-08	1.5e-07	1.93666	0.225897	8.57321	1.01e-17	4.13e-17	0.662163	0.228109	2.90284	0.00369792	0.0065554
K22622	soxD; S-disulfanyl-L-cysteine oxidoreductase SoxD [EC:1.8.2.6]	209.609	-1.41141	0.248825	-5.67231	1.41e-08	3.92e-08	1.02814	0.239951	4.28479	1.83e-05	0.000109748	2.43955	0.246889	9.88115	5.03e-23	3.02e-22	1.41141	0.248825	5.67231	1.41e-08	3.92e-08
K11180	dsrA; dissimilatory sulfite reductase alpha subunit [EC:1.8.99.5]	972.117	0.32101	0.138689	2.31461	0.0206343	0.0328465	-0.557158	0.139481	-3.99451	6.48e-05	0.000337102	-0.878168	0.139285	-6.30485	2.88e-10	7.76e-10	-0.32101	0.138689	-2.31461	0.0206343	0.0328465
K11181	dsrB; dissimilatory sulfite reductase beta subunit [EC:1.8.99.5]	764.194	0.188597	0.125791	1.49928	0.1338	0.17394	-0.716217	0.12698	-5.64038	1.7e-08	1.89e-07	-0.904814	0.126855	-7.13264	9.85e-13	3.07e-12	-0.188597	0.125791	-1.49928	0.1338	0.17394
K17725	ETHE1; sulfur dioxygenase [EC:1.13.11.18]	229.995	-1.04664	0.176884	-5.9171	3.28e-09	1.02e-08	0.189036	0.172	1.09905	0.271747	0.341876	1.23567	0.176428	7.00383	2.49e-12	7.47e-12	1.04664	0.176884	5.9171	3.28e-09	1.02e-08
K17218	sqr; sulfide:quinone oxidoreductase [EC:1.8.5.4]	1135.07	0.100637	0.0953871	1.05504	0.291408	0.334683	-0.0499978	0.0954768	-0.523664	0.600512	0.632972	-0.150635	0.095447	-1.5782	0.114519	0.137422	-0.100637	0.0953871	-1.05504	0.291408	0.334683
FeGenie-cymA		49.2256	1.49143	0.884331	1.6865	0.0916991	0.123319	2.13132	0.882736	2.41445	0.0157589	0.0351199	0.639896	0.875875	0.73058	0.465036	0.496888	-1.49143	0.884331	-1.6865	0.0916991	0.123319
FeGenie-mtrA		799.081	-0.291174	0.151008	-1.92821	0.0538295	0.07634	0.442173	0.150165	2.94457	0.00323401	0.00900902	0.733347	0.150607	4.86927	1.12e-06	2.13e-06	0.291174	0.151008	1.92821	0.0538295	0.07634
FeGenie-omcF		77.5401	-1.67014	0.345767	-4.83026	1.36e-06	3.32e-06	-0.505638	0.337283	-1.49915	0.133836	0.196965	1.1645	0.347605	3.35008	0.000807885	0.00123559	1.67014	0.345767	4.83026	1.36e-06	3.32e-06
FeGenie-omcS		190.523	-0.701855	0.307229	-2.28447	0.0223439	0.0348565	-0.104401	0.305624	-0.341601	0.732651	0.751932	0.597454	0.307424	1.94342	0.0519656	0.0643384	0.701855	0.307229	2.28447	0.0223439	0.0348565
K12527	ygfK; putative selenate reductase [EC:1.97.1.9]	14.4301	3.14689	1.52153	2.06825	0.038617	0.0557801	1.8314	1.52727	1.19913	0.230476	0.30995	-1.31549	1.49593	-0.879379	0.379196	0.416581	-3.14689	1.52153	-2.06825	0.038617	0.0557801
K12529	ygfM; putative selenate reductase FAD-binding subunit	45.0779	-0.537466	0.828121	-0.649019	0.516326	0.544235	2.17415	0.815464	2.66615	0.00767262	0.0193053	2.71161	0.820601	3.30442	0.000951725	0.00142759	0.537466	0.828121	0.649019	0.516326	0.544235
K00411	UQCRFS1, RIP1, petA; ubiquinol-cytochrome c reductase iron-sulfur subunit [EC:7.1.1.8]	629.853	-0.542104	0.13227	-4.09846	4.16e-05	8.77e-05	-0.116094	0.131458	-0.883122	0.377171	0.426367	0.426011	0.132426	3.21698	0.00129548	0.00190656	0.542104	0.13227	4.09846	4.16e-05	8.77e-05
K00412	CYTB, petB; ubiquinol-cytochrome c reductase cytochrome b subunit	1694	-0.403438	0.10514	-3.83715	0.00012447	0.00025549	0.0594671	0.104747	0.567723	0.570223	0.609279	0.462906	0.105105	4.40421	1.06e-05	1.8e-05	0.403438	0.10514	3.83715	0.00012447	0.00025549
K00413	CYC1, CYT1, petC; ubiquinol-cytochrome c reductase cytochrome c1 subunit	681.907	-0.41305	0.148128	-2.78848	0.00529565	0.00917912	-0.19431	0.147743	-1.31519	0.188445	0.257872	0.21874	0.148348	1.47451	0.140345	0.165862	0.41305	0.148128	2.78848	0.00529565	0.00917912
K02277	coxD, ctaF; cytochrome c oxidase subunit IV [EC:7.1.1.9]	1330.08	-1.43759	0.110652	-12.9919	1.36e-38	3.53e-37	0.853695	0.10775	7.92295	2.32e-15	9.05e-14	2.29128	0.110094	20.8121	3.36e-96	2.62e-94	1.43759	0.110652	12.9919	1.36e-38	3.53e-37
K02276	coxC, ctaE; cytochrome c oxidase subunit III [EC:7.1.1.9]	2633.81	-1.04886	0.0937494	-11.1879	4.67e-29	6.08e-28	0.511536	0.092737	5.51599	3.47e-08	3.38e-07	1.5604	0.0935465	16.6804	1.82e-62	4.73e-61	1.04886	0.0937494	11.1879	4.67e-29	6.08e-28
K02274	coxA, ctaD; cytochrome c oxidase subunit I [EC:7.1.1.9]	2017.91	-1.32171	0.168632	-7.83785	4.58e-15	2.23e-14	0.436604	0.167741	2.60284	0.0092454	0.0225357	1.75832	0.16851	10.4345	1.73e-25	1.35e-24	1.32171	0.168632	7.83785	4.58e-15	2.23e-14
K02275	coxB, ctaC; cytochrome c oxidase subunit II [EC:7.1.1.9]	2170.34	-0.980097	0.0873824	-11.2162	3.4e-29	5.3e-28	0.569839	0.0860934	6.61885	3.62e-11	7.06e-10	1.54994	0.087085	17.798	7.33e-71	2.86e-69	0.980097	0.0873824	11.2162	3.4e-29	5.3e-28
K02300	cyoD; cytochrome o ubiquinol oxidase subunit IV	27.6467	-2.36867	1.12902	-2.09799	0.0359064	0.0528434	-2.08991	1.12591	-1.85621	0.0634242	0.115049	0.278754	1.13766	0.245025	0.806437	0.827659	2.36867	1.12902	2.09799	0.0359064	0.0528434
K00404	ccoN; cytochrome c oxidase cbb3-type subunit I [EC:7.1.1.9]	895.03	-0.38603	0.177162	-2.17896	0.0293343	0.0440015	0.156401	0.176659	0.885326	0.375981	0.426367	0.54243	0.177056	3.0636	0.00218688	0.00310139	0.38603	0.177162	2.17896	0.0293343	0.0440015
K00405	ccoO; cytochrome c oxidase cbb3-type subunit II	936.841	-0.11834	0.0978578	-1.20931	0.226544	0.280483	-0.0972359	0.0977299	-0.994945	0.319763	0.377902	0.0211045	0.0979863	0.215382	0.82947	0.840242	0.11834	0.0978578	1.20931	0.226544	0.280483
K15862	ccoNO; cytochrome c oxidase cbb3-type subunit I/II [EC:7.1.1.9]	49.7099	1.11629	1.37021	0.814689	0.415251	0.449855	2.5116	1.36786	1.83615	0.0663351	0.117594	1.39531	1.36397	1.02297	0.30632	0.341328	-1.11629	1.37021	-0.814689	0.415251	0.449855
K00407	ccoQ; cytochrome c oxidase cbb3-type subunit IV	634.562	0.145068	0.127716	1.13587	0.256011	0.312014	-0.148174	0.128055	-1.15712	0.247224	0.326838	-0.293243	0.127951	-2.29183	0.0219156	0.0284903	-0.145068	0.127716	-1.13587	0.256011	0.312014
K00406	ccoP; cytochrome c oxidase cbb3-type subunit III	1095.84	-0.449113	0.105758	-4.24661	2.17e-05	4.7e-05	0.268955	0.104866	2.56475	0.0103251	0.0244047	0.718068	0.10551	6.80567	1.01e-11	2.8e-11	0.449113	0.105758	4.24661	2.17e-05	4.7e-05
K00425	cydA; cytochrome bd ubiquinol oxidase subunit I [EC:7.1.1.7]	2151.07	-0.597073	0.0926155	-6.44679	1.14e-10	4.24e-10	-0.0432318	0.0921858	-0.468964	0.639096	0.66466	0.553841	0.0926406	5.97838	2.25e-09	5.49e-09	0.597073	0.0926155	6.44679	1.14e-10	4.24e-10
K00426	cydB; cytochrome bd ubiquinol oxidase subunit II [EC:7.1.1.7]	1600.75	-0.15939	0.0861613	-1.8499	0.0643276	0.0895991	0.000149186	0.0859496	0.00173574	0.998615	0.998615	0.159539	0.0861634	1.85159	0.0640848	0.0781033	0.15939	0.0861613	1.8499	0.0643276	0.0895991
K02117	ATPVA, ntpA, atpA; V/A-type H+/Na+-transporting ATPase subunit A [EC:7.1.2.2 7.2.2.1]	469.567	1.18001	0.184064	6.41087	1.45e-10	5.13e-10	0.189309	0.185282	1.02174	0.306906	0.370215	-0.990701	0.183705	-5.39289	6.93e-08	1.5e-07	-1.18001	0.184064	-6.41087	1.45e-10	5.13e-10
K02118	ATPVB, ntpB, atpB; V/A-type H+/Na+-transporting ATPase subunit B	452.567	1.17692	0.168005	7.00526	2.47e-12	9.61e-12	0.304317	0.169184	1.79873	0.0720616	0.122191	-0.872603	0.167357	-5.21402	1.85e-07	3.9e-07	-1.17692	0.168005	-7.00526	2.47e-12	9.61e-12
K02119	ATPVC, ntpC, atpC; V/A-type H+/Na+-transporting ATPase subunit C	500.532	1.29845	0.170694	7.60687	2.81e-14	1.29e-13	0.35637	0.17183	2.07397	0.0380825	0.0761651	-0.94208	0.169994	-5.54186	2.99e-08	6.87e-08	-1.29845	0.170694	-7.60687	2.81e-14	1.29e-13
K15022	fdhB; formate dehydrogenase (NADP+) beta subunit [EC:1.17.1.10]	332.053	-0.232234	0.213024	-1.09018	0.275635	0.330052	0.368385	0.211835	1.73902	0.082032	0.133302	0.600619	0.212447	2.82715	0.0046965	0.00642679	0.232234	0.213024	1.09018	0.275635	0.330052
K00198	cooS, acsA; anaerobic carbon-monoxide dehydrogenase catalytic subunit [EC:1.2.7.4]	836.263	0.703484	0.134389	5.2347	1.65e-07	4.44e-07	-0.595501	0.135851	-4.3835	1.17e-05	7.59e-05	-1.29899	0.135257	-9.60386	7.7e-22	4e-21	-0.703484	0.134389	-5.2347	1.65e-07	4.44e-07
K00196	cooF; anaerobic carbon-monoxide dehydrogenase iron sulfur subunit	1747.82	0.980538	0.172614	5.68054	1.34e-08	3.88e-08	-0.603166	0.173302	-3.48043	0.000500612	0.00205514	-1.5837	0.172978	-9.15552	5.41e-20	2.64e-19	-0.980538	0.172614	-5.68054	1.34e-08	3.88e-08
K14138	acsB; acetyl-CoA synthase [EC:2.3.1.169]	118.391	0.452087	0.522543	0.865168	0.386947	0.425096	-0.883763	0.525477	-1.68183	0.0926019	0.144459	-1.33585	0.524854	-2.54518	0.010922	0.0144393	-0.452087	0.522543	-0.865168	0.386947	0.425096
K00197	cdhE, acsC; acetyl-CoA decarbonylase/synthase, CODH/ACS complex subunit gamma [EC:2.1.1.245]	576.128	1.18014	0.1565	7.54079	4.67e-14	2.02e-13	-0.728546	0.159441	-4.56937	4.89e-06	3.47e-05	-1.90868	0.158129	-12.0704	1.51e-33	1.69e-32	-1.18014	0.1565	-7.54079	4.67e-14	2.02e-13
K00194	cdhD, acsD; acetyl-CoA decarbonylase/synthase, CODH/ACS complex subunit delta [EC:2.1.1.245]	504.889	1.06191	0.204485	5.19306	2.07e-07	5.38e-07	-0.743285	0.206896	-3.59255	0.000327455	0.00141897	-1.80519	0.205881	-8.76814	1.82e-18	8.33e-18	-1.06191	0.204485	-5.19306	2.07e-07	5.38e-07
K00520	merA; mercuric reductase [EC:1.16.1.1]	157.978	1.80815	0.366356	4.93551	7.99e-07	2.01e-06	-0.419431	0.371773	-1.12819	0.259239	0.337011	-2.22758	0.368135	-6.051	1.44e-09	3.74e-09	-1.80815	0.366356	-4.93551	7.99e-07	2.01e-06
K00221	merB; alkylmercury lyase [EC:4.99.1.2]	197.792	-0.295051	0.327882	-0.899868	0.36819	0.410269	0.911431	0.325367	2.80124	0.0050906	0.013692	1.20648	0.326337	3.69705	0.00021812	0.000354445	0.295051	0.327882	0.899868	0.36819	0.410269
K08363	merT; mercuric ion transport protein	186.15	7.1222	0.430799	16.5325	2.14e-61	1.67e-59	3.17224	0.441789	7.18043	6.95e-13	1.81e-11	-3.94996	0.321801	-12.2745	1.24e-34	1.61e-33	-7.1222	0.430799	-16.5325	2.14e-61	1.67e-59
K08364	merP; periplasmic mercuric ion binding protein	254.147	3.21863	0.310777	10.3567	3.9e-25	2.77e-24	1.07749	0.314055	3.4309	0.000601574	0.00234614	-2.14114	0.305956	-6.99818	2.59e-12	7.49e-12	-3.21863	0.310777	-10.3567	3.9e-25	2.77e-24
K08365	merR; MerR family transcriptional regulator, mercuric resistance operon regulatory protein	286.665	2.42711	0.224002	10.8352	2.34e-27	2.29e-26	0.679271	0.227073	2.99142	0.00277686	0.00815178	-1.74783	0.221289	-7.89842	2.82e-15	9.58e-15	-2.42711	0.224002	-10.8352	2.34e-27	2.29e-26
Hg-MATE-Db-hgcA	cA	201.666	1.02918	0.272866	3.77175	0.000162104	0.000316103	-0.616064	0.2768	-2.22567	0.0260365	0.0564125	-1.64525	0.274937	-5.98407	2.18e-09	5.48e-09	-1.02918	0.272866	-3.77175	0.000162104	0.000316103
Hg-MATE-Db-hgcB	cB	370.505	1.33913	0.225145	5.94785	2.72e-09	8.83e-09	-0.898322	0.229204	-3.91932	8.88e-05	0.000432896	-2.23745	0.227578	-9.83158	8.23e-23	4.59e-22	-1.33913	0.225145	-5.94785	2.72e-09	8.83e-09
