# Supplementary material for: Mining-impacted rice paddies select for Archaeal methylators and reveal a putative (Archaeal) regulator of mercury methylation
Source: ISME Commun. 2023 Jul 15;3:74. doi: 10.1038/s43705-023-00277-x (PMC10349881; doi:10.1038/s43705-023-00277-x)
Supplement: Supplementary file 10 — Supplementary Table S9 [file 43705_2023_277_MOESM10_ESM.xlsx]

## Sheet: Sheet1
gene_callers_id	contig	source	accession	function	e_value	start	stop	direction	partial
4	c_000000150904_hx3b	COG20_FUNCTION	COG1974	SOS-response transcriptional repressor LexA (RecA-mediated autopeptidase) (LexA) (PDB:1AY9)	5.32e-06	2965	3064	f	1
4	c_000000150904_hx3b	Pfam	PF01726.19	LexA DNA binding domain	3.7e-11	2965	3064	f	1
3	c_000000150904_hx3b	hmm	PF00037.30	hgcB (ferredoxin)	3.6e-14	2511	2850	f	0
2	c_000000150904_hx3b	hmm	PF03599.19	hgcA (CODH)	1.7e-11	1470	2499	f	0
1	c_000000150904_hx3b	Pfam	PF04014.21	Antidote-toxin recognition MazE, bacterial antitoxin	1.2e-05	1045	1327	f	0
1	c_000000150904_hx3b	KOfam	K19156	antitoxin PrlF	1.6e-08	1045	1327	f	0
1	c_000000150904_hx3b	COG20_FUNCTION	COG2002	Bifunctional DNA-binding transcriptional regulator of stationary/sporulation/toxin gene expression and antitoxin component of the YhaV-PrlF toxin-antitoxin module (AbrB) (PDB:2RO5)	1.67e-31	1045	1327	f	0
0	c_000000150904_hx3b	COG20_FUNCTION	COG1426	Cytoskeletal protein RodZ, contains Xre-like HTH and DUF4115 domains (RodZ) (PDB:3FYM)	5.83e-12	0	618	r	0
0	c_000000150904_hx3b	Pfam	PF13413.9	Helix-turn-helix domain	6.3e-22	0	618	r	0
0	c_000000150904_hx3b	KOfam	K15539	cytoskeleton protein RodZ	1.9e-31	0	618	r	0
6	c_000000195017_gx3a	Pfam	PF00753.30	Metallo-beta-lactamase superfamily	1.1e-06	4914	6099	f	0
6	c_000000195017_gx3a	Pfam	PF00258.28	Flavodoxin	1.7e-11	4914	6099	f	0
6	c_000000195017_gx3a	KOfam	K12264	anaerobic nitric oxide reductase flavorubredoxin	1.7e-138	4914	6099	f	0
6	c_000000195017_gx3a	COG20_FUNCTION	COG0426	Flavorubredoxin (NorV) (PDB:4JHC)	8.21e-157	4914	6099	f	0
4	c_000000195017_gx3a	Pfam	PF00881.27	Nitroreductase family	5.1e-31	3552	4293	f	0
4	c_000000195017_gx3a	COG20_FUNCTION	COG0778	Nitroreductase (NfnB) (PDB:1F5V)	4.42e-73	3552	4293	f	0
4	c_000000195017_gx3a	COG20_PATHWAY	COG0778	Pyrimidine degradation	4.42e-73	3552	4293	f	0
3	c_000000195017_gx3a	COG20_FUNCTION	COG1426	Cytoskeletal protein RodZ, contains Xre-like HTH and DUF4115 domains (RodZ) (PDB:3FYM)	2.38e-12	2934	3441	r	0
3	c_000000195017_gx3a	Pfam	PF13413.9	Helix-turn-helix domain	1.2e-21	2934	3441	r	0
3	c_000000195017_gx3a	KOfam	K15539	cytoskeleton protein RodZ	4.8e-27	2934	3441	r	0
2	c_000000195017_gx3a	hmm	PF00037.30	hgcB (ferredoxin)	2e-14	2513	2864	f	0
1	c_000000195017_gx3a	hmm	COG1456	hgcA (CODH)	3.74e-133	1442	2504	f	0
0	c_000000195017_gx3a	Pfam	PF00364.25	Biotin-requiring enzyme	2.3e-08	0	1275	f	1
0	c_000000195017_gx3a	Pfam	PF02817.20	e3 binding domain	1.1e-15	0	1275	f	1
0	c_000000195017_gx3a	Pfam	PF00198.26	2-oxoacid dehydrogenases acyltransferase (catalytic domain)	2.7e-87	0	1275	f	1
0	c_000000195017_gx3a	COG20_FUNCTION	COG0508	Pyruvate/2-oxoglutarate dehydrogenase complex, dihydrolipoamide acyltransferase (E2) component (AceF) (PDB:1B5S)	7.25e-123	0	1275	f	1
0	c_000000195017_gx3a	COG20_PATHWAY	COG0508	Pyruvate oxidation	7.25e-123	0	1275	f	1
0	c_000000195017_gx3a	KOfam	K09699	2-oxoisovalerate dehydrogenase E2 component (dihydrolipoyl transacylase) [EC:2.3.1.168]	5.5e-134	0	1275	f	1
4	c_000000622026_hx1b	Pfam	PF13263.9	PHP-associated	1e-16	3087	3678	r	0
4	c_000000622026_hx1b	KOfam	K07053	3',5'-nucleoside bisphosphate phosphatase [EC:3.1.3.97]	9.7e-20	3087	3678	r	0
4	c_000000622026_hx1b	COG20_FUNCTION	COG0613	5'-3' exoribonuclease TrpH/YciV (RNase AM), contains PHP domain (YciV) (PDB:3E0F) (PUBMED:25871919)	6.84e-118	3087	3678	r	0
3	c_000000622026_hx1b	Pfam	PF01416.23	tRNA pseudouridine synthase	5.8e-29	2302	3133	r	0
3	c_000000622026_hx1b	KOfam	K06173	tRNA pseudouridine38-40 synthase [EC:5.4.99.12]	1.9e-61	2302	3133	r	0
3	c_000000622026_hx1b	COG20_FUNCTION	COG0101	tRNA U38,U39,U40 pseudouridine synthase TruA (TruA) (PDB:1DJ0)	1.15e-131	2302	3133	r	0
3	c_000000622026_hx1b	COG20_PATHWAY	COG0101	tRNA modification	1.15e-131	2302	3133	r	0
2	c_000000622026_hx1b	hmm	PF00037.30	hgcB (ferredoxin)	9.1e-12	1202	1538	f	0
1	c_000000622026_hx1b	hmm	PF03599.19	hgcA (CODH)	6.2e-12	132	1203	f	0
0	c_000000622026_hx1b	COG20_FUNCTION	COG2002	Bifunctional DNA-binding transcriptional regulator of stationary/sporulation/toxin gene expression and antitoxin component of the YhaV-PrlF toxin-antitoxin module (AbrB) (PDB:2RO5)	2.93e-12	0	117	f	1
4	c_000001188038_sk1b	Pfam	PF02559.19	CarD-like/TRCF domain	6.8e-16	3481	3787	f	1
4	c_000001188038_sk1b	KOfam	K07736	CarD family transcriptional regulator	1.1e-35	3481	3787	f	1
4	c_000001188038_sk1b	COG20_FUNCTION	COG1329	RNA polymerase-interacting regulator, CarD/CdnL/TRCF family (CdnL) (PDB:4ILU)	6.06e-38	3481	3787	f	1
3	c_000001188038_sk1b	COG20_FUNCTION	COG1462	Curli biogenesis system outer membrane secretion channel CsgG (CsgG) (PDB:3X2R) (PUBMED:24417346)	2.28e-09	2249	3386	f	0
2	c_000001188038_sk1b	hmm	PF00037.30	hgcB (ferredoxin)	4.7e-16	1685	2012	f	0
1	c_000001188038_sk1b	hmm	COG1456	hgcA (CODH)	9.53e-114	751	1657	f	0
0	c_000001188038_sk1b	Pfam	PF05673.16	Protein of unknown function (DUF815) try BLAST	2e-70	0	513	f	1
0	c_000001188038_sk1b	COG20_FUNCTION	COG2607	Predicted ATPase, AAA+ superfamily (Atu1564)	2.67e-74	0	513	f	1
0	c_000001188038_sk1b	KOfam	K06923	uncharacterized protein	6.3e-81	0	513	f	1
4	c_000001210141_gx2a	Pfam	PF01451.24	Low molecular weight phosphotyrosine protein phosphatase	1.7e-14	2006	2219	f	1
4	c_000001210141_gx2a	KOfam	K03741	arsenate reductase (thioredoxin) [EC:1.20.4.4]	1.5e-27	2006	2219	f	1
4	c_000001210141_gx2a	COG20_FUNCTION	COG0394	Protein-tyrosine-phosphatase (Wzb) (PDB:4D74) (PUBMED:26641313)	1.08e-29	2006	2219	f	1
3	c_000001210141_gx2a	hmm	PF00037.30	hgcB (ferredoxin)	9.7e-13	1665	2007	f	0
2	c_000001210141_gx2a	hmm	COG1456	hgcA (CODH)	2.81e-181	598	1669	f	0
1	c_000001210141_gx2a	Pfam	PF04014.21	Antidote-toxin recognition MazE, bacterial antitoxin	9.2e-07	292	586	f	0
1	c_000001210141_gx2a	KOfam	K19156	antitoxin PrlF	1.4e-08	292	586	f	0
1	c_000001210141_gx2a	COG20_FUNCTION	COG2002	Bifunctional DNA-binding transcriptional regulator of stationary/sporulation/toxin gene expression and antitoxin component of the YhaV-PrlF toxin-antitoxin module (AbrB) (PDB:2RO5)	1.12e-37	292	586	f	0
6	c_000001556990_sk3b	Pfam	PF13481.9	AAA domain	2.1e-06	3864	6225	f	1
6	c_000001556990_sk3b	Pfam	PF13191.9	AAA ATPase domain	2.6e-08	3864	6225	f	1
6	c_000001556990_sk3b	Pfam	PF13555.9	P-loop containing region of AAA domain	6e-10	3864	6225	f	1
6	c_000001556990_sk3b	Pfam	PF00005.30	ABC transporter	5.6e-14	3864	6225	f	1
6	c_000001556990_sk3b	Pfam	PF17755.4	UvrA DNA-binding domain	3.4e-34	3864	6225	f	1
6	c_000001556990_sk3b	Pfam	PF17760.4	UvrA interaction domain	1.7e-36	3864	6225	f	1
5	c_000001556990_sk3b	hmm	PF00037.30	hgcB (ferredoxin)	3.1e-13	3239	3584	f	0
4	c_000001556990_sk3b	hmm	COG1456	hgcA (CODH)	2.02e-118	2301	3225	f	0
3	c_000001556990_sk3b	COG20_FUNCTION	COG2002	Bifunctional DNA-binding transcriptional regulator of stationary/sporulation/toxin gene expression and antitoxin component of the YhaV-PrlF toxin-antitoxin module (AbrB) (PDB:2RO5)	3.47e-31	1785	2067	f	0
2	c_000001556990_sk3b	COG20_FUNCTION	COG1983	Phage shock protein PspC (stress-responsive transcriptional regulator) (PspC)	6.48e-16	1438	1645	f	0
2	c_000001556990_sk3b	Pfam	PF04024.15	PspC domain	9.1e-18	1438	1645	f	0
2	c_000001556990_sk3b	KOfam	K03973	phage shock protein C	2.3e-22	1438	1645	f	0
1	c_000001556990_sk3b	Pfam	PF13533.9	Biotin-lipoyl like	6.6e-07	163	1426	f	0
1	c_000001556990_sk3b	Pfam	PF02817.20	e3 binding domain	7.4e-17	163	1426	f	0
1	c_000001556990_sk3b	Pfam	PF00364.25	Biotin-requiring enzyme	1.2e-23	163	1426	f	0
1	c_000001556990_sk3b	Pfam	PF00198.26	2-oxoacid dehydrogenases acyltransferase (catalytic domain)	2.5e-88	163	1426	f	0
1	c_000001556990_sk3b	COG20_FUNCTION	COG0508	Pyruvate/2-oxoglutarate dehydrogenase complex, dihydrolipoamide acyltransferase (E2) component (AceF) (PDB:1B5S)	1.11e-151	163	1426	f	0
1	c_000001556990_sk3b	COG20_PATHWAY	COG0508	Pyruvate oxidation	1.11e-151	163	1426	f	0
1	c_000001556990_sk3b	KOfam	K09699	2-oxoisovalerate dehydrogenase E2 component (dihydrolipoyl transacylase) [EC:2.3.1.168]	1.1e-152	163	1426	f	0
1	c_000001556990_sk3b	KOfam	K00627	pyruvate dehydrogenase E2 component (dihydrolipoamide acetyltransferase) [EC:2.3.1.12]	3.1e-155	163	1426	f	0
4	c_000001596052_gx1b	Pfam	PF00403.29	Heavy-metal-associated domain	2.9e-32	2504	2927	f	1
4	c_000001596052_gx1b	COG20_FUNCTION	COG2217!!!COG2608	Cation-transporting P-type ATPase (ZntA) (PDB:4BBJ)!!!Copper chaperone CopZ (CopZ) (PDB:1AFI)	1.75e-39	2504	2927	f	1
3	c_000001596052_gx1b	Pfam	PF00403.29	Heavy-metal-associated domain	6.9e-15	2284	2491	f	0
3	c_000001596052_gx1b	KOfam	K07213	copper chaperone	1.3e-15	2284	2491	f	0
3	c_000001596052_gx1b	COG20_FUNCTION	COG2608	Copper chaperone CopZ (CopZ) (PDB:1AFI)	2.9e-27	2284	2491	f	0
2	c_000001596052_gx1b	hmm	PF00037.30	hgcB (ferredoxin)	7.1e-12	1976	2264	f	0
1	c_000001596052_gx1b	hmm	COG1456	hgcA (CODH)	7.61e-105	985	1969	f	0
4	c_000001624480_sk2b	COG20_FUNCTION	COG1426	Cytoskeletal protein RodZ, contains Xre-like HTH and DUF4115 domains (RodZ) (PDB:3FYM)	7.45e-12	2911	3241	r	0
4	c_000001624480_sk2b	COG20_FUNCTION	COG1426	Cytoskeletal protein RodZ, contains Xre-like HTH and DUF4115 domains (RodZ) (PDB:3FYM)	7.45e-12	2911	3241	r	0
4	c_000001624480_sk2b	Pfam	PF13413.9	Helix-turn-helix domain	2.2e-23	2911	3241	r	0
4	c_000001624480_sk2b	Pfam	PF13413.9	Helix-turn-helix domain	2.2e-23	2911	3241	r	0
4	c_000001624480_sk2b	KOfam	K15539	cytoskeleton protein RodZ	2e-27	2911	3241	r	0
4	c_000001624480_sk2b	KOfam	K15539	cytoskeleton protein RodZ	2e-27	2911	3241	r	0
3	c_000001624480_sk2b	hmm	PF00037.30	hgcB (ferredoxin)	1.5e-14	2487	2838	f	0
1	c_000001624480_sk2b	hmm	COG1456	hgcA (CODH)	2e-76	1407	1953	f	0
0	c_000001624480_sk2b	Pfam	PF00364.25	Biotin-requiring enzyme	7.6e-14	0	1206	f	1
0	c_000001624480_sk2b	Pfam	PF00364.25	Biotin-requiring enzyme	7.6e-14	0	1206	f	1
0	c_000001624480_sk2b	Pfam	PF02817.20	e3 binding domain	1.1e-15	0	1206	f	1
0	c_000001624480_sk2b	Pfam	PF02817.20	e3 binding domain	1.1e-15	0	1206	f	1
0	c_000001624480_sk2b	Pfam	PF00198.26	2-oxoacid dehydrogenases acyltransferase (catalytic domain)	7.8e-86	0	1206	f	1
0	c_000001624480_sk2b	Pfam	PF00198.26	2-oxoacid dehydrogenases acyltransferase (catalytic domain)	7.8e-86	0	1206	f	1
0	c_000001624480_sk2b	COG20_FUNCTION	COG0508	Pyruvate/2-oxoglutarate dehydrogenase complex, dihydrolipoamide acyltransferase (E2) component (AceF) (PDB:1B5S)	2.07e-134	0	1206	f	1
0	c_000001624480_sk2b	COG20_FUNCTION	COG0508	Pyruvate/2-oxoglutarate dehydrogenase complex, dihydrolipoamide acyltransferase (E2) component (AceF) (PDB:1B5S)	2.07e-134	0	1206	f	1
0	c_000001624480_sk2b	COG20_PATHWAY	COG0508	Pyruvate oxidation	2.07e-134	0	1206	f	1
0	c_000001624480_sk2b	COG20_PATHWAY	COG0508	Pyruvate oxidation	2.07e-134	0	1206	f	1
0	c_000001624480_sk2b	KOfam	K09699	2-oxoisovalerate dehydrogenase E2 component (dihydrolipoyl transacylase) [EC:2.3.1.168]	1.4e-136	0	1206	f	1
0	c_000001624480_sk2b	KOfam	K09699	2-oxoisovalerate dehydrogenase E2 component (dihydrolipoyl transacylase) [EC:2.3.1.168]	1.4e-136	0	1206	f	1
7	c_000001780781_sk3b	Pfam	PF07638.14	ECF sigma factor	4.2e-07	5102	5669	f	1
7	c_000001780781_sk3b	Pfam	PF04545.19	Sigma-70, region 4	1.2e-09	5102	5669	f	1
7	c_000001780781_sk3b	Pfam	PF04542.17	Sigma-70 region 2	9.5e-17	5102	5669	f	1
7	c_000001780781_sk3b	Pfam	PF08281.15	Sigma-70, region 4	1.6e-17	5102	5669	f	1
7	c_000001780781_sk3b	KOfam	K03088	RNA polymerase sigma-70 factor, ECF subfamily	2.4e-41	5102	5669	f	1
7	c_000001780781_sk3b	COG20_FUNCTION	COG1595	DNA-directed RNA polymerase specialized sigma subunit, sigma24 family (RpoE) (PDB:2Q1Z)	2.54e-47	5102	5669	f	1
7	c_000001780781_sk3b	COG20_PATHWAY	COG1595	RNA polymerase	2.54e-47	5102	5669	f	1
6	c_000001780781_sk3b	Pfam	PF13386.9	Cytochrome C biogenesis protein transmembrane region	2.2e-10	4399	5092	f	0
6	c_000001780781_sk3b	Pfam	PF02683.18	Cytochrome C biogenesis protein transmembrane region	3.2e-37	4399	5092	f	0
6	c_000001780781_sk3b	KOfam	K06196	cytochrome c-type biogenesis protein	2.9e-51	4399	5092	f	0
6	c_000001780781_sk3b	COG20_FUNCTION	COG4232	Thiol:disulfide interchange protein DsbD (DsbD) (PDB:1JPE)	1.41e-67	4399	5092	f	0
5	c_000001780781_sk3b	hmm	PF00037.30	hgcB (ferredoxin)	1.3e-12	4089	4398	f	0
4	c_000001780781_sk3b	hmm	COG1456	hgcA (CODH)	2.04e-89	3079	4105	f	0
2	c_000001780781_sk3b	Pfam	PF13098.9	Thioredoxin-like domain	1.1e-08	2186	2564	f	0
2	c_000001780781_sk3b	Pfam	PF00085.23	Thioredoxin	2e-10	2186	2564	f	0
2	c_000001780781_sk3b	COG20_FUNCTION	COG0526	Thiol-disulfide isomerase or thioredoxin (TrxA) (PDB:1XFL)	1.77e-24	2186	2564	f	0
1	c_000001780781_sk3b	Pfam	PF03308.19	Methylmalonyl Co-A mutase-associated GTPase MeaB	1.9e-05	365	2162	f	0
1	c_000001780781_sk3b	Pfam	PF00448.25	SRP54-type protein, GTPase domain	3e-06	365	2162	f	0
1	c_000001780781_sk3b	Pfam	PF06745.16	KaiC	5.1e-07	365	2162	f	0
1	c_000001780781_sk3b	Pfam	PF02562.19	PhoH-like protein	3.9e-08	365	2162	f	0
1	c_000001780781_sk3b	Pfam	PF13481.9	AAA domain	1.6e-08	365	2162	f	0
1	c_000001780781_sk3b	Pfam	PF00142.21	4Fe-4S iron sulfur cluster binding proteins, NifH/frxC family	8.6e-09	365	2162	f	0
1	c_000001780781_sk3b	Pfam	PF10609.12	NUBPL iron-transfer P-loop NTPase	7.6e-10	365	2162	f	0
1	c_000001780781_sk3b	Pfam	PF01656.26	CobQ/CobB/MinD/ParA nucleotide binding domain	4.5e-18	365	2162	f	0
1	c_000001780781_sk3b	Pfam	PF13614.9	AAA domain	1.5e-25	365	2162	f	0
1	c_000001780781_sk3b	Pfam	PF02374.18	Anion-transporting ATPase	7.2e-157	365	2162	f	0
1	c_000001780781_sk3b	KOfam	K01551	arsenite/tail-anchored protein-transporting ATPase [EC:7.3.2.7 7.3.-.-]	4.5e-169	365	2162	f	0
1	c_000001780781_sk3b	COG20_FUNCTION	COG0003	Anion-transporting ATPase, ArsA/GET3 family (ArsA) (PDB:1F48)	1.05e-178	365	2162	f	0
0	c_000001780781_sk3b	COG20_FUNCTION	COG0394	Protein-tyrosine-phosphatase (Wzb) (PDB:4D74) (PUBMED:26641313)	2.19e-15	0	366	f	1
0	c_000001780781_sk3b	Pfam	PF06953.14	Arsenical resistance operon protein ArsD	5.6e-39	0	366	f	1
4	c_000001782806_hx2a	Pfam	PF00005.30	ABC transporter	1.4e-09	3470	4016	r	1
4	c_000001782806_hx2a	Pfam	PF12399.11	Branched-chain amino acid ATP-binding cassette transporter	8.9e-10	3470	4016	r	1
4	c_000001782806_hx2a	COG20_FUNCTION	COG0411	ABC-type branched-chain amino acid transport system, ATPase component LivG (LivG) (PDB:1G9X) (PUBMED:29514851)	8.09e-70	3470	4016	r	1
3	c_000001782806_hx2a	Pfam	PF13304.9	AAA domain, putative AbiEii toxin, Type IV TA system	9.9e-08	2769	3474	r	0
3	c_000001782806_hx2a	Pfam	PF00005.30	ABC transporter	7.1e-35	2769	3474	r	0
3	c_000001782806_hx2a	COG20_FUNCTION	COG0410	ABC-type branched-chain amino acid transport system, ATPase component LivF (LivF) (PDB:1JI0) (PUBMED:26527648;32250026)	1.26e-92	2769	3474	r	0
3	c_000001782806_hx2a	KOfam	K01996	branched-chain amino acid transport system ATP-binding protein	2.4e-105	2769	3474	r	0
2	c_000001782806_hx2a	Pfam	PF03773.16	Predicted permease	3e-47	1297	2482	r	0
2	c_000001782806_hx2a	KOfam	K07089	uncharacterized protein	1.6e-89	1297	2482	r	0
2	c_000001782806_hx2a	COG20_FUNCTION	COG0701	Uncharacterized membrane protein YraQ, UPF0718 family (YraQ)	2.37e-141	1297	2482	r	0
1	c_000001782806_hx2a	hmm	PF00037.30	hgcB (ferredoxin)	4.9e-12	935	1277	f	0
0	c_000001782806_hx2a	hmm	COG1456	hgcA (CODH)	1.83e-117	0	933	f	0
7	c_000002132470_sk2b	COG20_FUNCTION	COG2020	Protein-S-isoprenylcysteine O-methyltransferase Ste14 (STE14) (PDB:5V7P)	4.29e-13	5661	6231	f	1
7	c_000002132470_sk2b	KOfam	K21310	methanethiol S-methyltransferase [EC:2.1.1.334]	2.9e-30	5661	6231	f	1
6	c_000002132470_sk2b	KOfam	K05337	ferredoxin	2e-08	4846	5194	f	0
6	c_000002132470_sk2b	hmm	PF00037.30	hgcB (ferredoxin)	8.8e-15	4846	5194	f	0
5	c_000002132470_sk2b	hmm	COG1456	hgcA (CODH)	3.25e-122	3910	4834	f	0
4	c_000002132470_sk2b	Pfam	PF04014.21	Antidote-toxin recognition MazE, bacterial antitoxin	1.5e-06	3402	3675	f	0
4	c_000002132470_sk2b	KOfam	K19156	antitoxin PrlF	1.2e-08	3402	3675	f	0
4	c_000002132470_sk2b	COG20_FUNCTION	COG2002	Bifunctional DNA-binding transcriptional regulator of stationary/sporulation/toxin gene expression and antitoxin component of the YhaV-PrlF toxin-antitoxin module (AbrB) (PDB:2RO5)	2.21e-33	3402	3675	f	0
2	c_000002132470_sk2b	COG20_FUNCTION	COG1426	Cytoskeletal protein RodZ, contains Xre-like HTH and DUF4115 domains (RodZ) (PDB:3FYM)	4.67e-12	2480	2987	r	0
2	c_000002132470_sk2b	Pfam	PF13413.9	Helix-turn-helix domain	5e-22	2480	2987	r	0
2	c_000002132470_sk2b	KOfam	K15539	cytoskeleton protein RodZ	4.7e-30	2480	2987	r	0
1	c_000002132470_sk2b	Pfam	PF13533.9	Biotin-lipoyl like	9.5e-08	1123	2380	f	0
1	c_000002132470_sk2b	Pfam	PF02817.20	e3 binding domain	2e-15	1123	2380	f	0
1	c_000002132470_sk2b	Pfam	PF00364.25	Biotin-requiring enzyme	3.4e-24	1123	2380	f	0
1	c_000002132470_sk2b	Pfam	PF00198.26	2-oxoacid dehydrogenases acyltransferase (catalytic domain)	9.4e-90	1123	2380	f	0
1	c_000002132470_sk2b	COG20_FUNCTION	COG0508	Pyruvate/2-oxoglutarate dehydrogenase complex, dihydrolipoamide acyltransferase (E2) component (AceF) (PDB:1B5S)	4.16e-141	1123	2380	f	0
1	c_000002132470_sk2b	COG20_PATHWAY	COG0508	Pyruvate oxidation	4.16e-141	1123	2380	f	0
1	c_000002132470_sk2b	KOfam	K09699	2-oxoisovalerate dehydrogenase E2 component (dihydrolipoyl transacylase) [EC:2.3.1.168]	4.4e-155	1123	2380	f	0
1	c_000002132470_sk2b	KOfam	K00627	pyruvate dehydrogenase E2 component (dihydrolipoamide acetyltransferase) [EC:2.3.1.12]	2.1e-159	1123	2380	f	0
0	c_000002132470_sk2b	Pfam	PF02780.23	Transketolase, C-terminal domain	1.7e-40	0	978	f	0
0	c_000002132470_sk2b	Pfam	PF02779.27	Transketolase, pyrimidine binding domain	2.1e-50	0	978	f	0
0	c_000002132470_sk2b	COG20_FUNCTION	COG0022	Pyruvate/2-oxoglutarate/acetoin dehydrogenase complex, dehydrogenase (E1) component, beta subunit (AcoB) (PDB:2OZL)	5.65e-146	0	978	f	0
0	c_000002132470_sk2b	COG20_PATHWAY	COG0022	Pyruvate oxidation	5.65e-146	0	978	f	0
0	c_000002132470_sk2b	KOfam	K00167	2-oxoisovalerate dehydrogenase E1 component beta subunit [EC:1.2.4.4]	3e-164	0	978	f	0
7	c_000002552093_gx2a	Pfam	PF03358.18	NADPH-dependent FMN reductase	5.4e-22	4241	5063	f	0
7	c_000002552093_gx2a	COG20_FUNCTION	COG0655	Multimeric flavodoxin WrbA, includes NAD(P)H:quinone oxidoreductase (WrbA) (PDB:4DY4)	1.15e-62	4241	5063	f	0
6	c_000002552093_gx2a	Pfam	PF05163.15	DinB family	3.2e-05	3699	4236	f	0
6	c_000002552093_gx2a	Pfam	PF12867.10	DinB superfamily	6.2e-18	3699	4236	f	0
5	c_000002552093_gx2a	Pfam	PF01641.21	SelR domain	7.4e-55	2893	3496	r	0
5	c_000002552093_gx2a	COG20_FUNCTION	COG0229	Peptide methionine sulfoxide reductase MsrB (MsrB) (PDB:1L1D)	1.52e-75	2893	3496	r	0
5	c_000002552093_gx2a	KOfam	K07305	peptide-methionine (R)-S-oxide reductase [EC:1.8.4.12]	7.1e-76	2893	3496	r	0
4	c_000002552093_gx2a	Pfam	PF01625.24	Peptide methionine sulfoxide reductase	5.6e-67	2264	2870	r	0
4	c_000002552093_gx2a	COG20_FUNCTION	COG0225	Peptide methionine sulfoxide reductase MsrA (MsrA) (PDB:1FF3)	3.57e-85	2264	2870	r	0
4	c_000002552093_gx2a	KOfam	K07304	peptide-methionine (S)-S-oxide reductase [EC:1.8.4.11]	1.5e-85	2264	2870	r	0
3	c_000002552093_gx2a	hmm	PF00037.30	hgcB (ferredoxin)	9.1e-14	1943	2225	f	0
2	c_000002552093_gx2a	hmm	COG1456	hgcA (CODH)	4.54e-122	915	1923	f	0
1	c_000002552093_gx2a	Pfam	PF04014.21	Antidote-toxin recognition MazE, bacterial antitoxin	5.7e-06	487	766	f	0
1	c_000002552093_gx2a	COG20_FUNCTION	COG2002	Bifunctional DNA-binding transcriptional regulator of stationary/sporulation/toxin gene expression and antitoxin component of the YhaV-PrlF toxin-antitoxin module (AbrB) (PDB:2RO5)	2.41e-32	487	766	f	0
0	c_000002552093_gx2a	Pfam	PF02311.22	AraC-like ligand binding domain	7e-05	0	261	r	1
0	c_000002552093_gx2a	Pfam	PF07883.14	Cupin domain	1.5e-06	0	261	r	1
0	c_000002552093_gx2a	COG20_FUNCTION	COG1917!!!COG4309	Cupin domain protein related to quercetin dioxygenase (QdoI) (PDB:2H0V)!!!SirA-like two-layered alpha/beta sandwich domain, DUF2249 family	1.88e-13	0	261	r	1
2	c_000002572739_hx2b	Pfam	PF03599.19	CO dehydrogenase/acetyl-CoA synthase delta subunit	9e-11	453	1356	f	1
2	c_000002572739_hx2b	COG20_FUNCTION	COG1456	CO dehydrogenase/acetyl-CoA synthase gamma subunit (corrinoid Fe-S protein) (CdhE) (PDB:2H9A)	9.49e-90	453	1356	f	1
1	c_000002572739_hx2b	COG20_FUNCTION	COG2002	Bifunctional DNA-binding transcriptional regulator of stationary/sporulation/toxin gene expression and antitoxin component of the YhaV-PrlF toxin-antitoxin module (AbrB) (PDB:2RO5)	8.75e-32	149	446	f	0
8	c_000002643481_sk2a	KOfam	K04085	tRNA 2-thiouridine synthesizing protein A [EC:2.8.1.-]	5.7e-17	5770	6010	r	0
8	c_000002643481_sk2a	Pfam	PF01206.20	Sulfurtransferase TusA	1.1e-21	5770	6010	r	0
8	c_000002643481_sk2a	COG20_FUNCTION	COG0425	Sulfur carrier protein TusA (tRNA thiolation, molybdenum cofactor biosynthesis) (TusA) (PDB:1DCJ) (PUBMED:23894086)	2.6e-27	5770	6010	r	0
7	c_000002643481_sk2a	Pfam	PF03444.18	Winged helix-turn-helix transcription repressor, HrcA DNA-binding	0.00016	5278	5767	r	0
7	c_000002643481_sk2a	COG20_FUNCTION	COG1959	DNA-binding transcriptional regulator, IscR family (IscR) (PDB:1XD7)	8.08e-39	5278	5767	r	0
7	c_000002643481_sk2a	Pfam	PF02082.23	Iron-dependent Transcriptional regulator	5.5e-39	5278	5767	r	0
7	c_000002643481_sk2a	KOfam	K13643	Rrf2 family transcriptional regulator, iron-sulfur cluster assembly transcription factor	1.4e-51	5278	5767	r	0
6	c_000002643481_sk2a	Pfam	PF01738.21	Dienelactone hydrolase family	7.6e-05	4445	5282	r	0
6	c_000002643481_sk2a	Pfam	PF07859.16	alpha/beta hydrolase fold	9.6e-06	4445	5282	r	0
6	c_000002643481_sk2a	Pfam	PF12697.10	Alpha/beta hydrolase family	1.9e-06	4445	5282	r	0
6	c_000002643481_sk2a	Pfam	PF00326.24	Prolyl oligopeptidase family	6.2e-07	4445	5282	r	0
6	c_000002643481_sk2a	Pfam	PF02129.21	X-Pro dipeptidyl-peptidase (S15 family)	1.8e-07	4445	5282	r	0
6	c_000002643481_sk2a	Pfam	PF00561.23	alpha/beta hydrolase fold	6.1e-09	4445	5282	r	0
6	c_000002643481_sk2a	Pfam	PF12146.11	Serine aminopeptidase, S33	2.1e-15	4445	5282	r	0
6	c_000002643481_sk2a	KOfam	K06889	uncharacterized protein	2.1e-40	4445	5282	r	0
6	c_000002643481_sk2a	COG20_FUNCTION	COG1506	Dipeptidyl aminopeptidase/acylaminoacyl peptidase (DAP2) (PDB:2JBW)	1.47e-40	4445	5282	r	0
5	c_000002643481_sk2a	Pfam	PF00924.21	Mechanosensitive ion channel	7.4e-44	3362	4442	f	0
5	c_000002643481_sk2a	KOfam	K16052	MscS family membrane protein	3.4e-76	3362	4442	f	0
5	c_000002643481_sk2a	COG20_FUNCTION	COG0668	Small-conductance mechanosensitive channel (MscS) (PDB:2OAU)	1.1e-92	3362	4442	f	0
4	c_000002643481_sk2a	hmm	PF00037.30	hgcB (ferredoxin)	1.8e-09	3052	3337	f	0
3	c_000002643481_sk2a	hmm	COG1456	hgcA (CODH)	7.26e-113	2054	3056	f	0
0	c_000002643481_sk2a	Pfam	PF04909.17	Amidohydrolase	2.6e-35	0	945	r	0
0	c_000002643481_sk2a	COG20_FUNCTION	COG2159	5-carboxyvanillate decarboxylase LigW (lignin degradation), amidohydro domain (LigW) (PDB:2DVT) (PUBMED:26714575)	1.33e-36	0	945	r	0
0	c_000002643481_sk2a	KOfam	K07045	uncharacterized protein	1.5e-47	0	945	r	0
8	c_000002645959_gx1a	Pfam	PF03358.18	NADPH-dependent FMN reductase	2.4e-21	4241	5063	f	0
8	c_000002645959_gx1a	COG20_FUNCTION	COG0655	Multimeric flavodoxin WrbA, includes NAD(P)H:quinone oxidoreductase (WrbA) (PDB:4DY4)	3.25e-62	4241	5063	f	0
7	c_000002645959_gx1a	Pfam	PF05163.15	DinB family	1.3e-05	3699	4236	f	0
7	c_000002645959_gx1a	Pfam	PF05163.15	DinB family	1.3e-05	3699	4236	f	0
7	c_000002645959_gx1a	Pfam	PF12867.10	DinB superfamily	2.2e-18	3699	4236	f	0
7	c_000002645959_gx1a	Pfam	PF12867.10	DinB superfamily	2.2e-18	3699	4236	f	0
6	c_000002645959_gx1a	Pfam	PF01641.21	SelR domain	6.2e-55	2893	3496	r	0
6	c_000002645959_gx1a	Pfam	PF01641.21	SelR domain	6.2e-55	2893	3496	r	0
6	c_000002645959_gx1a	COG20_FUNCTION	COG0229	Peptide methionine sulfoxide reductase MsrB (MsrB) (PDB:1L1D)	3.06e-75	2893	3496	r	0
6	c_000002645959_gx1a	COG20_FUNCTION	COG0229	Peptide methionine sulfoxide reductase MsrB (MsrB) (PDB:1L1D)	3.06e-75	2893	3496	r	0
6	c_000002645959_gx1a	KOfam	K07305	peptide-methionine (R)-S-oxide reductase [EC:1.8.4.12]	6.4e-76	2893	3496	r	0
6	c_000002645959_gx1a	KOfam	K07305	peptide-methionine (R)-S-oxide reductase [EC:1.8.4.12]	6.4e-76	2893	3496	r	0
5	c_000002645959_gx1a	Pfam	PF01625.24	Peptide methionine sulfoxide reductase	5.6e-67	2264	2870	r	0
5	c_000002645959_gx1a	Pfam	PF01625.24	Peptide methionine sulfoxide reductase	5.6e-67	2264	2870	r	0
5	c_000002645959_gx1a	COG20_FUNCTION	COG0225	Peptide methionine sulfoxide reductase MsrA (MsrA) (PDB:1FF3)	3.57e-85	2264	2870	r	0
5	c_000002645959_gx1a	COG20_FUNCTION	COG0225	Peptide methionine sulfoxide reductase MsrA (MsrA) (PDB:1FF3)	3.57e-85	2264	2870	r	0
5	c_000002645959_gx1a	KOfam	K07304	peptide-methionine (S)-S-oxide reductase [EC:1.8.4.11]	1.5e-85	2264	2870	r	0
5	c_000002645959_gx1a	KOfam	K07304	peptide-methionine (S)-S-oxide reductase [EC:1.8.4.11]	1.5e-85	2264	2870	r	0
4	c_000002645959_gx1a	hmm	PF00037.30	hgcB (ferredoxin)	5.3e-12	1943	2225	f	0
2	c_000002645959_gx1a	hmm	COG1456	hgcA (CODH)	1.81e-67	915	1398	f	0
1	c_000002645959_gx1a	Pfam	PF04014.21	Antidote-toxin recognition MazE, bacterial antitoxin	5.7e-06	487	766	f	0
1	c_000002645959_gx1a	Pfam	PF04014.21	Antidote-toxin recognition MazE, bacterial antitoxin	5.7e-06	487	766	f	0
1	c_000002645959_gx1a	KOfam	K19156	antitoxin PrlF	1.6e-08	487	766	f	0
1	c_000002645959_gx1a	KOfam	K19156	antitoxin PrlF	1.6e-08	487	766	f	0
1	c_000002645959_gx1a	COG20_FUNCTION	COG2002	Bifunctional DNA-binding transcriptional regulator of stationary/sporulation/toxin gene expression and antitoxin component of the YhaV-PrlF toxin-antitoxin module (AbrB) (PDB:2RO5)	9.81e-32	487	766	f	0
1	c_000002645959_gx1a	COG20_FUNCTION	COG2002	Bifunctional DNA-binding transcriptional regulator of stationary/sporulation/toxin gene expression and antitoxin component of the YhaV-PrlF toxin-antitoxin module (AbrB) (PDB:2RO5)	9.81e-32	487	766	f	0
0	c_000002645959_gx1a	Pfam	PF02311.22	AraC-like ligand binding domain	7.6e-05	0	261	r	1
0	c_000002645959_gx1a	Pfam	PF02311.22	AraC-like ligand binding domain	7.6e-05	0	261	r	1
0	c_000002645959_gx1a	COG20_FUNCTION	COG1917!!!COG4309	Cupin domain protein related to quercetin dioxygenase (QdoI) (PDB:2H0V)!!!SirA-like two-layered alpha/beta sandwich domain, DUF2249 family	6.81e-14	0	261	r	1
0	c_000002645959_gx1a	COG20_FUNCTION	COG1917!!!COG4309	Cupin domain protein related to quercetin dioxygenase (QdoI) (PDB:2H0V)!!!SirA-like two-layered alpha/beta sandwich domain, DUF2249 family	6.81e-14	0	261	r	1
4	c_000002667235_gx1b	COG20_FUNCTION	COG1873	Sporulation protein YlmC, YlmC/YmxH family, contains PRC-barrel domain (YlmC) (PDB:1PM3)	7.63e-08	2640	3435	r	0
4	c_000002667235_gx1b	Pfam	PF05239.19	PRC-barrel domain	1.1e-22	2640	3435	r	0
2	c_000002667235_gx1b	Pfam	PF11141.11	Protein of unknown function (DUF2914)	2.4e-09	1281	2346	r	0
2	c_000002667235_gx1b	COG20_FUNCTION	COG1426	Cytoskeletal protein RodZ, contains Xre-like HTH and DUF4115 domains (RodZ) (PDB:3FYM)	2.11e-11	1281	2346	r	0
2	c_000002667235_gx1b	Pfam	PF13413.9	Helix-turn-helix domain	7.5e-22	1281	2346	r	0
2	c_000002667235_gx1b	KOfam	K15539	cytoskeleton protein RodZ	1.2e-32	1281	2346	r	0
1	c_000002667235_gx1b	hmm	PF00037.30	hgcB (ferredoxin)	2.3e-12	825	1173	f	0
0	c_000002667235_gx1b	hmm	COG1456	hgcA (CODH)	9.67e-102	0	813	f	1
1	c_000002684938_gx2a	Pfam	PF03599.19	CO dehydrogenase/acetyl-CoA synthase delta subunit	5e-10	292	1444	f	0
1	c_000002684938_gx2a	COG20_FUNCTION	COG1456	CO dehydrogenase/acetyl-CoA synthase gamma subunit (corrinoid Fe-S protein) (CdhE) (PDB:2H9A)	2.97e-89	292	1444	f	0
0	c_000002684938_gx2a	KOfam	K19156	antitoxin PrlF	9.9e-09	0	282	f	0
0	c_000002684938_gx2a	COG20_FUNCTION	COG2002	Bifunctional DNA-binding transcriptional regulator of stationary/sporulation/toxin gene expression and antitoxin component of the YhaV-PrlF toxin-antitoxin module (AbrB) (PDB:2RO5)	5.46e-28	0	282	f	0
8	c_000002748276_sk3b	Pfam	PF00753.30	Metallo-beta-lactamase superfamily	9e-07	6586	7771	f	0
8	c_000002748276_sk3b	Pfam	PF00258.28	Flavodoxin	1e-10	6586	7771	f	0
8	c_000002748276_sk3b	KOfam	K12264	anaerobic nitric oxide reductase flavorubredoxin	3e-139	6586	7771	f	0
8	c_000002748276_sk3b	COG20_FUNCTION	COG0426	Flavorubredoxin (NorV) (PDB:4JHC)	5.44e-155	6586	7771	f	0
6	c_000002748276_sk3b	Pfam	PF00881.27	Nitroreductase family	9.1e-31	5123	5864	f	0
6	c_000002748276_sk3b	COG20_FUNCTION	COG0778	Nitroreductase (NfnB) (PDB:1F5V)	1.99e-71	5123	5864	f	0
6	c_000002748276_sk3b	COG20_PATHWAY	COG0778	Pyrimidine degradation	1.99e-71	5123	5864	f	0
5	c_000002748276_sk3b	COG20_FUNCTION	COG1426	Cytoskeletal protein RodZ, contains Xre-like HTH and DUF4115 domains (RodZ) (PDB:3FYM)	7.45e-12	4352	4682	r	0
5	c_000002748276_sk3b	Pfam	PF13413.9	Helix-turn-helix domain	2.6e-23	4352	4682	r	0
5	c_000002748276_sk3b	KOfam	K15539	cytoskeleton protein RodZ	2.3e-27	4352	4682	r	0
4	c_000002748276_sk3b	hmm	PF00037.30	hgcB (ferredoxin)	5.9e-14	3928	4279	f	0
3	c_000002748276_sk3b	hmm	COG1456	hgcA (CODH)	1.19e-132	2848	3919	f	0
2	c_000002748276_sk3b	Pfam	PF13533.9	Biotin-lipoyl like	2.6e-05	1315	2647	f	0
2	c_000002748276_sk3b	Pfam	PF02817.20	e3 binding domain	1.6e-15	1315	2647	f	0
2	c_000002748276_sk3b	Pfam	PF00364.25	Biotin-requiring enzyme	5.6e-23	1315	2647	f	0
2	c_000002748276_sk3b	Pfam	PF00198.26	2-oxoacid dehydrogenases acyltransferase (catalytic domain)	3.8e-85	1315	2647	f	0
2	c_000002748276_sk3b	COG20_FUNCTION	COG0508	Pyruvate/2-oxoglutarate dehydrogenase complex, dihydrolipoamide acyltransferase (E2) component (AceF) (PDB:1B5S)	1.19e-149	1315	2647	f	0
2	c_000002748276_sk3b	COG20_PATHWAY	COG0508	Pyruvate oxidation	1.19e-149	1315	2647	f	0
2	c_000002748276_sk3b	KOfam	K09699	2-oxoisovalerate dehydrogenase E2 component (dihydrolipoyl transacylase) [EC:2.3.1.168]	6.5e-152	1315	2647	f	0
2	c_000002748276_sk3b	KOfam	K00627	pyruvate dehydrogenase E2 component (dihydrolipoamide acetyltransferase) [EC:2.3.1.12]	2.1e-155	1315	2647	f	0
1	c_000002748276_sk3b	Pfam	PF02780.23	Transketolase, C-terminal domain	6.6e-40	323	1286	f	0
1	c_000002748276_sk3b	Pfam	PF02779.27	Transketolase, pyrimidine binding domain	1.2e-47	323	1286	f	0
1	c_000002748276_sk3b	COG20_FUNCTION	COG0022	Pyruvate/2-oxoglutarate/acetoin dehydrogenase complex, dehydrogenase (E1) component, beta subunit (AcoB) (PDB:2OZL)	1e-154	323	1286	f	0
1	c_000002748276_sk3b	COG20_PATHWAY	COG0022	Pyruvate oxidation	1e-154	323	1286	f	0
1	c_000002748276_sk3b	KOfam	K00167	2-oxoisovalerate dehydrogenase E1 component beta subunit [EC:1.2.4.4]	1.9e-159	323	1286	f	0
4	c_000002779917_gx3a	Pfam	PF11141.11	Protein of unknown function (DUF2914)	6.8e-10	2214	2679	r	1
3	c_000002779917_gx3a	hmm	PF00037.30	hgcB (ferredoxin)	2.9e-12	1758	2106	f	0
2	c_000002779917_gx3a	hmm	COG1456	hgcA (CODH)	5e-133	717	1746	f	0
1	c_000002779917_gx3a	Pfam	PF04014.21	Antidote-toxin recognition MazE, bacterial antitoxin	2e-06	287	569	f	0
1	c_000002779917_gx3a	KOfam	K19156	antitoxin PrlF	1e-09	287	569	f	0
1	c_000002779917_gx3a	COG20_FUNCTION	COG2002	Bifunctional DNA-binding transcriptional regulator of stationary/sporulation/toxin gene expression and antitoxin component of the YhaV-PrlF toxin-antitoxin module (AbrB) (PDB:2RO5)	8.3e-32	287	569	f	0
6	c_000002840583_gx1a	hmm	PF00037.30	hgcB (ferredoxin)	1.5e-14	5373	5724	f	0
5	c_000002840583_gx1a	hmm	COG1456	hgcA (CODH)	3.74e-133	4302	5364	f	0
4	c_000002840583_gx1a	Pfam	PF13533.9	Biotin-lipoyl like	2.2e-05	2758	4135	f	0
4	c_000002840583_gx1a	Pfam	PF02817.20	e3 binding domain	6.6e-15	2758	4135	f	0
4	c_000002840583_gx1a	Pfam	PF00364.25	Biotin-requiring enzyme	1.3e-22	2758	4135	f	0
4	c_000002840583_gx1a	Pfam	PF00198.26	2-oxoacid dehydrogenases acyltransferase (catalytic domain)	2.3e-87	2758	4135	f	0
4	c_000002840583_gx1a	COG20_FUNCTION	COG0508	Pyruvate/2-oxoglutarate dehydrogenase complex, dihydrolipoamide acyltransferase (E2) component (AceF) (PDB:1B5S)	1.42e-144	2758	4135	f	0
4	c_000002840583_gx1a	COG20_PATHWAY	COG0508	Pyruvate oxidation	1.42e-144	2758	4135	f	0
4	c_000002840583_gx1a	KOfam	K09699	2-oxoisovalerate dehydrogenase E2 component (dihydrolipoyl transacylase) [EC:2.3.1.168]	3.7e-153	2758	4135	f	0
4	c_000002840583_gx1a	KOfam	K00627	pyruvate dehydrogenase E2 component (dihydrolipoamide acetyltransferase) [EC:2.3.1.12]	3.2e-157	2758	4135	f	0
3	c_000002840583_gx1a	Pfam	PF02780.23	Transketolase, C-terminal domain	3.1e-39	1703	2681	f	0
3	c_000002840583_gx1a	Pfam	PF02779.27	Transketolase, pyrimidine binding domain	9.2e-51	1703	2681	f	0
3	c_000002840583_gx1a	COG20_FUNCTION	COG0022	Pyruvate/2-oxoglutarate/acetoin dehydrogenase complex, dehydrogenase (E1) component, beta subunit (AcoB) (PDB:2OZL)	7.78e-158	1703	2681	f	0
3	c_000002840583_gx1a	COG20_PATHWAY	COG0022	Pyruvate oxidation	7.78e-158	1703	2681	f	0
3	c_000002840583_gx1a	KOfam	K00167	2-oxoisovalerate dehydrogenase E1 component beta subunit [EC:1.2.4.4]	3.1e-162	1703	2681	f	0
1	c_000002840583_gx1a	Pfam	PF13292.9	1-deoxy-D-xylulose-5-phosphate synthase	3.1e-05	295	1366	f	0
1	c_000002840583_gx1a	Pfam	PF00676.23	Dehydrogenase E1 component	9.2e-91	295	1366	f	0
1	c_000002840583_gx1a	COG20_FUNCTION	COG1071	TPP-dependent pyruvate or acetoin dehydrogenase subunit alpha (AcoA) (PDB:1DTW)	1.01e-134	295	1366	f	0
1	c_000002840583_gx1a	COG20_PATHWAY	COG1071	Pyruvate oxidation	1.01e-134	295	1366	f	0
1	c_000002840583_gx1a	KOfam	K00166	2-oxoisovalerate dehydrogenase E1 component alpha subunit [EC:1.2.4.4]	1.8e-138	295	1366	f	0
4	c_000002938932_hx2b	COG20_FUNCTION	COG1974	SOS-response transcriptional repressor LexA (RecA-mediated autopeptidase) (LexA) (PDB:1AY9)	3.44e-14	1985	2150	f	1
4	c_000002938932_hx2b	Pfam	PF01726.19	LexA DNA binding domain	1.5e-16	1985	2150	f	1
3	c_000002938932_hx2b	hmm	PF00037.30	hgcB (ferredoxin)	2.5e-14	1548	1887	f	0
2	c_000002938932_hx2b	hmm	COG1456	hgcA (CODH)	1.34e-130	507	1536	f	0
1	c_000002938932_hx2b	Pfam	PF04014.21	Antidote-toxin recognition MazE, bacterial antitoxin	1.3e-05	82	364	f	0
1	c_000002938932_hx2b	KOfam	K19156	antitoxin PrlF	1.6e-08	82	364	f	0
1	c_000002938932_hx2b	COG20_FUNCTION	COG2002	Bifunctional DNA-binding transcriptional regulator of stationary/sporulation/toxin gene expression and antitoxin component of the YhaV-PrlF toxin-antitoxin module (AbrB) (PDB:2RO5)	1.18e-31	82	364	f	0
5	c_000003086447_sk1b	Pfam	PF01758.19	Sodium Bile acid symporter family	9.4e-38	2730	3141	f	1
5	c_000003086447_sk1b	KOfam	K03325	arsenite transporter	3.3e-52	2730	3141	f	1
5	c_000003086447_sk1b	COG20_FUNCTION	COG0798	Arsenite efflux pump ArsB, ACR3 family (ACR3)	8.18e-75	2730	3141	f	1
4	c_000003086447_sk1b	hmm	PF00037.30	hgcB (ferredoxin)	2.1e-11	2361	2658	f	0
3	c_000003086447_sk1b	hmm	COG1456	hgcA (CODH)	4.53e-101	1360	2365	f	0
2	c_000003086447_sk1b	COG20_FUNCTION	COG0785	Cytochrome c biogenesis protein CcdA (CcdA) (PDB:5VKV)	7.86e-13	620	1322	f	0
2	c_000003086447_sk1b	Pfam	PF02683.18	Cytochrome C biogenesis protein transmembrane region	1.8e-16	620	1322	f	0
7	c_000003172953_hx2b	Pfam	PF13304.9	AAA domain, putative AbiEii toxin, Type IV TA system	4.2e-09	6349	7087	r	1
7	c_000003172953_hx2b	Pfam	PF12399.11	Branched-chain amino acid ATP-binding cassette transporter	1.3e-09	6349	7087	r	1
7	c_000003172953_hx2b	Pfam	PF00005.30	ABC transporter	2.5e-28	6349	7087	r	1
7	c_000003172953_hx2b	COG20_FUNCTION	COG0411	ABC-type branched-chain amino acid transport system, ATPase component LivG (LivG) (PDB:1G9X) (PUBMED:29514851)	4.12e-99	6349	7087	r	1
7	c_000003172953_hx2b	KOfam	K01995	branched-chain amino acid transport system ATP-binding protein	7e-103	6349	7087	r	1
6	c_000003172953_hx2b	Pfam	PF13304.9	AAA domain, putative AbiEii toxin, Type IV TA system	5.4e-08	5648	6353	r	0
6	c_000003172953_hx2b	Pfam	PF00005.30	ABC transporter	1.8e-34	5648	6353	r	0
6	c_000003172953_hx2b	KOfam	K11963	urea transport system ATP-binding protein	4.4e-83	5648	6353	r	0
6	c_000003172953_hx2b	COG20_FUNCTION	COG0410	ABC-type branched-chain amino acid transport system, ATPase component LivF (LivF) (PDB:1JI0) (PUBMED:26527648;32250026)	3.59e-92	5648	6353	r	0
6	c_000003172953_hx2b	KOfam	K01996	branched-chain amino acid transport system ATP-binding protein	1.7e-104	5648	6353	r	0
5	c_000003172953_hx2b	Pfam	PF03773.16	Predicted permease	7.8e-47	4176	5361	r	0
5	c_000003172953_hx2b	KOfam	K07089	uncharacterized protein	1.1e-89	4176	5361	r	0
5	c_000003172953_hx2b	COG20_FUNCTION	COG0701	Uncharacterized membrane protein YraQ, UPF0718 family (YraQ)	1.18e-141	4176	5361	r	0
4	c_000003172953_hx2b	hmm	PF00037.30	hgcB (ferredoxin)	6.5e-12	3814	4156	f	0
3	c_000003172953_hx2b	hmm	COG1456	hgcA (CODH)	1.83e-117	2879	3812	f	0
2	c_000003172953_hx2b	Pfam	PF06808.15	Tripartite ATP-independent periplasmic transporter, DctM component	5.6e-94	1224	2532	f	0
2	c_000003172953_hx2b	KOfam	K11690	C4-dicarboxylate transporter, DctM subunit	1.7e-132	1224	2532	f	0
2	c_000003172953_hx2b	COG20_FUNCTION	COG1593	TRAP-type C4-dicarboxylate transport system, large permease component (DctQ)	8.44e-160	1224	2532	f	0
1	c_000003172953_hx2b	KOfam	K21394	TRAP-type transport system small permease protein	2.6e-26	730	1225	f	0
1	c_000003172953_hx2b	Pfam	PF04290.15	Tripartite ATP-independent periplasmic transporters, DctQ component	1e-27	730	1225	f	0
1	c_000003172953_hx2b	COG20_FUNCTION	COG4665	TRAP-type mannitol/chloroaromatic compound transport system, small permease component (FcbT2)	1.1e-36	730	1225	f	0
0	c_000003172953_hx2b	Pfam	PF03480.16	Bacterial extracellular solute-binding protein, family 7	4.3e-35	0	705	f	1
0	c_000003172953_hx2b	KOfam	K21395	TRAP-type transport system periplasmic protein	2.5e-41	0	705	f	1
0	c_000003172953_hx2b	COG20_FUNCTION	COG1638	TRAP-type C4-dicarboxylate transport system, periplasmic component (DctP) (PDB:2CEX)	4.92e-103	0	705	f	1
5	c_000003288076_gx3a	Pfam	PF01641.21	SelR domain	2.1e-32	2764	3001	r	1
5	c_000003288076_gx3a	COG20_FUNCTION	COG0229	Peptide methionine sulfoxide reductase MsrB (MsrB) (PDB:1L1D)	2.62e-38	2764	3001	r	1
4	c_000003288076_gx3a	Pfam	PF01625.24	Peptide methionine sulfoxide reductase	6.6e-67	2135	2741	r	0
4	c_000003288076_gx3a	COG20_FUNCTION	COG0225	Peptide methionine sulfoxide reductase MsrA (MsrA) (PDB:1FF3)	1.77e-85	2135	2741	r	0
4	c_000003288076_gx3a	KOfam	K07304	peptide-methionine (S)-S-oxide reductase [EC:1.8.4.11]	1.6e-85	2135	2741	r	0
3	c_000003288076_gx3a	hmm	PF12838.10	hgcB (ferredoxin)	8.2e-14	1790	2096	f	0
2	c_000003288076_gx3a	hmm	COG1456	hgcA (CODH)	1.34e-121	639	1794	f	0
1	c_000003288076_gx3a	Pfam	PF04014.21	Antidote-toxin recognition MazE, bacterial antitoxin	8.4e-06	358	637	f	0
1	c_000003288076_gx3a	KOfam	K19156	antitoxin PrlF	2.4e-08	358	637	f	0
1	c_000003288076_gx3a	COG20_FUNCTION	COG2002	Bifunctional DNA-binding transcriptional regulator of stationary/sporulation/toxin gene expression and antitoxin component of the YhaV-PrlF toxin-antitoxin module (AbrB) (PDB:2RO5)	9.81e-32	358	637	f	0
7	c_000003363631_gx3b	Pfam	PF11141.11	Protein of unknown function (DUF2914)	2.3e-09	4696	5761	r	0
7	c_000003363631_gx3b	COG20_FUNCTION	COG1426	Cytoskeletal protein RodZ, contains Xre-like HTH and DUF4115 domains (RodZ) (PDB:3FYM)	2.11e-11	4696	5761	r	0
7	c_000003363631_gx3b	Pfam	PF13413.9	Helix-turn-helix domain	7.1e-22	4696	5761	r	0
7	c_000003363631_gx3b	KOfam	K15539	cytoskeleton protein RodZ	7.6e-33	4696	5761	r	0
6	c_000003363631_gx3b	hmm	PF00037.30	hgcB (ferredoxin)	2.2e-12	4240	4588	f	0
5	c_000003363631_gx3b	hmm	COG1456	hgcA (CODH)	5e-133	3199	4228	f	0
4	c_000003363631_gx3b	Pfam	PF04014.21	Antidote-toxin recognition MazE, bacterial antitoxin	1.6e-06	2769	3051	f	0
4	c_000003363631_gx3b	KOfam	K19156	antitoxin PrlF	7.9e-10	2769	3051	f	0
4	c_000003363631_gx3b	COG20_FUNCTION	COG2002	Bifunctional DNA-binding transcriptional regulator of stationary/sporulation/toxin gene expression and antitoxin component of the YhaV-PrlF toxin-antitoxin module (AbrB) (PDB:2RO5)	8.3e-32	2769	3051	f	0
3	c_000003363631_gx3b	Pfam	PF09948.12	Predicted metal-binding integral membrane protein (DUF2182)	5.2e-65	1692	2469	f	0
3	c_000003363631_gx3b	COG20_FUNCTION	COG5486	Predicted metal-binding membrane protein	5.64e-69	1692	2469	f	0
2	c_000003363631_gx3b	COG20_FUNCTION	COG5588	Uncharacterized conserved protein, DUF1326 domain	4.32e-28	1047	1674	f	0
2	c_000003363631_gx3b	Pfam	PF07040.14	Protein of unknown function (DUF1326)	1.2e-38	1047	1674	f	0
1	c_000003363631_gx3b	COG20_FUNCTION	COG1814	Predicted Fe2+/Mn2+ transporter, VIT1/CCC1 family (Ccc1) (PDB:6IU3)	7.84e-20	421	703	f	0
0	c_000003363631_gx3b	Pfam	PF00198.26	2-oxoacid dehydrogenases acyltransferase (catalytic domain)	1.6e-50	0	390	f	1
0	c_000003363631_gx3b	COG20_FUNCTION	COG0508	Pyruvate/2-oxoglutarate dehydrogenase complex, dihydrolipoamide acyltransferase (E2) component (AceF) (PDB:1B5S)	3.1e-52	0	390	f	1
0	c_000003363631_gx3b	COG20_PATHWAY	COG0508	Pyruvate oxidation	3.1e-52	0	390	f	1
4	c_000003606625_sk3a	Pfam	PF02985.25	HEAT repeat	6.8e-06	3014	3275	r	1
4	c_000003606625_sk3a	Pfam	PF13646.9	HEAT repeats	4.1e-09	3014	3275	r	1
3	c_000003606625_sk3a	Pfam	PF01758.19	Sodium Bile acid symporter family	2.2e-58	1717	2797	r	0
3	c_000003606625_sk3a	KOfam	K03325	arsenite transporter	5.8e-131	1717	2797	r	0
3	c_000003606625_sk3a	COG20_FUNCTION	COG0798	Arsenite efflux pump ArsB, ACR3 family (ACR3)	2.77e-172	1717	2797	r	0
2	c_000003606625_sk3a	KOfam	K05337	ferredoxin	5e-08	1400	1712	f	0
2	c_000003606625_sk3a	hmm	PF00037.30	hgcB (ferredoxin)	4.8e-13	1400	1712	f	0
1	c_000003606625_sk3a	hmm	COG1456	hgcA (CODH)	4.11e-138	468	1401	f	0
0	c_000003606625_sk3a	COG20_FUNCTION	COG2002	Bifunctional DNA-binding transcriptional regulator of stationary/sporulation/toxin gene expression and antitoxin component of the YhaV-PrlF toxin-antitoxin module (AbrB) (PDB:2RO5)	7.24e-15	0	156	f	1
5	c_000004034836_sk1a	COG20_FUNCTION	COG0178	Excinuclease UvrABC ATPase subunit (UvrA) (PDB:2R6F)	1.23e-44	3158	3452	f	1
4	c_000004034836_sk1a	hmm	PF00037.30	hgcB (ferredoxin)	1.6e-13	2670	3015	f	0
3	c_000004034836_sk1a	hmm	COG1456	hgcA (CODH)	2.02e-118	1732	2656	f	0
2	c_000004034836_sk1a	COG20_FUNCTION	COG2002	Bifunctional DNA-binding transcriptional regulator of stationary/sporulation/toxin gene expression and antitoxin component of the YhaV-PrlF toxin-antitoxin module (AbrB) (PDB:2RO5)	3.47e-31	1216	1498	f	0
1	c_000004034836_sk1a	COG20_FUNCTION	COG1983	Phage shock protein PspC (stress-responsive transcriptional regulator) (PspC)	6.48e-16	870	1077	f	0
1	c_000004034836_sk1a	Pfam	PF04024.15	PspC domain	6.1e-18	870	1077	f	0
1	c_000004034836_sk1a	KOfam	K03973	phage shock protein C	1.5e-22	870	1077	f	0
0	c_000004034836_sk1a	Pfam	PF02817.20	e3 binding domain	1.1e-08	0	858	f	1
0	c_000004034836_sk1a	Pfam	PF00198.26	2-oxoacid dehydrogenases acyltransferase (catalytic domain)	2.5e-89	0	858	f	1
0	c_000004034836_sk1a	COG20_FUNCTION	COG0508	Pyruvate/2-oxoglutarate dehydrogenase complex, dihydrolipoamide acyltransferase (E2) component (AceF) (PDB:1B5S)	3.25e-107	0	858	f	1
0	c_000004034836_sk1a	COG20_PATHWAY	COG0508	Pyruvate oxidation	3.25e-107	0	858	f	1
4	c_000004432338_sk2b	Pfam	PF08905.14	Domain of unknown function (DUF1850)	2.6e-12	4439	4895	f	1
3	c_000004432338_sk2b	Pfam	PF09084.14	NMT1/THI5 like	1.8e-08	3269	4226	f	0
3	c_000004432338_sk2b	Pfam	PF16868.8	NMT1-like family	6.3e-83	3269	4226	f	0
3	c_000004432338_sk2b	COG20_FUNCTION	COG2358	TRAP-type uncharacterized transport system, periplasmic component (Imp) (PDB:1US4)	2.94e-83	3269	4226	f	0
3	c_000004432338_sk2b	KOfam	K07080	uncharacterized protein	2e-96	3269	4226	f	0
2	c_000004432338_sk2b	Pfam	PF00155.24	Aminotransferase class I and II	4.8e-05	1759	3100	f	0
2	c_000004432338_sk2b	Pfam	PF00202.24	Aminotransferase class-III	1.3e-94	1759	3100	f	0
2	c_000004432338_sk2b	COG20_FUNCTION	COG0161	Adenosylmethionine-8-amino-7-oxononanoate aminotransferase (BioA) (PDB:1MLY)	1.68e-145	1759	3100	f	0
2	c_000004432338_sk2b	COG20_PATHWAY	COG0161	Biotin biosynthesis	1.68e-145	1759	3100	f	0
1	c_000004432338_sk2b	hmm	PF00037.30	hgcB (ferredoxin)	5.8e-15	1092	1428	f	0
0	c_000004432338_sk2b	hmm	COG1456	hgcA (CODH)	1e-123	0	981	f	1
4	c_000004523648_gx2a	COG20_FUNCTION	COG1426	Cytoskeletal protein RodZ, contains Xre-like HTH and DUF4115 domains (RodZ) (PDB:3FYM)	2.38e-12	4076	4583	r	0
4	c_000004523648_gx2a	Pfam	PF13413.9	Helix-turn-helix domain	8.1e-22	4076	4583	r	0
4	c_000004523648_gx2a	KOfam	K15539	cytoskeleton protein RodZ	3.3e-27	4076	4583	r	0
3	c_000004523648_gx2a	hmm	PF00037.30	hgcB (ferredoxin)	1.4e-14	3655	4006	f	0
2	c_000004523648_gx2a	hmm	COG1456	hgcA (CODH)	2.64e-133	2584	3646	f	0
1	c_000004523648_gx2a	Pfam	PF13533.9	Biotin-lipoyl like	9.1e-06	1040	2417	f	0
1	c_000004523648_gx2a	Pfam	PF02817.20	e3 binding domain	8.2e-16	1040	2417	f	0
1	c_000004523648_gx2a	Pfam	PF00364.25	Biotin-requiring enzyme	1.3e-22	1040	2417	f	0
1	c_000004523648_gx2a	Pfam	PF00198.26	2-oxoacid dehydrogenases acyltransferase (catalytic domain)	2.2e-87	1040	2417	f	0
1	c_000004523648_gx2a	COG20_FUNCTION	COG0508	Pyruvate/2-oxoglutarate dehydrogenase complex, dihydrolipoamide acyltransferase (E2) component (AceF) (PDB:1B5S)	2.49e-145	1040	2417	f	0
1	c_000004523648_gx2a	COG20_PATHWAY	COG0508	Pyruvate oxidation	2.49e-145	1040	2417	f	0
1	c_000004523648_gx2a	KOfam	K09699	2-oxoisovalerate dehydrogenase E2 component (dihydrolipoyl transacylase) [EC:2.3.1.168]	3.8e-153	1040	2417	f	0
1	c_000004523648_gx2a	KOfam	K00627	pyruvate dehydrogenase E2 component (dihydrolipoamide acetyltransferase) [EC:2.3.1.12]	3.3e-157	1040	2417	f	0
0	c_000004523648_gx2a	Pfam	PF02780.23	Transketolase, C-terminal domain	2.6e-39	0	963	f	0
0	c_000004523648_gx2a	Pfam	PF02779.27	Transketolase, pyrimidine binding domain	1.7e-49	0	963	f	0
0	c_000004523648_gx2a	COG20_FUNCTION	COG0022	Pyruvate/2-oxoglutarate/acetoin dehydrogenase complex, dehydrogenase (E1) component, beta subunit (AcoB) (PDB:2OZL)	2.02e-154	0	963	f	0
0	c_000004523648_gx2a	COG20_PATHWAY	COG0022	Pyruvate oxidation	2.02e-154	0	963	f	0
0	c_000004523648_gx2a	KOfam	K00167	2-oxoisovalerate dehydrogenase E1 component beta subunit [EC:1.2.4.4]	5.9e-160	0	963	f	0
6	c_000004892253_sk2a	Pfam	PF00753.30	Metallo-beta-lactamase superfamily	1.2e-05	4341	4755	f	1
6	c_000004892253_sk2a	COG20_FUNCTION	COG0426	Flavorubredoxin (NorV) (PDB:4JHC)	1.98e-53	4341	4755	f	1
4	c_000004892253_sk2a	Pfam	PF00881.27	Nitroreductase family	7e-31	2944	3619	f	0
4	c_000004892253_sk2a	COG20_FUNCTION	COG0778	Nitroreductase (NfnB) (PDB:1F5V)	1.55e-67	2944	3619	f	0
4	c_000004892253_sk2a	COG20_PATHWAY	COG0778	Pyrimidine degradation	1.55e-67	2944	3619	f	0
3	c_000004892253_sk2a	COG20_FUNCTION	COG1426	Cytoskeletal protein RodZ, contains Xre-like HTH and DUF4115 domains (RodZ) (PDB:3FYM)	7.45e-12	2107	2437	r	0
3	c_000004892253_sk2a	Pfam	PF13413.9	Helix-turn-helix domain	2.7e-23	2107	2437	r	0
3	c_000004892253_sk2a	KOfam	K15539	cytoskeleton protein RodZ	2.4e-27	2107	2437	r	0
2	c_000004892253_sk2a	hmm	PF00037.30	hgcB (ferredoxin)	6.2e-14	1683	2034	f	0
1	c_000004892253_sk2a	hmm	COG1456	hgcA (CODH)	1.19e-132	603	1674	f	0
0	c_000004892253_sk2a	Pfam	PF00198.26	2-oxoacid dehydrogenases acyltransferase (catalytic domain)	8.8e-52	0	402	f	1
0	c_000004892253_sk2a	COG20_FUNCTION	COG0508	Pyruvate/2-oxoglutarate dehydrogenase complex, dihydrolipoamide acyltransferase (E2) component (AceF) (PDB:1B5S)	1.51e-54	0	402	f	1
0	c_000004892253_sk2a	COG20_PATHWAY	COG0508	Pyruvate oxidation	1.51e-54	0	402	f	1
6	c_000005013722_gx3b	Pfam	PF01641.21	SelR domain	5.6e-39	4229	4505	r	1
6	c_000005013722_gx3b	COG20_FUNCTION	COG0229	Peptide methionine sulfoxide reductase MsrB (MsrB) (PDB:1L1D)	3.82e-46	4229	4505	r	1
6	c_000005013722_gx3b	KOfam	K07305	peptide-methionine (R)-S-oxide reductase [EC:1.8.4.12]	5.9e-50	4229	4505	r	1
5	c_000005013722_gx3b	Pfam	PF01625.24	Peptide methionine sulfoxide reductase	6.4e-67	3600	4206	r	0
5	c_000005013722_gx3b	COG20_FUNCTION	COG0225	Peptide methionine sulfoxide reductase MsrA (MsrA) (PDB:1FF3)	3.57e-85	3600	4206	r	0
5	c_000005013722_gx3b	KOfam	K07304	peptide-methionine (S)-S-oxide reductase [EC:1.8.4.11]	1.7e-85	3600	4206	r	0
4	c_000005013722_gx3b	hmm	PF12838.10	hgcB (ferredoxin)	1.4e-13	3279	3561	f	0
3	c_000005013722_gx3b	hmm	COG1456	hgcA (CODH)	6.44e-122	2251	3259	f	0
2	c_000005013722_gx3b	Pfam	PF04014.21	Antidote-toxin recognition MazE, bacterial antitoxin	6.5e-06	1823	2102	f	0
2	c_000005013722_gx3b	KOfam	K19156	antitoxin PrlF	1.8e-08	1823	2102	f	0
2	c_000005013722_gx3b	COG20_FUNCTION	COG2002	Bifunctional DNA-binding transcriptional regulator of stationary/sporulation/toxin gene expression and antitoxin component of the YhaV-PrlF toxin-antitoxin module (AbrB) (PDB:2RO5)	9.81e-32	1823	2102	f	0
1	c_000005013722_gx3b	Pfam	PF02311.22	AraC-like ligand binding domain	1.5e-05	1216	1597	r	0
1	c_000005013722_gx3b	Pfam	PF07883.14	Cupin domain	1.2e-07	1216	1597	r	0
1	c_000005013722_gx3b	COG20_FUNCTION	COG1917!!!COG4309	Cupin domain protein related to quercetin dioxygenase (QdoI) (PDB:2H0V)!!!SirA-like two-layered alpha/beta sandwich domain, DUF2249 family	1.32e-28	1216	1597	r	0
0	c_000005013722_gx3b	Pfam	PF01380.25	SIS domain	2.8e-59	0	1191	f	1
0	c_000005013722_gx3b	KOfam	K00820	glutamine---fructose-6-phosphate transaminase (isomerizing) [EC:2.6.1.16]	4.6e-156	0	1191	f	1
0	c_000005013722_gx3b	COG20_FUNCTION	COG0449	Glucosamine 6-phosphate synthetase, contains amidotransferase and phosphosugar isomerase domains (GlmS) (PDB:2J6H)	4.07e-171	0	1191	f	1
7	c_000005321424_sk1b	Pfam	PF00753.30	Metallo-beta-lactamase superfamily	9.7e-07	6263	7448	f	0
7	c_000005321424_sk1b	Pfam	PF00258.28	Flavodoxin	6.1e-11	6263	7448	f	0
7	c_000005321424_sk1b	KOfam	K12264	anaerobic nitric oxide reductase flavorubredoxin	4.8e-140	6263	7448	f	0
7	c_000005321424_sk1b	COG20_FUNCTION	COG0426	Flavorubredoxin (NorV) (PDB:4JHC)	1.34e-155	6263	7448	f	0
5	c_000005321424_sk1b	Pfam	PF00881.27	Nitroreductase family	9.8e-31	4800	5541	f	0
5	c_000005321424_sk1b	COG20_FUNCTION	COG0778	Nitroreductase (NfnB) (PDB:1F5V)	1.99e-71	4800	5541	f	0
5	c_000005321424_sk1b	COG20_PATHWAY	COG0778	Pyrimidine degradation	1.99e-71	4800	5541	f	0
4	c_000005321424_sk1b	COG20_FUNCTION	COG1426	Cytoskeletal protein RodZ, contains Xre-like HTH and DUF4115 domains (RodZ) (PDB:3FYM)	7.45e-12	4029	4359	r	0
4	c_000005321424_sk1b	Pfam	PF13413.9	Helix-turn-helix domain	2.8e-23	4029	4359	r	0
4	c_000005321424_sk1b	KOfam	K15539	cytoskeleton protein RodZ	2.5e-27	4029	4359	r	0
3	c_000005321424_sk1b	hmm	PF00037.30	hgcB (ferredoxin)	6.4e-14	3605	3956	f	0
2	c_000005321424_sk1b	hmm	COG1456	hgcA (CODH)	1.19e-132	2525	3596	f	0
1	c_000005321424_sk1b	Pfam	PF13533.9	Biotin-lipoyl like	2.8e-05	992	2324	f	0
1	c_000005321424_sk1b	Pfam	PF02817.20	e3 binding domain	1.8e-15	992	2324	f	0
1	c_000005321424_sk1b	Pfam	PF00364.25	Biotin-requiring enzyme	6.1e-23	992	2324	f	0
1	c_000005321424_sk1b	Pfam	PF00198.26	2-oxoacid dehydrogenases acyltransferase (catalytic domain)	1.3e-85	992	2324	f	0
1	c_000005321424_sk1b	COG20_FUNCTION	COG0508	Pyruvate/2-oxoglutarate dehydrogenase complex, dihydrolipoamide acyltransferase (E2) component (AceF) (PDB:1B5S)	4.17e-150	992	2324	f	0
1	c_000005321424_sk1b	COG20_PATHWAY	COG0508	Pyruvate oxidation	4.17e-150	992	2324	f	0
1	c_000005321424_sk1b	KOfam	K09699	2-oxoisovalerate dehydrogenase E2 component (dihydrolipoyl transacylase) [EC:2.3.1.168]	3.7e-152	992	2324	f	0
1	c_000005321424_sk1b	KOfam	K00627	pyruvate dehydrogenase E2 component (dihydrolipoamide acetyltransferase) [EC:2.3.1.12]	7.9e-157	992	2324	f	0
0	c_000005321424_sk1b	Pfam	PF02780.23	Transketolase, C-terminal domain	7.3e-40	0	963	f	0
0	c_000005321424_sk1b	Pfam	PF02779.27	Transketolase, pyrimidine binding domain	1.3e-47	0	963	f	0
0	c_000005321424_sk1b	COG20_FUNCTION	COG0022	Pyruvate/2-oxoglutarate/acetoin dehydrogenase complex, dehydrogenase (E1) component, beta subunit (AcoB) (PDB:2OZL)	1.42e-154	0	963	f	0
0	c_000005321424_sk1b	COG20_PATHWAY	COG0022	Pyruvate oxidation	1.42e-154	0	963	f	0
0	c_000005321424_sk1b	KOfam	K00167	2-oxoisovalerate dehydrogenase E1 component beta subunit [EC:1.2.4.4]	2.7e-159	0	963	f	0
4	c_000005429794_gx3a	COG20_FUNCTION	COG1426	Cytoskeletal protein RodZ, contains Xre-like HTH and DUF4115 domains (RodZ) (PDB:3FYM)	1.22e-14	2167	2665	r	0
4	c_000005429794_gx3a	Pfam	PF13413.9	Helix-turn-helix domain	1.2e-22	2167	2665	r	0
4	c_000005429794_gx3a	KOfam	K15539	cytoskeleton protein RodZ	8.1e-31	2167	2665	r	0
3	c_000005429794_gx3a	hmm	PF00037.30	hgcB (ferredoxin)	3.5e-13	1793	2090	f	0
2	c_000005429794_gx3a	hmm	COG1456	hgcA (CODH)	3.97e-130	753	1785	f	0
1	c_000005429794_gx3a	Pfam	PF04014.21	Antidote-toxin recognition MazE, bacterial antitoxin	9.9e-06	317	587	f	0
1	c_000005429794_gx3a	KOfam	K19156	antitoxin PrlF	2.9e-10	317	587	f	0
1	c_000005429794_gx3a	COG20_FUNCTION	COG2002	Bifunctional DNA-binding transcriptional regulator of stationary/sporulation/toxin gene expression and antitoxin component of the YhaV-PrlF toxin-antitoxin module (AbrB) (PDB:2RO5)	4.09e-31	317	587	f	0
0	c_000005429794_gx3a	COG20_FUNCTION	COG0697	Permease of the drug/metabolite transporter (DMT) superfamily (RhaT) (PDB:5I20)	1.64e-12	0	228	f	1
0	c_000005429794_gx3a	Pfam	PF00892.23	EamA-like transporter family	1.1e-15	0	228	f	1
4	c_000005671258_gx2a	hmm	PF00037.30	hgcB (ferredoxin)	5.5e-12	3177	3465	f	0
3	c_000005671258_gx2a	hmm	COG1456	hgcA (CODH)	5.77e-107	2186	3170	f	0
1	c_000005671258_gx2a	Pfam	PF03358.18	NADPH-dependent FMN reductase	7.5e-08	195	633	f	0
1	c_000005671258_gx2a	Pfam	PF00258.28	Flavodoxin	8.8e-09	195	633	f	0
1	c_000005671258_gx2a	Pfam	PF12724.10	Flavodoxin domain	2.1e-10	195	633	f	0
1	c_000005671258_gx2a	COG20_FUNCTION	COG0426	Flavorubredoxin (NorV) (PDB:4JHC)	3.19e-57	195	633	f	0
0	c_000005671258_gx2a	COG20_FUNCTION	COG1048	Aconitase A (AcnA) (PDB:1ACO)	1.51e-14	0	177	f	1
0	c_000005671258_gx2a	COG20_PATHWAY	COG1048	Lysine biosynthesisTCA cycle	1.51e-14	0	177	f	1
5	c_000005967408_gx1b	Pfam	PF00881.27	Nitroreductase family	6.2e-31	3798	4647	f	0
5	c_000005967408_gx1b	COG20_FUNCTION	COG0778	Nitroreductase (NfnB) (PDB:1F5V)	3.16e-72	3798	4647	f	0
5	c_000005967408_gx1b	COG20_PATHWAY	COG0778	Pyrimidine degradation	3.16e-72	3798	4647	f	0
4	c_000005967408_gx1b	COG20_FUNCTION	COG1426	Cytoskeletal protein RodZ, contains Xre-like HTH and DUF4115 domains (RodZ) (PDB:3FYM)	2.38e-12	3288	3795	r	0
4	c_000005967408_gx1b	Pfam	PF13413.9	Helix-turn-helix domain	9.7e-22	3288	3795	r	0
4	c_000005967408_gx1b	KOfam	K15539	cytoskeleton protein RodZ	4e-27	3288	3795	r	0
3	c_000005967408_gx1b	hmm	PF00037.30	hgcB (ferredoxin)	1.6e-14	2866	3217	f	0
2	c_000005967408_gx1b	hmm	COG1456	hgcA (CODH)	1.42e-130	1795	2857	f	0
1	c_000005967408_gx1b	Pfam	PF13533.9	Biotin-lipoyl like	2.8e-05	251	1628	f	0
1	c_000005967408_gx1b	Pfam	PF02817.20	e3 binding domain	1e-15	251	1628	f	0
1	c_000005967408_gx1b	Pfam	PF00364.25	Biotin-requiring enzyme	1.6e-22	251	1628	f	0
1	c_000005967408_gx1b	Pfam	PF00198.26	2-oxoacid dehydrogenases acyltransferase (catalytic domain)	2.7e-87	251	1628	f	0
1	c_000005967408_gx1b	COG20_FUNCTION	COG0508	Pyruvate/2-oxoglutarate dehydrogenase complex, dihydrolipoamide acyltransferase (E2) component (AceF) (PDB:1B5S)	1.24e-145	251	1628	f	0
1	c_000005967408_gx1b	COG20_PATHWAY	COG0508	Pyruvate oxidation	1.24e-145	251	1628	f	0
1	c_000005967408_gx1b	KOfam	K09699	2-oxoisovalerate dehydrogenase E2 component (dihydrolipoyl transacylase) [EC:2.3.1.168]	7.4e-153	251	1628	f	0
1	c_000005967408_gx1b	KOfam	K00627	pyruvate dehydrogenase E2 component (dihydrolipoamide acetyltransferase) [EC:2.3.1.12]	1.2e-157	251	1628	f	0
0	c_000005967408_gx1b	Pfam	PF02780.23	Transketolase, C-terminal domain	6.6e-07	0	174	f	1
0	c_000005967408_gx1b	COG20_FUNCTION	COG0022	Pyruvate/2-oxoglutarate/acetoin dehydrogenase complex, dehydrogenase (E1) component, beta subunit (AcoB) (PDB:2OZL)	3.96e-16	0	174	f	1
0	c_000005967408_gx1b	COG20_PATHWAY	COG0022	Pyruvate oxidation	3.96e-16	0	174	f	1
