# Supplementary material for: Mining-impacted rice paddies select for Archaeal methylators and reveal a putative (Archaeal) regulator of mercury methylation
Source: ISME Commun. 2023 Jul 15;3:74. doi: 10.1038/s43705-023-00277-x (PMC10349881; doi:10.1038/s43705-023-00277-x)
Supplement: Supplementary file 11 — Supplementary Table S10 [file 43705_2023_277_MOESM11_ESM.xlsx]

## Sheet: Sheet1
KEGG module	module_name	module_class	module_category	module_subcategory	hx1a_MAG8	hx2a_MAG41	hx3b_MAG97	gx2b_MAG24	gx1a_MAG5	gx2b_MAG27	gx3a_MAG35	sk1a_MAG2	sk3b_MAG81	sk2b_MAG40	sk3a_MAG55	sk3a_MAG64	sk2a_MAG38
M00015	Proline biosynthesis, glutamate => proline	Pathway modules	Amino acid metabolism	Arginine and proline metabolism	0.666667	0.333333	0.666667	0.333333	1	0.666667	1	0.666667	1	0.666667	1	1	1
M00028	Ornithine biosynthesis, glutamate => ornithine	Pathway modules	Amino acid metabolism	Arginine and proline metabolism	0.5	1	0.8	0.6	1	0.8	1	0.6	1	0.8	0.8	1	1
M00029	Urea cycle	Pathway modules	Amino acid metabolism	Arginine and proline metabolism	0.4	0.6	0.4	0.6	0.4	0.6	0.4	0.2	0.2	0.2	0.6	0.6	0.4
M00047	Creatine pathway	Pathway modules	Amino acid metabolism	Arginine and proline metabolism	0	0	0	0	0	0	0	0	0	0	0	0	0
M00763	Ornithine biosynthesis, mediated by LysW, glutamate => ornithine	Pathway modules	Amino acid metabolism	Arginine and proline metabolism	0.166667	0.166667	0.333333	0	0	0	0	0	0	0	0	0	0
M00844	Arginine biosynthesis, ornithine => arginine	Pathway modules	Amino acid metabolism	Arginine and proline metabolism	0.666667	1	0.666667	1	0.666667	1	0.666667	0.333333	0.333333	0.333333	1	1	0.666667
M00845	Arginine biosynthesis, glutamate => acetylcitrulline => arginine	Pathway modules	Amino acid metabolism	Arginine and proline metabolism	0.285714	0.571429	0.285714	0.571429	0.571429	0.571429	0.571429	0.285714	0.571429	0.428571	0.571429	0.571429	0.428571
M00879	Arginine succinyltransferase pathway, arginine => glutamate	Pathway modules	Amino acid metabolism	Arginine and proline metabolism	0	0	0	0	0	0	0	0	0	0	0	0	0
M00022	Shikimate pathway, phosphoenolpyruvate + erythrose-4P => chorismate	Pathway modules	Amino acid metabolism	Aromatic amino acid metabolism	0	0	0	0.166667	0.714286	0.857143	0.666667	0.571429	0.6	0.5	0.714286	1	0.857143
M00023	Tryptophan biosynthesis, chorismate => tryptophan	Pathway modules	Amino acid metabolism	Aromatic amino acid metabolism	0	0	0	0	0.9	0.625	0.6	0.166667	0.9	0.4	0.625	1	1
M00024	Phenylalanine biosynthesis, chorismate => phenylpyruvate => phenylalanine	Pathway modules	Amino acid metabolism	Aromatic amino acid metabolism	0	0	0	0	0.5	0	0	0.5	0	0	0	0.5	0.5
M00025	Tyrosine biosynthesis, chorismate => HPP => tyrosine	Pathway modules	Amino acid metabolism	Aromatic amino acid metabolism	0	0	0	0	0.666667	0	0	0.333333	0.333333	0	0	0.666667	0.666667
M00037	Melatonin biosynthesis, animals, tryptophan => serotonin => melatonin	Pathway modules	Amino acid metabolism	Aromatic amino acid metabolism	0	0	0	0	0	0.25	0.25	0	0.25	0	0	0.25	0.25
M00038	Tryptophan metabolism, tryptophan => kynurenine => 2-aminomuconate	Pathway modules	Amino acid metabolism	Aromatic amino acid metabolism	0.428571	0.285714	0.285714	0.285714	0.142857	0	0	0.285714	0.142857	0.142857	0.142857	0	0
M00040	Tyrosine biosynthesis, chorismate => arogenate => tyrosine	Pathway modules	Amino acid metabolism	Aromatic amino acid metabolism	0	0	0	0	0.333333	0	0	0.333333	0	0	0	0.333333	0.333333
M00042	Catecholamine biosynthesis, tyrosine => dopamine => noradrenaline => adrenaline	Pathway modules	Amino acid metabolism	Aromatic amino acid metabolism	0	0	0	0	0	0.25	0.25	0	0.25	0	0	0.25	0.25
M00044	Tyrosine degradation, tyrosine => homogentisate	Pathway modules	Amino acid metabolism	Aromatic amino acid metabolism	0	0	0	0	0	0	0	0	0	0	0	0	0
M00533	Homoprotocatechuate degradation, homoprotocatechuate => 2-oxohept-3-enedioate	Pathway modules	Amino acid metabolism	Aromatic amino acid metabolism	0	0	0	0	0	0	0	0	0	0	0.25	0	0
M00910	Phenylalanine biosynthesis, chorismate => arogenate => phenylalanine	Pathway modules	Amino acid metabolism	Aromatic amino acid metabolism	0	0	0	0	0	0	0	0	0	0	0	0	0
M00936	Melatonin biosynthesis, plants, tryptophan => serotonin => melatonin	Pathway modules	Amino acid metabolism	Aromatic amino acid metabolism	0	0	0	0	0	0.25	0.25	0	0.25	0	0	0.5	0.5
M00418	Toluene degradation, anaerobic, toluene => benzoyl-CoA	Pathway modules	Xenobiotics biodegradation	Aromatics degradation	0	0	0	0	0	0	0	0.0833333	0.333333	0.333333	0.333333	0	0
M00534	Naphthalene degradation, naphthalene => salicylate	Pathway modules	Xenobiotics biodegradation	Aromatics degradation	0	0	0	0	0	0	0	0	0	0	0	0	0
M00537	Xylene degradation, xylene => methylbenzoate	Pathway modules	Xenobiotics biodegradation	Aromatics degradation	0.333333	0	0.333333	0	0	0	0	0	0	0	0	0	0
M00538	Toluene degradation, toluene => benzoate	Pathway modules	Xenobiotics biodegradation	Aromatics degradation	0.333333	0	0.333333	0	0	0	0	0	0	0	0	0	0
M00539	Cumate degradation, p-cumate => 2-oxopent-4-enoate + 2-methylpropanoate	Pathway modules	Xenobiotics biodegradation	Aromatics degradation	0	0	0	0	0	0	0	0	0	0	0	0	0
M00540	Benzoate degradation, cyclohexanecarboxylic acid =>pimeloyl-CoA	Pathway modules	Xenobiotics biodegradation	Aromatics degradation	0	0	0	0.2	0	0	0	0.2	0.2	0.2	0.2	0	0
M00541	Benzoyl-CoA degradation, benzoyl-CoA => 3-hydroxypimeloyl-CoA	Pathway modules	Xenobiotics biodegradation	Aromatics degradation	0.875	0.875	0.625	0.875	0	0	0	0.0625	0.0625	0	0.125	0	0
M00545	Trans-cinnamate degradation, trans-cinnamate => acetyl-CoA	Pathway modules	Xenobiotics biodegradation	Aromatics degradation	0	0	0	0	0	0	0	0.166667	0.166667	0	0.166667	0	0
M00568	Catechol ortho-cleavage, catechol => 3-oxoadipate	Pathway modules	Xenobiotics biodegradation	Aromatics degradation	0	0.25	0.25	0.25	0.25	0	0	0.25	0	0	0.25	0	0
M00569	Catechol meta-cleavage, catechol => acetyl-CoA / 4-methylcatechol => propanoyl-CoA	Pathway modules	Xenobiotics biodegradation	Aromatics degradation	0	0	0.142857	0.142857	0	0	0	0.2	0.2	0.142857	0.2	0.142857	0.142857
M00623	Phthalate degradation, phthalate => protocatechuate	Pathway modules	Xenobiotics biodegradation	Aromatics degradation	0	0	0	0	0	0	0	0	0	0	0	0	0
M00878	Phenylacetate degradation, phenylaxetate => acetyl-CoA/succinyl-CoA	Pathway modules	Xenobiotics biodegradation	Aromatics degradation	0.428571	0.571429	0.571429	0.428571	0.428571	0.285714	0.428571	0.571429	0.428571	0.285714	0.571429	0	0
M00142	NADH:ubiquinone oxidoreductase, mitochondria	Pathway modules	Energy metabolism	ATP synthesis	0	0	0	0	0	0	0	0	0	0	0	0	0
M00143	NADH dehydrogenase (ubiquinone) Fe-S protein/flavoprotein complex, mitochondria	Pathway modules	Energy metabolism	ATP synthesis	0	0	0	0	0	0	0	0	0	0	0	0	0
M00144	NADH:quinone oxidoreductase, prokaryotes	Pathway modules	Energy metabolism	ATP synthesis	0.642857	0.857143	0.928571	0.916667	0.928571	0.857143	0.846154	0.928571	0.714286	0.333333	0.785714	0.857143	0.857143
M00145	NAD(P)H:quinone oxidoreductase, chloroplasts and cyanobacteria	Pathway modules	Energy metabolism	ATP synthesis	0	0	0	0.0909091	0	0	0	0	0	0	0	0.0909091	0.0909091
M00146	NADH dehydrogenase (ubiquinone) 1 alpha subcomplex	Pathway modules	Energy metabolism	ATP synthesis	0	0	0	0	0	0	0	0	0	0	0	0	0
M00148	Succinate dehydrogenase (ubiquinone)	Pathway modules	Energy metabolism	ATP synthesis	0	0	0	0	0	0	0	0	0	0	0	0	0
M00149	Succinate dehydrogenase, prokaryotes	Pathway modules	Energy metabolism	ATP synthesis	0.5	0.5	0.75	0.75	0	0.25	0	0.75	0.75	0	0.75	0.5	0.5
M00150	Fumarate reductase, prokaryotes	Pathway modules	Energy metabolism	ATP synthesis	0	0.25	0	0.25	0	0	0	0	0	0	0	0	0
M00151	Cytochrome bc1 complex respiratory unit	Pathway modules	Energy metabolism	ATP synthesis	0	0	0.666667	0	0.333333	0.333333	0	0	0	0	0	0	0
M00152	Cytochrome bc1 complex	Pathway modules	Energy metabolism	ATP synthesis	0	0	0	0	0.1	0.1	0	0	0	0	0	0	0
M00153	Cytochrome bd ubiquinol oxidase	Pathway modules	Energy metabolism	ATP synthesis	0	0	0.666667	0.333333	0.666667	0.666667	0.333333	0	0	0	0	0	0
M00154	Cytochrome c oxidase	Pathway modules	Energy metabolism	ATP synthesis	0	0	0	0	0	0	0	0	0	0	0	0	0
M00155	Cytochrome c oxidase, prokaryotes	Pathway modules	Energy metabolism	ATP synthesis	0	0	0	0	0.333333	0	0	0	0	0	0	0	0
M00156	Cytochrome c oxidase, cbb3-type	Pathway modules	Energy metabolism	ATP synthesis	0	0	0	0	0	0	0	0	0	0	0	1	1
M00157	F-type ATPase, prokaryotes and chloroplasts	Pathway modules	Energy metabolism	ATP synthesis	0.25	0.625	0.5	0.875	0.5	0.125	0.125	0.875	0.75	0.75	0.875	1	1
M00158	F-type ATPase, eukaryotes	Pathway modules	Energy metabolism	ATP synthesis	0	0	0	0	0	0	0	0	0	0	0	0	0
M00159	V/A-type ATPase, prokaryotes	Pathway modules	Energy metabolism	ATP synthesis	0	0	0	0	0.555556	0.222222	0.333333	0	0	0	0	0.555556	0.555556
M00162	Cytochrome b6f complex	Pathway modules	Energy metabolism	ATP synthesis	0	0	0.125	0	0.125	0.25	0	0	0.125	0	0	0	0
M00417	Cytochrome o ubiquinol oxidase	Pathway modules	Energy metabolism	ATP synthesis	0	0	0	0	0	0	0	0	0	0	0	0	0
M00673	Cephamycin C biosynthesis, aminoadipate + cycteine + valine => cephamycin C	Pathway modules	Biosynthesis of other secondary metabolites	Biosynthesis of beta-lactams	0	0	0	0	0	0	0	0	0	0	0	0	0
M00815	Validamycin A biosynthesis, sedoheptulopyranose-7P => validamycin A	Pathway modules	Biosynthesis of other secondary metabolites	Biosynthesis of other antibiotics	0	0	0	0	0	0	0	0	0	0	0	0	0
M00848	Aurachin biosynthesis, anthranilate => aurachin A	Pathway modules	Biosynthesis of other secondary metabolites	Biosynthesis of other antibiotics	0.03125	0.03125	0.03125	0.03125	0	0.03125	0	0.03125	0.03125	0.03125	0.03125	0.03125	0.03125
M00903	Fosfomycin biosynthesis, phosphoenolpyruvate => fosfomycin	Pathway modules	Biosynthesis of other secondary metabolites	Biosynthesis of other antibiotics	0	0	0	0	0	0	0	0	0	0	0	0	0
M00904	Dapdiamides biosynthesis, L-2,3-diaminopropanoate => dapdiamide A/B/C	Pathway modules	Biosynthesis of other secondary metabolites	Biosynthesis of other antibiotics	0	0	0	0	0	0	0	0	0	0	0	0	0
M00789	Rebeccamycin biosynthesis, tryptophan => rebeccamycin	Pathway modules	Biosynthesis of other secondary metabolites	Biosynthesis of other bacterial compounds	0	0	0	0	0	0	0	0	0	0	0	0	0
M00790	Pyrrolnitrin biosynthesis, tryptophan => pyrrolnitrin	Pathway modules	Biosynthesis of other secondary metabolites	Biosynthesis of other bacterial compounds	0	0	0	0	0	0	0	0	0	0	0	0	0
M00835	Pyocyanine biosynthesis, chorismate => pyocyanine	Pathway modules	Biosynthesis of other secondary metabolites	Biosynthesis of other bacterial compounds	0.142857	0.142857	0	0	0.142857	0	0	0.142857	0	0.142857	0.142857	0	0
M00837	Prodigiosin biosynthesis, L-proline => prodigiosin	Pathway modules	Biosynthesis of other secondary metabolites	Biosynthesis of other bacterial compounds	0	0	0	0	0	0	0	0	0	0	0	0	0
M00838	Undecylprodigiosin biosynthesis, L-proline => undecylprodigiosin	Pathway modules	Biosynthesis of other secondary metabolites	Biosynthesis of other bacterial compounds	0	0	0	0	0	0	0	0	0	0	0	0	0
M00875	Staphyloferrin B biosynthesis, L-serine => staphyloferrin B	Pathway modules	Biosynthesis of other secondary metabolites	Biosynthesis of other bacterial compounds	0	0	0	0	0	0	0	0	0	0	0	0	0
M00876	Staphyloferrin A biosynthesis, L-ornithine => staphyloferrin A	Pathway modules	Biosynthesis of other secondary metabolites	Biosynthesis of other bacterial compounds	0	0	0	0	0	0	0	0	0	0	0	0	0
M00921	Cyclooctatin biosynthesis, dimethylallyl-PP + isopentenyl-PP => cyclooctatin	Pathway modules	Biosynthesis of other secondary metabolites	Biosynthesis of other bacterial compounds	0	0	0	0	0	0	0	0	0	0	0	0	0
M00039	Monolignol biosynthesis, phenylalanine/tyrosine => monolignol	Pathway modules	Biosynthesis of other secondary metabolites	Biosynthesis of phytochemical compounds	0.1	0	0.1	0.1	0	0	0	0.1	0.1	0	0.1	0	0
M00137	Flavanone biosynthesis, phenylalanine => naringenin	Pathway modules	Biosynthesis of other secondary metabolites	Biosynthesis of phytochemical compounds	0	0	0	0	0	0	0	0	0	0	0	0	0
M00019	Valine/isoleucine biosynthesis, pyruvate => valine / 2-oxobutanoate => isoleucine	Pathway modules	Amino acid metabolism	Branched-chain amino acid metabolism	1	1	1	1	0.75	0.75	0.75	1	0.875	0.625	1	1	1
M00036	Leucine degradation, leucine => acetoacetate + acetyl-CoA	Pathway modules	Amino acid metabolism	Branched-chain amino acid metabolism	0.555556	0.666667	0.666667	0.555556	0.388889	0.583333	0.5	0.583333	0.555556	0.666667	0.583333	0.222222	0.222222
M00432	Leucine biosynthesis, 2-oxoisovalerate => 2-oxoisocaproate	Pathway modules	Amino acid metabolism	Branched-chain amino acid metabolism	1	0.5	1	0.333333	0	0.333333	0.5	1	1	0.5	1	1	0.833333
M00535	Isoleucine biosynthesis, pyruvate => 2-oxobutanoate	Pathway modules	Amino acid metabolism	Branched-chain amino acid metabolism	0.666667	0.5	0.666667	0.333333	0	0	0.166667	0.666667	0.666667	0.5	0.666667	0.666667	0.5
M00570	Isoleucine biosynthesis, threonine => 2-oxobutanoate => isoleucine	Pathway modules	Amino acid metabolism	Branched-chain amino acid metabolism	1	1	1	0.8	0.8	0.6	0.8	1	0.9	0.7	1	0.8	0.8
M00165	Reductive pentose phosphate cycle (Calvin cycle)	Pathway modules	Energy metabolism	Carbon fixation	0.454545	0.454545	0.545455	0.454545	0.545455	0.636364	0.636364	0.363636	0.727273	0.727273	0.545455	0.727273	0.727273
M00166	Reductive pentose phosphate cycle, ribulose-5P => glyceraldehyde-3P	Pathway modules	Energy metabolism	Carbon fixation	0.5	0.25	0.25	0.75	0.25	0.5	0.5	0.25	0.5	0.5	0.5	0.5	0.5
M00167	Reductive pentose phosphate cycle, glyceraldehyde-3P => ribulose-5P	Pathway modules	Energy metabolism	Carbon fixation	0.428571	0.571429	0.714286	0.285714	0.714286	0.714286	0.714286	0.428571	0.857143	0.857143	0.571429	0.857143	0.857143
M00168	CAM (Crassulacean acid metabolism), dark	Pathway modules	Energy metabolism	Carbon fixation	0.5	0	0.5	0.5	0	0	0	0	0	0	0	0.5	0.5
M00169	CAM (Crassulacean acid metabolism), light	Pathway modules	Energy metabolism	Carbon fixation	0	0.5	0.5	0.5	1	0.5	0.5	0.5	0.5	0.5	0.5	1	1
M00170	C4-dicarboxylic acid cycle, phosphoenolpyruvate carboxykinase type	Pathway modules	Energy metabolism	Carbon fixation	0.25	0.25	0.25	0.5	0.25	0	0	0	0	0	0	0.25	0.25
M00171	C4-dicarboxylic acid cycle, NAD - malic enzyme type	Pathway modules	Energy metabolism	Carbon fixation	0	0.142857	0.142857	0.285714	0.142857	0.142857	0.142857	0.142857	0.142857	0.142857	0.142857	0.142857	0.142857
M00172	C4-dicarboxylic acid cycle, NADP - malic enzyme type	Pathway modules	Energy metabolism	Carbon fixation	0	0.25	0.25	0.5	0.5	0.25	0.25	0.25	0.25	0.25	0.25	0.5	0.5
M00173	Reductive citrate cycle (Arnon-Buchanan cycle)	Pathway modules	Energy metabolism	Carbon fixation	0.772727	0.590909	0.636364	0.590909	0.363636	0.545455	0.386364	0.545455	0.636364	0.5	0.545455	0.636364	0.636364
M00374	Dicarboxylate-hydroxybutyrate cycle	Pathway modules	Energy metabolism	Carbon fixation	0.461538	0.423077	0.461538	0.423077	0.211538	0.307692	0.211538	0.384615	0.461538	0.346154	0.461538	0.346154	0.346154
M00375	Hydroxypropionate-hydroxybutylate cycle	Pathway modules	Energy metabolism	Carbon fixation	0.214286	0.285714	0.142857	0.214286	0.142857	0.0714286	0.0714286	0.285714	0.285714	0.285714	0.285714	0.0714286	0.0714286
M00376	3-Hydroxypropionate bi-cycle	Pathway modules	Energy metabolism	Carbon fixation	0.205128	0.282051	0.25	0.230769	0.153846	0.102564	0.0769231	0.262821	0.262821	0.211538	0.262821	0.205128	0.205128
M00377	Reductive acetyl-CoA pathway (Wood-Ljungdahl pathway)	Pathway modules	Energy metabolism	Carbon fixation	0.380952	0.666667	0.857143	0.761905	0.380952	0.333333	0.238095	0.52381	0.761905	0.142857	0.761905	0.285714	0.285714
M00579	Phosphate acetyltransferase-acetate kinase pathway, acetyl-CoA => acetate	Pathway modules	Energy metabolism	Carbon fixation	0.5	0	0	0	1	1	1	0	0	0	0	0	0
M00620	Incomplete reductive citrate cycle, acetyl-CoA => oxoglutarate	Pathway modules	Energy metabolism	Carbon fixation	0.571429	0.428571	0.571429	0.357143	0.25	0.357143	0.142857	0.571429	0.571429	0.571429	0.571429	0.571429	0.571429
M00001	Glycolysis (Embden-Meyerhof pathway), glucose => pyruvate	Pathway modules	Carbohydrate metabolism	Central carbohydrate metabolism	0.7	0.7	0.8	0.6	0.9	0.7	0.7	0.4	0.9	0.8	0.6	1	1
M00002	Glycolysis, core module involving three-carbon compounds	Pathway modules	Carbohydrate metabolism	Central carbohydrate metabolism	0.833333	0.666667	0.666667	0.666667	0.833333	0.666667	0.833333	0.333333	0.833333	0.833333	0.666667	1	1
M00003	Gluconeogenesis, oxaloacetate => fructose-6P	Pathway modules	Carbohydrate metabolism	Central carbohydrate metabolism	0.714286	0.625	0.625	0.714286	0.857143	0.857143	0.875	0.428571	1	0.875	0.625	1	1
M00004	Pentose phosphate pathway (Pentose phosphate cycle)	Pathway modules	Carbohydrate metabolism	Central carbohydrate metabolism	0.571429	0.75	0.75	0.375	0.875	0.75	0.625	0.5	0.875	0.875	0.75	0.714286	0.714286
M00005	PRPP biosynthesis, ribose 5P => PRPP	Pathway modules	Carbohydrate metabolism	Central carbohydrate metabolism	1	1	1	0	1	1	1	1	1	1	1	1	1
M00006	Pentose phosphate pathway, oxidative phase, glucose 6P => ribulose 5P	Pathway modules	Carbohydrate metabolism	Central carbohydrate metabolism	0.5	0.666667	0.666667	0.333333	0.666667	0.666667	0.333333	0.333333	1	0.666667	1	0	0
M00007	Pentose phosphate pathway, non-oxidative phase, fructose 6P => ribose 5P	Pathway modules	Carbohydrate metabolism	Central carbohydrate metabolism	0.5	0.75	0.75	0.5	1	1	1	0.75	0.75	1	0.75	1	1
M00008	Entner-Doudoroff pathway, glucose-6P => glyceraldehyde-3P + pyruvate	Pathway modules	Carbohydrate metabolism	Central carbohydrate metabolism	0.25	0.5	0.25	0.5	0.5	0.5	0.25	0.25	0.75	0.5	0.75	0	0
M00009	Citrate cycle (TCA cycle, Krebs cycle)	Pathway modules	Carbohydrate metabolism	Central carbohydrate metabolism	0.833333	0.583333	0.75	0.4375	0.375	0.666667	0.4375	0.520833	0.583333	0.4375	0.458333	0.708333	0.708333
M00010	Citrate cycle, first carbon oxidation, oxaloacetate => 2-oxoglutarate	Pathway modules	Carbohydrate metabolism	Central carbohydrate metabolism	0.666667	0.333333	0.333333	0	0.333333	0.666667	0.666667	0.333333	0.333333	0.333333	0	0.333333	0.333333
M00011	Citrate cycle, second carbon oxidation, 2-oxoglutarate => oxaloacetate	Pathway modules	Carbohydrate metabolism	Central carbohydrate metabolism	0.933333	0.733333	1	0.7	0.4	0.666667	0.3	0.633333	0.733333	0.5	0.733333	0.933333	0.933333
M00307	Pyruvate oxidation, pyruvate => acetyl-CoA	Pathway modules	Carbohydrate metabolism	Central carbohydrate metabolism	1	1	1	1	1	0.5	0.75	1	1	1	1	0.5	0.5
M00308	Semi-phosphorylative Entner-Doudoroff pathway, gluconate => glycerate-3P	Pathway modules	Carbohydrate metabolism	Central carbohydrate metabolism	0.8	0.6	0.4	0.8	0.2	0.4	0.4	0.2	0.6	0.4	0.8	0.4	0.4
M00309	Non-phosphorylative Entner-Doudoroff pathway, gluconate/galactonate => glycerate	Pathway modules	Carbohydrate metabolism	Central carbohydrate metabolism	0.333333	0.333333	0.333333	0.333333	0.333333	0.333333	0.333333	0.333333	0.333333	0.333333	0.333333	0	0
M00580	Pentose phosphate pathway, archaea, fructose 6P => ribose 5P	Pathway modules	Carbohydrate metabolism	Central carbohydrate metabolism	0	0	0	0	0	0	0	0	0	0	0	0	0
M00633	Semi-phosphorylative Entner-Doudoroff pathway, gluconate/galactonate => glycerate-3P	Pathway modules	Carbohydrate metabolism	Central carbohydrate metabolism	0	0	0	0	0	0	0	0	0	0	0	0	0
M00115	NAD biosynthesis, aspartate => quinolinate => NAD	Pathway modules	Metabolism of cofactors and vitamins	Cofactor and vitamin metabolism	0.2	0.4	0.4	0.4	0.6	0.4	0.4	0.2	0.4	0.4	0.4	1	1
M00116	Menaquinone biosynthesis, chorismate (+ polyprenyl-PP) => menaquinol	Pathway modules	Metabolism of cofactors and vitamins	Cofactor and vitamin metabolism	0.222222	0.222222	0.333333	0.222222	0.222222	0.333333	0.222222	0.111111	0.111111	0	0.111111	0.111111	0
M00117	Ubiquinone biosynthesis, prokaryotes, chorismate (+ polyprenyl-PP) => ubiquinol	Pathway modules	Metabolism of cofactors and vitamins	Cofactor and vitamin metabolism	0.0555556	0.0555556	0.166667	0.111111	0.166667	0.222222	0.166667	0	0	0	0	0.333333	0.166667
M00119	Pantothenate biosynthesis, valine/L-aspartate => pantothenate	Pathway modules	Metabolism of cofactors and vitamins	Cofactor and vitamin metabolism	0.2	0.6	0.4	0.4	1	1	0.8	0.6	0.4	0.6	0.6	0.6	0.6
M00120	Coenzyme A biosynthesis, pantothenate => CoA	Pathway modules	Metabolism of cofactors and vitamins	Cofactor and vitamin metabolism	1	1	0.5	0.75	1	0.75	0.5	0.5	1	0.333333	0.5	1	1
M00121	Heme biosynthesis, plants and bacteria, glutamate => heme	Pathway modules	Metabolism of cofactors and vitamins	Cofactor and vitamin metabolism	0.6	0.7	0.6	0.3	0.6	0.6	0.5	0.6	0.7	0.6	0.4	0.7	0.6
M00122	Cobalamin biosynthesis, cobyrinate a,c-diamide => cobalamin	Pathway modules	Metabolism of cofactors and vitamins	Cofactor and vitamin metabolism	0.857143	0.571429	0.857143	0.428571	0.571429	0.571429	0.285714	0.571429	0.571429	0.142857	0.428571	1	1
M00123	Biotin biosynthesis, pimeloyl-ACP/CoA => biotin	Pathway modules	Metabolism of cofactors and vitamins	Cofactor and vitamin metabolism	0	0.333333	0.333333	0	0	0.333333	0	0	0.333333	0	0.333333	1	1
M00124	Pyridoxal-P biosynthesis, erythrose-4P => pyridoxal-P	Pathway modules	Metabolism of cofactors and vitamins	Cofactor and vitamin metabolism	0.5	0.166667	0.5	0.166667	0.333333	0.333333	0.166667	0.166667	0.333333	0.333333	0.333333	0.333333	0.333333
M00125	Riboflavin biosynthesis, plants and bacteria, GTP => riboflavin/FMN/FAD	Pathway modules	Metabolism of cofactors and vitamins	Cofactor and vitamin metabolism	0.857143	0.857143	0.857143	0.857143	0.571429	0.857143	0.857143	0.285714	0.428571	0.142857	0.857143	0.857143	0.857143
M00126	Tetrahydrofolate biosynthesis, GTP => THF	Pathway modules	Metabolism of cofactors and vitamins	Cofactor and vitamin metabolism	0.428571	0.428571	0.428571	0.333333	0.6	0.428571	0.571429	0.428571	0.666667	0.5	0.714286	0.714286	0.714286
M00127	Thiamine biosynthesis, prokaryotes, AIR (+ DXP/tyrosine) => TMP/TPP	Pathway modules	Metabolism of cofactors and vitamins	Cofactor and vitamin metabolism	0.0714286	0.1875	0.0714286	0	0.5	0.5	0.375	0.571429	0.571429	0.642857	0.285714	0.8125	0.8125
M00128	Ubiquinone biosynthesis, eukaryotes, 4-hydroxybenzoate + polyprenyl-PP => ubiquinol	Pathway modules	Metabolism of cofactors and vitamins	Cofactor and vitamin metabolism	0	0	0	0	0	0	0	0	0	0	0	0	0
M00140	C1-unit interconversion, prokaryotes	Pathway modules	Metabolism of cofactors and vitamins	Cofactor and vitamin metabolism	0.333333	0.666667	1	1	0.666667	0.333333	0.333333	0.5	0.666667	0.5	1	0.666667	0.666667
M00141	C1-unit interconversion, eukaryotes	Pathway modules	Metabolism of cofactors and vitamins	Cofactor and vitamin metabolism	0.5	0.5	0.5	0.5	0.5	0.5	0.5	0.5	0	0.5	0.5	0.5	0.5
M00572	Pimeloyl-ACP biosynthesis, BioC-BioH pathway, malonyl-ACP => pimeloyl-ACP	Pathway modules	Metabolism of cofactors and vitamins	Cofactor and vitamin metabolism	0.5	0.5	0.5	0.333333	0.5	0.5	0.5	0.5	0.5	0.333333	0.5	0.833333	1
M00573	Biotin biosynthesis, BioI pathway, long-chain-acyl-ACP => pimeloyl-ACP => biotin	Pathway modules	Metabolism of cofactors and vitamins	Cofactor and vitamin metabolism	0	0.2	0.2	0	0	0.2	0	0	0.2	0	0.2	0.6	0.6
M00577	Biotin biosynthesis, BioW pathway, pimelate => pimeloyl-CoA => biotin	Pathway modules	Metabolism of cofactors and vitamins	Cofactor and vitamin metabolism	0	0.2	0.2	0	0	0.2	0	0	0.2	0	0.2	0.8	0.8
M00622	Nicotinate degradation, nicotinate => fumarate	Pathway modules	Metabolism of cofactors and vitamins	Cofactor and vitamin metabolism	0.166667	0.0833333	0.25	0	0	0.166667	0	0.333333	0.166667	0.166667	0.333333	0	0
M00836	Coenzyme F430 biosynthesis, sirohydrochlorin => coenzyme F430	Pathway modules	Metabolism of cofactors and vitamins	Cofactor and vitamin metabolism	0	0	0	0	0	0	0	0	0	0	0	0	0
M00840	Tetrahydrofolate biosynthesis, mediated by ribA and trpF, GTP => THF	Pathway modules	Metabolism of cofactors and vitamins	Cofactor and vitamin metabolism	0.142857	0.142857	0.285714	0.142857	0	0.142857	0.142857	0	0	0	0.142857	0.285714	0.285714
M00841	Tetrahydrofolate biosynthesis, mediated by PTPS, GTP => THF	Pathway modules	Metabolism of cofactors and vitamins	Cofactor and vitamin metabolism	0.2	0.2	0.2	0.2	0.2	0	0	0.2	0.2	0.2	0.2	0.4	0.4
M00842	Tetrahydrobiopterin biosynthesis, GTP => BH4	Pathway modules	Metabolism of cofactors and vitamins	Cofactor and vitamin metabolism	0	0.333333	0.333333	0	0.333333	0.333333	0.333333	0.333333	0.333333	0	0.333333	0.666667	0.666667
M00843	L-threo-Tetrahydrobiopterin biosynthesis, GTP => L-threo-BH4	Pathway modules	Metabolism of cofactors and vitamins	Cofactor and vitamin metabolism	0	0.333333	0.333333	0	0.333333	0.333333	0.333333	0.333333	0.333333	0	0.333333	0.666667	0.666667
M00846	Siroheme biosynthesis, glutamyl-tRNA => siroheme	Pathway modules	Metabolism of cofactors and vitamins	Cofactor and vitamin metabolism	0.944444	0.944444	0.777778	0.388889	0.777778	0.944444	0.777778	0.777778	0.777778	0.611111	0.444444	0.944444	0.944444
M00847	Heme biosynthesis, archaea, siroheme => heme	Pathway modules	Metabolism of cofactors and vitamins	Cofactor and vitamin metabolism	1	1	0.666667	0.666667	1	1	0.666667	0	1	0.333333	0.666667	1	0.666667
M00868	Heme biosynthesis, animals and fungi, glycine => heme	Pathway modules	Metabolism of cofactors and vitamins	Cofactor and vitamin metabolism	0.5	0.5	0.375	0	0.25	0.375	0.25	0.5	0.625	0.625	0.375	0.375	0.375
M00880	Molybdenum cofactor biosynthesis, GTP => molybdenum cofactor	Pathway modules	Metabolism of cofactors and vitamins	Cofactor and vitamin metabolism	0.6	0.8	0.8	0.5	0.75	0.5	0.75	0.5	0.5	0.6	0.8	0.8	0.8
M00881	Lipoic acid biosynthesis, plants and bacteria, octanoyl-ACP => dihydrolipoyl-E2/H	Pathway modules	Metabolism of cofactors and vitamins	Cofactor and vitamin metabolism	0.5	0.5	1	1	0.5	1	1	0.5	1	1	1	0.5	0.5
M00882	Lipoic acid biosynthesis, eukaryotes, octanoyl-ACP => dihydrolipoyl-H	Pathway modules	Metabolism of cofactors and vitamins	Cofactor and vitamin metabolism	0.5	0.5	0.5	0.5	0.5	0.5	0.5	0.5	0.5	0.5	0.5	0.5	0.5
M00883	Lipoic acid biosynthesis, animals and bacteria, octanoyl-ACP => dihydrolipoyl-H => dihydrolipoyl-E2	Pathway modules	Metabolism of cofactors and vitamins	Cofactor and vitamin metabolism	0.333333	0.333333	0.333333	0.333333	0.333333	0.333333	0.333333	0.333333	0.333333	0.333333	0.333333	0.666667	0.666667
M00884	Lipoic acid biosynthesis, octanoyl-CoA => dihydrolipoyl-E2	Pathway modules	Metabolism of cofactors and vitamins	Cofactor and vitamin metabolism	0.5	0.5	0.5	0.5	0.5	0.5	0.5	0.5	0.5	0.5	0.5	0.5	0.5
M00895	Thiamine biosynthesis, prokaryotes, AIR (+ DXP/glycine) => TMP/TPP	Pathway modules	Metabolism of cofactors and vitamins	Cofactor and vitamin metabolism	0.0555556	0.166667	0.0555556	0	0.444444	0.444444	0.333333	0.333333	0.333333	0.388889	0.222222	0.611111	0.611111
M00896	Thiamine biosynthesis, archaea, AIR (+ NAD+) => TMP/TPP	Pathway modules	Metabolism of cofactors and vitamins	Cofactor and vitamin metabolism	0	0.2	0	0	0.8	0.8	0.6	0.75	0.75	0.5	0.5	0.8	0.8
M00897	Thiamine biosynthesis, plants, AIR (+ NAD+) => TMP/thiamine/TPP	Pathway modules	Metabolism of cofactors and vitamins	Cofactor and vitamin metabolism	0	0	0	0	0.2	0.2	0.2	0.2	0.2	0.2	0.2	0.2	0.2
M00898	Thiamine biosynthesis, pyridoxal-5P => TMP/thiamine/TPP	Pathway modules	Metabolism of cofactors and vitamins	Cofactor and vitamin metabolism	0	0	0	0	0	0	0	0	0	0	0	0	0
M00899	Thiamine salvage pathway, HMP/HET => TMP	Pathway modules	Metabolism of cofactors and vitamins	Cofactor and vitamin metabolism	0	0.333333	0	0.5	0.666667	1	1	0.5	0.5	0	0	0.666667	0.666667
M00911	Riboflavin biosynthesis, fungi, GTP => riboflavin/FMN/FAD	Pathway modules	Metabolism of cofactors and vitamins	Cofactor and vitamin metabolism	0.222222	0.333333	0.333333	0.333333	0.222222	0.333333	0.333333	0	0.222222	0	0.444444	0.333333	0.333333
M00912	NAD biosynthesis, tryptophan => quinolinate => NAD	Pathway modules	Metabolism of cofactors and vitamins	Cofactor and vitamin metabolism	0.5	0.5	0.5	0.375	0.375	0.25	0.125	0.25	0.375	0.375	0.375	0.375	0.375
M00913	Pantothenate biosynthesis, 2-oxoisovalerate/spermine => pantothenate	Pathway modules	Metabolism of cofactors and vitamins	Cofactor and vitamin metabolism	0	0.4	0.2	0.2	0.6	0.6	0.6	0.4	0.2	0.4	0.4	0.4	0.4
M00914	Coenzyme A biosynthesis, archaea, 2-oxoisovalerate => 4-phosphopantoate => CoA	Pathway modules	Metabolism of cofactors and vitamins	Cofactor and vitamin metabolism	0.142857	0.285714	0.142857	0.142857	0.428571	0.428571	0.285714	0.285714	0.285714	0.428571	0.285714	0.285714	0.285714
M00916	Pyridoxal-P biosynthesis, R5P + glyceraldehyde-3P + glutamine => pyridoxal-P	Pathway modules	Metabolism of cofactors and vitamins	Cofactor and vitamin metabolism	0	0	0	0	0	0.5	0	0	0	0	0	0	0
M00924	Cobalamin biosynthesis, anaerobic, uroporphyrinogen III => sirohydrochlorin => cobyrinate a,c-diamide	Pathway modules	Metabolism of cofactors and vitamins	Cofactor and vitamin metabolism	0.333333	0.416667	0.769231	0.0833333	0.25	0.166667	0.25	0.25	0.25	0.25	0.25	0.846154	0.846154
M00925	Cobalamin biosynthesis, aerobic, uroporphyrinogen III => precorrin 2 => cobyrinate a,c-diamide	Pathway modules	Metabolism of cofactors and vitamins	Cofactor and vitamin metabolism	0.272727	0.272727	0.545455	0	0.181818	0.0909091	0.181818	0.181818	0.181818	0.181818	0.181818	0.666667	0.636364
M00926	Heme biosynthesis, bacteria, glutamyl-tRNA => coproporphyrin III => heme	Pathway modules	Metabolism of cofactors and vitamins	Cofactor and vitamin metabolism	0.666667	0.666667	0.555556	0.222222	0.444444	0.555556	0.444444	0.555556	0.666667	0.555556	0.333333	0.555556	0.555556
M00930	Menaquinone biosynthesis, futalosine pathway	Pathway modules	Metabolism of cofactors and vitamins	Cofactor and vitamin metabolism	0	0	0	0	0	0.333333	0	0	0	0	0	0.666667	0.666667
M00931	Menaquinone biosynthesis, modified futalosine pathway	Pathway modules	Metabolism of cofactors and vitamins	Cofactor and vitamin metabolism	0	0	0	0	0	0.2	0	0	0	0	0	0.6	0.6
M00932	Phylloquinone biosynthesis, chorismate (+ phytyl-PP) => phylloquinol	Pathway modules	Metabolism of cofactors and vitamins	Cofactor and vitamin metabolism	0.142857	0.142857	0.142857	0.142857	0	0.142857	0	0	0	0	0.1	0	0
M00950	Biotin biosynthesis, BioU pathway, pimeloyl-ACP/CoA => biotin	Pathway modules	Metabolism of cofactors and vitamins	Cofactor and vitamin metabolism	0	0.25	0.25	0	0	0.25	0	0	0.25	0	0.25	0.75	0.75
M00017	Methionine biosynthesis, aspartate => homoserine => methionine	Pathway modules	Amino acid metabolism	Cysteine and methionine metabolism	0.571429	0.857143	0.571429	0.571429	0.571429	0.571429	0.285714	0.571429	0.714286	0.285714	0.571429	0.714286	0.714286
M00021	Cysteine biosynthesis, serine => cysteine	Pathway modules	Amino acid metabolism	Cysteine and methionine metabolism	1	0	1	0	1	0	0	1	0.5	0.5	1	0	0
M00034	Methionine salvage pathway	Pathway modules	Amino acid metabolism	Cysteine and methionine metabolism	0.5	0.5	0.625	0.25	0.625	0.5	0.375	0.444444	0.625	0.125	0.625	0.5	0.5
M00035	Methionine degradation	Pathway modules	Amino acid metabolism	Cysteine and methionine metabolism	0.5	0.5	0.5	0.5	0.5	0.5	0	0.5	0.5	0	0.5	0.75	0.75
M00338	Cysteine biosynthesis, homocysteine + serine => cysteine	Pathway modules	Amino acid metabolism	Cysteine and methionine metabolism	0	0	0	0	0	0	0	0	0	0	0	0	0
M00368	Ethylene biosynthesis, methionine => ethylene	Pathway modules	Amino acid metabolism	Cysteine and methionine metabolism	0.333333	0.333333	0.333333	0.333333	0.333333	0.333333	0	0.333333	0.333333	0	0.333333	0.333333	0.333333
M00609	Cysteine biosynthesis, methionine => cysteine	Pathway modules	Amino acid metabolism	Cysteine and methionine metabolism	0.166667	0.166667	0.166667	0.166667	0.166667	0.166667	0	0.333333	0.166667	0	0.166667	0.166667	0.166667
M00627	beta-Lactam resistance, Bla system	Signature modules	Gene set	Drug resistance	0	0	0	0	0	0.333333	0	0	0	0	0	0	0
M00641	Multidrug resistance, efflux pump MexEF-OprN	Signature modules	Gene set	Drug resistance	0	0	0	0	0	0	0	0	0	0	0	0	0
M00642	Multidrug resistance, efflux pump MexJK-OprM	Signature modules	Gene set	Drug resistance	0	0	0	0	0	0	0	0	0	0	0	0	0
M00643	Multidrug resistance, efflux pump MexXY-OprM	Signature modules	Gene set	Drug resistance	0.166667	0.166667	0.166667	0.166667	0.166667	0	0	0.166667	0.166667	0.166667	0.166667	0	0
M00651	Vancomycin resistance, D-Ala-D-Lac type	Signature modules	Gene set	Drug resistance	0	0	0	0	0	0	0	0.142857	0	0.142857	0.142857	0.142857	0.142857
M00696	Multidrug resistance, efflux pump AcrEF-TolC	Signature modules	Gene set	Drug resistance	0.166667	0	0	0	0.166667	0.166667	0.166667	0.166667	0.166667	0.166667	0	0.166667	0.166667
M00697	Multidrug resistance, efflux pump MdtEF-TolC	Signature modules	Gene set	Drug resistance	0.166667	0	0	0	0.166667	0.166667	0.166667	0.166667	0.166667	0.166667	0	0.166667	0.166667
M00698	Multidrug resistance, efflux pump BpeEF-OprC	Signature modules	Gene set	Drug resistance	0	0	0	0	0	0	0	0	0	0	0	0	0
M00704	Tetracycline resistance, efflux pump Tet38	Signature modules	Gene set	Drug resistance	0	0	0	0	0	0.5	0	0	0	0	0	0	0
M00705	Multidrug resistance, efflux pump MepA	Signature modules	Gene set	Drug resistance	0	0	0	0	0	0	0	0	0	0	0	0	0
M00714	Multidrug resistance, efflux pump QacA	Signature modules	Gene set	Drug resistance	0	0	0	0	0	0	0	0	0	0	0	0	0
M00718	Multidrug resistance, efflux pump MexAB-OprM	Signature modules	Gene set	Drug resistance	0.333333	0.333333	0.333333	0.333333	0.333333	0.166667	0.166667	0.5	0.333333	0.166667	0.5	0.166667	0.166667
M00725	Cationic antimicrobial peptide (CAMP) resistance, dltABCD operon	Signature modules	Gene set	Drug resistance	0	0	0	0	0	0	0	0	0	0	0	0.0833333	0.0833333
M00726	Cationic antimicrobial peptide (CAMP) resistance, lysyl-phosphatidylglycerol (L-PG) synthase MprF	Signature modules	Gene set	Drug resistance	0	0	0	0	0	0	0	0	0	0	0	0	0
M00744	Cationic antimicrobial peptide (CAMP) resistance, protease PgtE	Signature modules	Gene set	Drug resistance	0	0	0	0	0	0	0	0	0	0	0	0.333333	0.333333
M00745	Imipenem resistance, repression of porin OprD	Signature modules	Gene set	Drug resistance	0	0	0	0	0.333333	0.333333	0	0	0	0.333333	0.333333	0	0
M00769	Multidrug resistance, efflux pump MexPQ-OpmE	Signature modules	Gene set	Drug resistance	0	0	0	0	0	0	0	0	0	0	0	0	0
M00824	9-membered enediyne core biosynthesis, malonyl-CoA => 3-hydroxyhexadeca-4,6,8,10,12,14-hexaenoyl-ACP => 9-membered enediyne core	Pathway modules	Biosynthesis of terpenoids and polyketides	Enediyne biosynthesis	0	0	0	0.0625	0	0	0	0	0	0	0	0	0
M00825	10-membered enediyne core biosynthesis, malonyl-CoA => 3-hydroxyhexadeca-4,6,8,10,12,14-hexaenoyl-ACP => 10-membered enediyne core	Pathway modules	Biosynthesis of terpenoids and polyketides	Enediyne biosynthesis	0	0	0	0	0	0	0	0	0	0	0	0	0
M00827	C-1027 beta-amino acid moiety biosynthesis, tyrosine => 3-chloro-4,5-dihydroxy-beta-phenylalanyl-PCP	Pathway modules	Biosynthesis of terpenoids and polyketides	Enediyne biosynthesis	0	0	0	0	0	0	0	0	0	0	0	0	0
M00828	Maduropeptin beta-hydroxy acid moiety biosynthesis, tyrosine => 3-(4-hydroxyphenyl)-3-oxopropanoyl-PCP	Pathway modules	Biosynthesis of terpenoids and polyketides	Enediyne biosynthesis	0	0	0	0	0	0	0	0	0	0	0	0	0
M00830	Neocarzinostatin naphthoate moiety biosynthesis, malonyl-CoA => 2-hydroxy-5-methyl-1-naphthoate => 2-hydroxy-7-methoxy-5-methyl-1-naphthoyl-CoA	Pathway modules	Biosynthesis of terpenoids and polyketides	Enediyne biosynthesis	0	0	0	0	0	0	0	0	0	0	0	0	0
M00832	Kedarcidin 2-aza-3-chloro-beta-tyrosine moiety biosynthesis, azatyrosine => 2-aza-3-chloro-beta-tyrosyl-PCP	Pathway modules	Biosynthesis of terpenoids and polyketides	Enediyne biosynthesis	0	0	0	0	0	0	0	0	0	0	0	0	0
M00082	Fatty acid biosynthesis, initiation	Pathway modules	Lipid metabolism	Fatty acid metabolism	0.666667	0.333333	0.777778	0.333333	0.666667	0.666667	0.333333	0.916667	0.916667	0.916667	0.916667	1	1
M00083	Fatty acid biosynthesis, elongation	Pathway modules	Lipid metabolism	Fatty acid metabolism	0.75	0.75	0.75	0.5	0.75	0.75	0.75	1	0.75	0.75	1	1	1
M00085	Fatty acid elongation in mitochondria	Pathway modules	Lipid metabolism	Fatty acid metabolism	0	0	0	0	0	0	0	0	0	0	0	0	0
M00086	beta-Oxidation, acyl-CoA synthesis	Pathway modules	Lipid metabolism	Fatty acid metabolism	1	1	1	1	1	1	1	1	1	1	1	1	1
M00087	beta-Oxidation	Pathway modules	Lipid metabolism	Fatty acid metabolism	0.75	1	1	0.75	0.5	0.333333	0.5	1	1	0.5	0.75	0	0
M00873	Fatty acid biosynthesis in mitochondria, animals	Pathway modules	Lipid metabolism	Fatty acid metabolism	0.25	0.166667	0.25	0.25	0.25	0.25	0.166667	0.25	0.25	0.25	0.25	0.25	0.25
M00874	Fatty acid biosynthesis in mitochondria, fungi	Pathway modules	Lipid metabolism	Fatty acid metabolism	0.416667	0.333333	0.416667	0.416667	0.416667	0.416667	0.333333	0.416667	0.416667	0.416667	0.416667	0.416667	0.416667
M00055	N-glycan precursor biosynthesis	Pathway modules	Glycan metabolism	Glycan biosynthesis	0	0	0	0	0	0	0	0	0	0	0	0	0
M00065	GPI-anchor biosynthesis, core oligosaccharide	Pathway modules	Glycan metabolism	Glycan biosynthesis	0	0	0	0	0	0	0	0	0	0	0	0	0
M00072	N-glycosylation by oligosaccharyltransferase	Pathway modules	Glycan metabolism	Glycan biosynthesis	0	0	0	0	0	0	0	0	0	0	0	0	0
M00075	N-glycan biosynthesis, complex type	Pathway modules	Glycan metabolism	Glycan biosynthesis	0	0	0	0	0	0	0	0	0	0	0	0	0
M00872	O-glycan biosynthesis, mannose type (core M3)	Pathway modules	Glycan metabolism	Glycan biosynthesis	0	0	0	0	0	0	0	0	0	0	0	0	0
M00076	Dermatan sulfate degradation	Pathway modules	Glycan metabolism	Glycosaminoglycan metabolism	0	0	0	0	0	0	0	0	0	0	0	0	0
M00077	Chondroitin sulfate degradation	Pathway modules	Glycan metabolism	Glycosaminoglycan metabolism	0	0	0	0	0	0	0	0	0	0	0	0	0
M00078	Heparan sulfate degradation	Pathway modules	Glycan metabolism	Glycosaminoglycan metabolism	0	0	0	0	0	0	0	0	0	0	0	0	0
M00079	Keratan sulfate degradation	Pathway modules	Glycan metabolism	Glycosaminoglycan metabolism	0	0	0	0	0	0	0	0	0	0	0	0	0
M00026	Histidine biosynthesis, PRPP => histidine	Pathway modules	Amino acid metabolism	Histidine metabolism	0.666667	0.75	0.625	0.666667	0.625	0.6875	0.714286	0.4375	0.5	0.5625	0.5	0.777778	0.777778
M00045	Histidine degradation, histidine => N-formiminoglutamate => glutamate	Pathway modules	Amino acid metabolism	Histidine metabolism	0	0	0	0	0.75	0.75	0.75	1	0.75	0.75	0.75	0	0
M00066	Lactosylceramide biosynthesis	Pathway modules	Lipid metabolism	Lipid metabolism	0	0	0	0	0	0	0	0	0	0	0	0	0
M00088	Ketone body biosynthesis, acetyl-CoA => acetoacetate/3-hydroxybutyrate/acetone	Pathway modules	Lipid metabolism	Lipid metabolism	0.4	0.4	0.4	0.4	0.2	0.4	0.2	0.6	0.6	0.6	0.4	0	0
M00089	Triacylglycerol biosynthesis	Pathway modules	Lipid metabolism	Lipid metabolism	0.25	0.25	0.25	0	0.25	0.25	0.25	0.25	0.25	0.25	0.25	0.25	0
M00091	Phosphatidylcholine (PC) biosynthesis, PE => PC	Pathway modules	Lipid metabolism	Lipid metabolism	0	0	0	0	1	1	0	0	1	0	1	1	1
M00092	Phosphatidylethanolamine (PE) biosynthesis, ethanolamine => PE	Pathway modules	Lipid metabolism	Lipid metabolism	0	0	0	0	0	0	0	0	0	0	0	0	0
M00093	Phosphatidylethanolamine (PE) biosynthesis, PA => PS => PE	Pathway modules	Lipid metabolism	Lipid metabolism	1	1	0.666667	0.666667	0.666667	1	0.333333	1	1	0	0.666667	1	1
M00094	Ceramide biosynthesis	Pathway modules	Lipid metabolism	Lipid metabolism	0	0	0	0	0	0	0	0	0	0	0	0	0
M00098	Acylglycerol degradation	Pathway modules	Lipid metabolism	Lipid metabolism	0	0	0	0	0.5	0.5	0.5	0	0	0	0	0	0
M00099	Sphingosine biosynthesis	Pathway modules	Lipid metabolism	Lipid metabolism	0	0	0	0	0	0	0	0	0	0	0	0	0
M00100	Sphingosine degradation	Pathway modules	Lipid metabolism	Lipid metabolism	0	0	0	0	0	0	0	0	0	0.5	0	0	0
M00113	Jasmonic acid biosynthesis	Pathway modules	Lipid metabolism	Lipid metabolism	0	0	0	0	0.111111	0	0	0	0	0	0	0	0
M00060	KDO2-lipid A biosynthesis, Raetz pathway, LpxL-LpxM type	Pathway modules	Glycan metabolism	Lipopolysaccharide metabolism	0.666667	0.777778	0.777778	0.555556	0.888889	0.888889	0.666667	0.777778	0.888889	0.444444	0.666667	0.888889	0.888889
M00063	CMP-KDO biosynthesis	Pathway modules	Glycan metabolism	Lipopolysaccharide metabolism	1	1	0.5	0.25	0.5	1	0.5	0.75	0.75	0.75	0.75	1	1
M00064	ADP-L-glycero-D-manno-heptose biosynthesis	Pathway modules	Glycan metabolism	Lipopolysaccharide metabolism	0.6	0.4	0.4	0.2	0.4	0.6	0.2	0.4	0.8	0.6	0.6	1	1
M00866	KDO2-lipid A biosynthesis, Raetz pathway, non-LpxL-LpxM type	Pathway modules	Glycan metabolism	Lipopolysaccharide metabolism	0.666667	0.777778	0.777778	0.555556	0.888889	0.888889	0.666667	0.777778	0.888889	0.444444	0.666667	0.888889	0.888889
M00867	KDO2-lipid A modification pathway	Pathway modules	Glycan metabolism	Lipopolysaccharide metabolism	0	0	0	0	0	0	0	0	0	0	0	0	0
M00922	CMP-Neu5Ac biosynthesis	Pathway modules	Glycan metabolism	Lipopolysaccharide metabolism	0	0	0	0	0	0	0	0	0	0	0	0	0
M00923	UDP-L-FucNAm biosynthesis	Pathway modules	Glycan metabolism	Lipopolysaccharide metabolism	0	0	0	0	0	0	0	0	0	0	0	0	0
M00016	Lysine biosynthesis, succinyl-DAP pathway, aspartate => lysine	Pathway modules	Amino acid metabolism	Lysine metabolism	0.666667	0.888889	0.888889	0.444444	0.777778	0.666667	0.777778	0.333333	0.555556	0.111111	0.666667	0.777778	0.777778
M00030	Lysine biosynthesis, AAA pathway, 2-oxoglutarate => 2-aminoadipate => lysine	Pathway modules	Amino acid metabolism	Lysine metabolism	0	0	0	0	0	0	0	0	0	0	0	0	0
M00031	Lysine biosynthesis, mediated by LysW, 2-aminoadipate => lysine	Pathway modules	Amino acid metabolism	Lysine metabolism	0.166667	0.333333	0.333333	0	0	0	0	0	0	0	0	0	0
M00032	Lysine degradation, lysine => saccharopine => acetoacetyl-CoA	Pathway modules	Amino acid metabolism	Lysine metabolism	0.0555556	0.0555556	0.0555556	0.0555556	0.222222	0.111111	0.0555556	0.0555556	0.0555556	0.0555556	0.0555556	0.0555556	0.0555556
M00433	Lysine biosynthesis, 2-oxoglutarate => 2-oxoadipate	Pathway modules	Amino acid metabolism	Lysine metabolism	0	0	0	0	0	0	0	0	0	0	0	0	0
M00525	Lysine biosynthesis, acetyl-DAP pathway, aspartate => lysine	Pathway modules	Amino acid metabolism	Lysine metabolism	0.555556	0.666667	0.666667	0.333333	0.666667	0.555556	0.666667	0.333333	0.333333	0.111111	0.555556	0.666667	0.666667
M00526	Lysine biosynthesis, DAP dehydrogenase pathway, aspartate => lysine	Pathway modules	Amino acid metabolism	Lysine metabolism	0.666667	0.833333	0.833333	0.5	0.833333	0.666667	0.833333	0.333333	0.5	0.166667	0.666667	0.833333	0.833333
M00527	Lysine biosynthesis, DAP aminotransferase pathway, aspartate => lysine	Pathway modules	Amino acid metabolism	Lysine metabolism	0.714286	1	0.857143	0.428571	1	0.857143	1	0.285714	0.428571	0.285714	0.714286	1	1
M00934	Mycinamicin biosynthesis, malonyl-CoA + methylmalonyl-CoA => protomycinolide IV => mycinamicin II	Pathway modules	Biosynthesis of terpenoids and polyketides	Macrolide biosynthesis	0	0	0	0	0	0	0	0	0	0	0	0	0
M00611	Oxygenic photosynthesis in plants and cyanobacteria	Signature modules	Module set	Metabolic capacity	0.227273	0.227273	0.272727	0.227273	0.272727	0.318182	0.318182	0.181818	0.363636	0.363636	0.272727	0.363636	0.363636
M00612	Anoxygenic photosynthesis in purple bacteria	Signature modules	Module set	Metabolic capacity	0.227273	0.227273	0.272727	0.227273	0.272727	0.318182	0.318182	0.181818	0.363636	0.363636	0.272727	0.363636	0.363636
M00613	Anoxygenic photosynthesis in green nonsulfur bacteria	Signature modules	Module set	Metabolic capacity	0.102564	0.141026	0.125	0.115385	0.0769231	0.0512821	0.0384615	0.13141	0.13141	0.105769	0.13141	0.102564	0.102564
M00614	Anoxygenic photosynthesis in green sulfur bacteria	Signature modules	Module set	Metabolic capacity	0.386364	0.295455	0.318182	0.295455	0.181818	0.272727	0.193182	0.272727	0.318182	0.25	0.272727	0.318182	0.318182
M00615	Nitrate assimilation	Signature modules	Module set	Metabolic capacity	0	0	0	0	0.5	0.5	0.5	0	0	0	0	0	0
M00616	Sulfate-sulfur assimilation	Signature modules	Module set	Metabolic capacity	0.0833333	0.0833333	0.166667	0	0.0833333	0.0833333	0.0833333	0	0	0	0	0.166667	0.166667
M00617	Methanogen	Signature modules	Module set	Metabolic capacity	0.527778	0.366667	0.566667	0.333333	0.444444	0.472222	0.333333	0.533333	0.5	0.375	0.375	0.266667	0.266667
M00618	Acetogen	Signature modules	Module set	Metabolic capacity	0.440476	0.333333	0.428571	0.380952	0.690476	0.666667	0.619048	0.261905	0.380952	0.0714286	0.380952	0.142857	0.142857
M00174	Methane oxidation, methanotroph, methane => formaldehyde	Pathway modules	Energy metabolism	Methane metabolism	0	0	0	0	0	0	0	0	0	0	0	0	0
M00344	Formaldehyde assimilation, xylulose monophosphate pathway	Pathway modules	Energy metabolism	Methane metabolism	0	0.25	0.25	0	0.25	0.25	0.25	0	0.5	0.5	0.25	0.5	0.5
M00345	Formaldehyde assimilation, ribulose monophosphate pathway	Pathway modules	Energy metabolism	Methane metabolism	0	0.333333	0.333333	0	0.666667	0.666667	0.666667	0	0.333333	0.666667	0	0.333333	0.333333
M00346	Formaldehyde assimilation, serine pathway	Pathway modules	Energy metabolism	Methane metabolism	0.555556	0.444444	0.555556	0.333333	0.222222	0.111111	0.222222	0.333333	0.333333	0.333333	0.222222	0.444444	0.444444
M00356	Methanogenesis, methanol => methane	Pathway modules	Energy metabolism	Methane metabolism	0.333333	0.333333	0.444444	0.333333	0.333333	0.166667	0.222222	0.333333	0.333333	0.166667	0.166667	0.111111	0.111111
M00357	Methanogenesis, acetate => methane	Pathway modules	Energy metabolism	Methane metabolism	0.527778	0.366667	0.566667	0.333333	0.444444	0.472222	0.333333	0.533333	0.466667	0.3	0.366667	0.266667	0.266667
M00358	Coenzyme M biosynthesis	Pathway modules	Energy metabolism	Methane metabolism	0.25	0	0.5	0.25	0	0.25	0	0.25	0.75	0	0.5	0	0
M00378	F420 biosynthesis, archaea	Pathway modules	Energy metabolism	Methane metabolism	0	0	0	0	0	0	0	0	0	0	0	0	0
M00422	Acetyl-CoA pathway, CO2 => acetyl-CoA	Pathway modules	Energy metabolism	Methane metabolism	0.5	0.333333	0.333333	0.333333	0.333333	0.166667	0.166667	0.333333	0.166667	0	0.166667	0	0
M00563	Methanogenesis, methylamine/dimethylamine/trimethylamine => methane	Pathway modules	Energy metabolism	Methane metabolism	0.25	0.25	0.5	0.25	0.25	0.125	0.166667	0.25	0.5	0.375	0.375	0.0833333	0.0833333
M00567	Methanogenesis, CO2 => methane	Pathway modules	Energy metabolism	Methane metabolism	0.145833	0.145833	0.145833	0.125	0.125	0.0625	0.0833333	0.125	0.125	0.0625	0.0625	0.191667	0.0666667
M00608	2-Oxocarboxylic acid chain extension, 2-oxoglutarate => 2-oxoadipate => 2-oxopimelate => 2-oxosuberate	Pathway modules	Energy metabolism	Methane metabolism	0	0	0	0	0	0	0	0	0	0	0	0	0
M00935	Methanofuran biosynthesis	Pathway modules	Energy metabolism	Methane metabolism	0.166667	0.166667	0.166667	0.166667	0.166667	0	0	0.166667	0.166667	0	0.166667	0.666667	0.666667
M00175	Nitrogen fixation, nitrogen => ammonia	Pathway modules	Energy metabolism	Nitrogen metabolism	0	0	0	0	0	0	0	0	0	0	0	1	1
M00528	Nitrification, ammonia => nitrite	Pathway modules	Energy metabolism	Nitrogen metabolism	0.5	0.5	0.5	0	0.5	0.5	0	0.5	0.5	0.5	0.5	0	0
M00529	Denitrification, nitrate => nitrogen	Pathway modules	Energy metabolism	Nitrogen metabolism	0.125	0.0833333	0.125	0.208333	0.25	0.25	0.25	0	0.0833333	0.0833333	0.0833333	0.833333	0.833333
M00530	Dissimilatory nitrate reduction, nitrate => ammonia	Pathway modules	Energy metabolism	Nitrogen metabolism	0.5	0.666667	0.5	0.166667	0.75	1	0.75	0	0.416667	0.166667	0.416667	0.166667	0.166667
M00531	Assimilatory nitrate reduction, nitrate => ammonia	Pathway modules	Energy metabolism	Nitrogen metabolism	0	0	0	0	0	0	0	0	0	0	0	0	0
M00804	Complete nitrification, comammox, ammonia => nitrite => nitrate	Pathway modules	Energy metabolism	Nitrogen metabolism	0.333333	0.333333	0.333333	0	0.666667	0.666667	0.333333	0.333333	0.333333	0.333333	0.333333	0	0
M00027	GABA (gamma-Aminobutyrate) shunt	Pathway modules	Amino acid metabolism	Other amino acid metabolism	0	0.333333	0.666667	0.333333	0.666667	0	0	0	0	0	0	0	0
M00118	Glutathione biosynthesis, glutamate => glutathione	Pathway modules	Amino acid metabolism	Other amino acid metabolism	0	0	0	0	0	0	0	0	0	0	0	0	0
M00948	Hydroxyproline degradation, trans-4-hydroxy-L-proline => 2-oxoglutarate	Pathway modules	Amino acid metabolism	Other amino acid metabolism	0.166667	0	0.25	0	0	0	0	0	0	0	0	0	0
M00012	Glyoxylate cycle	Pathway modules	Carbohydrate metabolism	Other carbohydrate metabolism	0.4	0	0.4	0	0.4	0.4	0.4	0	0	0	0	0.4	0.4
M00013	Malonate semialdehyde pathway, propanoyl-CoA => acetyl-CoA	Pathway modules	Carbohydrate metabolism	Other carbohydrate metabolism	0.4	0.2	0.4	0.2	0	0	0.2	0.2	0	0	0.2	0	0
M00014	Glucuronate pathway (uronate pathway)	Pathway modules	Carbohydrate metabolism	Other carbohydrate metabolism	0.111111	0.111111	0.111111	0.111111	0.111111	0	0	0.111111	0.111111	0.111111	0	0.111111	0.111111
M00061	D-Glucuronate degradation, D-glucuronate => pyruvate + D-glyceraldehyde 3P	Pathway modules	Carbohydrate metabolism	Other carbohydrate metabolism	0.4	0.6	0.6	0.4	0	0	0	0.2	0.4	0.2	0.6	0	0
M00081	Pectin degradation	Pathway modules	Carbohydrate metabolism	Other carbohydrate metabolism	0	0	0	0	0	0	0	0	0	0	0	0	0
M00114	Ascorbate biosynthesis, plants, fructose-6P => ascorbate	Pathway modules	Carbohydrate metabolism	Other carbohydrate metabolism	0.125	0.125	0.125	0	0	0	0	0	0	0	0	0	0
M00129	Ascorbate biosynthesis, animals, glucose-1P => ascorbate	Pathway modules	Carbohydrate metabolism	Other carbohydrate metabolism	0.142857	0.142857	0.285714	0.142857	0.142857	0	0	0.142857	0.142857	0.142857	0	0.285714	0.285714
M00131	Inositol phosphate metabolism, Ins(1,3,4,5)P4 => Ins(1,3,4)P3 => myo-inositol	Pathway modules	Carbohydrate metabolism	Other carbohydrate metabolism	0.25	0.25	0.25	0	0.25	0.25	0.25	0.25	0.25	0	0.25	0.25	0.25
M00373	Ethylmalonyl pathway	Pathway modules	Carbohydrate metabolism	Other carbohydrate metabolism	0.166667	0.208333	0.0833333	0.25	0.25	0.0833333	0.0833333	0.25	0.25	0.25	0.25	0.0833333	0.0833333
M00532	Photorespiration	Pathway modules	Carbohydrate metabolism	Other carbohydrate metabolism	0.275	0.275	0.275	0.375	0.125	0.15	0.15	0.275	0.175	0.125	0.175	0.275	0.275
M00549	Nucleotide sugar biosynthesis, glucose => UDP-glucose	Pathway modules	Carbohydrate metabolism	Other carbohydrate metabolism	0.666667	0.666667	0.666667	0.666667	0.666667	0.333333	0.333333	0.666667	0.666667	0.333333	0.666667	1	1
M00550	Ascorbate degradation, ascorbate => D-xylulose-5P	Pathway modules	Carbohydrate metabolism	Other carbohydrate metabolism	0	0	0	0	0	0.2	0.2	0.2	0.2	0	0.2	0	0
M00552	D-galactonate degradation, De Ley-Doudoroff pathway, D-galactonate => glycerate-3P	Pathway modules	Carbohydrate metabolism	Other carbohydrate metabolism	0.4	0.2	0.2	0.4	0.2	0.4	0.4	0.4	0.4	0.4	0.4	0.4	0.4
M00554	Nucleotide sugar biosynthesis, galactose => UDP-galactose	Pathway modules	Carbohydrate metabolism	Other carbohydrate metabolism	0	0	0	0	0.5	0	0	0.5	0.5	0.5	0.5	0.5	0.5
M00565	Trehalose biosynthesis, D-glucose 1P => trehalose	Pathway modules	Carbohydrate metabolism	Other carbohydrate metabolism	0.833333	0.666667	0.833333	0.666667	0.666667	0.833333	0.5	0.5	0.5	0.5	0.666667	0.833333	0.833333
M00631	D-Galacturonate degradation (bacteria), D-galacturonate => pyruvate + D-glyceraldehyde 3P	Pathway modules	Carbohydrate metabolism	Other carbohydrate metabolism	0.4	0.4	0.5	0.6	0	0	0	0.4	0.6	0.3	0.8	0	0
M00632	Galactose degradation, Leloir pathway, galactose => alpha-D-glucose-1P	Pathway modules	Carbohydrate metabolism	Other carbohydrate metabolism	0.25	0.25	0.25	0	0.25	0	0	0.5	0.5	0.5	0.5	0.5	0.5
M00740	Methylaspartate cycle	Pathway modules	Carbohydrate metabolism	Other carbohydrate metabolism	0.272727	0.0909091	0.181818	0	0.0909091	0.181818	0.181818	0.227273	0.181818	0.181818	0	0.181818	0.181818
M00741	Propanoyl-CoA metabolism, propanoyl-CoA => succinyl-CoA	Pathway modules	Carbohydrate metabolism	Other carbohydrate metabolism	0.666667	0.833333	0.333333	0.666667	0.333333	0	0	0.666667	0.666667	0.666667	0.666667	0.333333	0.333333
M00761	Undecaprenylphosphate alpha-L-Ara4N biosynthesis, UDP-GlcA => undecaprenyl phosphate alpha-L-Ara4N	Pathway modules	Carbohydrate metabolism	Other carbohydrate metabolism	0	0	0	0	0	0	0	0	0	0	0	0	0
M00854	Glycogen biosynthesis, glucose-1P => glycogen/starch	Pathway modules	Carbohydrate metabolism	Other carbohydrate metabolism	1	1	1	1	1	1	0.333333	1	1	0.666667	1	1	1
M00855	Glycogen degradation, glycogen => glucose-6P	Pathway modules	Carbohydrate metabolism	Other carbohydrate metabolism	0.75	0.75	0.666667	0.75	0.75	0.5	0.75	0.75	0.75	0.75	0.75	0.75	0.75
M00892	UDP-N-acetyl-D-glucosamine biosynthesis, eukaryotes, glucose => UDP-GlcNAc	Pathway modules	Carbohydrate metabolism	Other carbohydrate metabolism	0.5	0.5	0.5	0.333333	0.333333	0.166667	0.166667	0.333333	0.5	0.333333	0.333333	0.333333	0.333333
M00909	UDP-N-acetyl-D-glucosamine biosynthesis, prokaryotes, glucose => UDP-GlcNAc	Pathway modules	Carbohydrate metabolism	Other carbohydrate metabolism	0.8	0.6	0.8	0.4	0.8	0.6	0.4	0.4	0.8	0.4	0.6	0.6	0.6
M00542	EHEC/EPEC pathogenicity signature, T3SS and effectors	Signature modules	Gene set	Pathogenicity	0	0	0	0	0	0	0	0	0	0	0	0	0
M00575	Pertussis pathogenicity signature, T1SS	Signature modules	Gene set	Pathogenicity	0.2	0	0	0	0.2	0.2	0.2	0.2	0.2	0.2	0	0.2	0.2
M00850	Vibrio cholerae pathogenicity signature, cholera toxins	Signature modules	Gene set	Pathogenicity	0	0	0	0	0	0	0	0	0	0	0	0.166667	0
M00860	Bacillus anthracis pathogenicity signature, polyglutamic acid capsule biosynthesis	Signature modules	Gene set	Pathogenicity	0	0	0	0	0	0	0	0	0	0	0	0	0
M00161	Photosystem II	Pathway modules	Energy metabolism	Photosynthesis	0	0	0	0	0	0	0	0	0	0	0	0	0
M00163	Photosystem I	Pathway modules	Energy metabolism	Photosynthesis	0	0	0	0	0	0	0	0	0	0	0	0	0
M00660	Xanthomonas spp. pathogenicity signature, T3SS and effectors	Signature modules	Gene set	Plant pathogenicity	0	0	0	0	0	0	0	0	0	0	0	0	0
M00097	beta-Carotene biosynthesis, GGAP => beta-carotene	Pathway modules	Biosynthesis of terpenoids and polyketides	Plant terpenoid biosynthesis	0	0	0	0	0	0	0	0	0	0	0	0	0
M00372	Abscisic acid biosynthesis, beta-carotene => abscisic acid	Pathway modules	Biosynthesis of terpenoids and polyketides	Plant terpenoid biosynthesis	0	0	0	0	0	0	0	0	0	0	0	0	0
M00133	Polyamine biosynthesis, arginine => agmatine => putrescine => spermidine	Pathway modules	Amino acid metabolism	Polyamine biosynthesis	0.5	0.25	0.5	0.5	0.75	0.75	0.75	0.75	0.5	0.75	0.75	0.5	0.5
M00134	Polyamine biosynthesis, arginine => ornithine => putrescine	Pathway modules	Amino acid metabolism	Polyamine biosynthesis	0	0	0	0	0	0	0	0	0.5	0	0	0	0
M00135	GABA biosynthesis, eukaryotes, putrescine => GABA	Pathway modules	Amino acid metabolism	Polyamine biosynthesis	0	0	0	0.25	0.25	0.25	0.25	0	0	0	0	0.25	0.25
M00136	GABA biosynthesis, prokaryotes, putrescine => GABA	Pathway modules	Amino acid metabolism	Polyamine biosynthesis	0	0	0	0	0	0	0	0	0	0	0	0	0
M00793	dTDP-L-rhamnose biosynthesis	Pathway modules	Biosynthesis of terpenoids and polyketides	Polyketide sugar unit biosynthesis	0.25	0.75	0.25	0.25	0	0.5	0.666667	0.5	0.333333	0.5	0.5	1	1
M00797	dTDP-D-desosamine biosynthesis	Pathway modules	Biosynthesis of terpenoids and polyketides	Polyketide sugar unit biosynthesis	0	0.25	0.25	0	0	0	0	0	0	0	0	0	0
M00798	dTDP-L-mycarose biosynthesis	Pathway modules	Biosynthesis of terpenoids and polyketides	Polyketide sugar unit biosynthesis	0	0	0	0	0	0	0	0	0	0	0	0	0
M00799	dTDP-L-oleandrose biosynthesis	Pathway modules	Biosynthesis of terpenoids and polyketides	Polyketide sugar unit biosynthesis	0	0	0	0	0	0	0	0	0	0	0	0	0
M00800	dTDP-L-megosamine biosynthesis	Pathway modules	Biosynthesis of terpenoids and polyketides	Polyketide sugar unit biosynthesis	0	0.2	0.2	0	0	0	0	0	0	0	0	0	0
M00803	dTDP-D-angolosamine biosynthesis	Pathway modules	Biosynthesis of terpenoids and polyketides	Polyketide sugar unit biosynthesis	0	0.25	0.25	0	0	0	0	0	0	0	0	0	0
M00048	Inosine monophosphate biosynthesis, PRPP + glutamine => IMP	Pathway modules	Nucleotide metabolism	Purine metabolism	0.75	0.8125	0.625	0.5	0.75	1	0.75	0.6875	0.75	0.5625	0.625	1	1
M00049	Adenine ribonucleotide biosynthesis, IMP => ADP,ATP	Pathway modules	Nucleotide metabolism	Purine metabolism	0.5	1	0.5	0.75	0.75	1	0.5	0.5	0.5	0.5	0.75	1	1
M00050	Guanine ribonucleotide biosynthesis, IMP => GDP,GTP	Pathway modules	Nucleotide metabolism	Purine metabolism	0.75	1	0.75	0.25	0.75	1	1	0.75	0.75	0.5	0.75	1	1
M00546	Purine degradation, xanthine => urea	Pathway modules	Nucleotide metabolism	Purine metabolism	0.133333	0.0666667	0.133333	0.0666667	0.0666667	0.0666667	0	0.266667	0.2	0.2	0.266667	0	0
M00046	Pyrimidine degradation, uracil => beta-alanine, thymine => 3-aminoisobutanoate	Pathway modules	Nucleotide metabolism	Pyrimidine metabolism	0.333333	0	0.333333	0.666667	0	0	0	0	0.333333	0	0.333333	0	0
M00051	Uridine monophosphate biosynthesis, glutamine (+ PRPP) => UMP	Pathway modules	Nucleotide metabolism	Pyrimidine metabolism	0.5	0.6	0.916667	0.583333	0.5	0.8	0.5	0.916667	0.583333	0.5	0.666667	0.916667	0.916667
M00052	Pyrimidine ribonucleotide biosynthesis, UMP => UDP/UTP,CDP/CTP	Pathway modules	Nucleotide metabolism	Pyrimidine metabolism	0.666667	1	0.666667	0.666667	0.666667	1	1	0.666667	0.666667	0.333333	0.333333	1	1
M00053	Pyrimidine deoxyribonucleotide biosynthesis, CDP => dCTP	Pathway modules	Nucleotide metabolism	Pyrimidine metabolism	0.25	0.75	0.25	0.25	0.25	0.75	0.75	0.25	0.25	0.25	0.25	0.75	0.5
M00938	Pyrimidine deoxyribonucleotide biosynthesis, UDP => dTTP	Pathway modules	Nucleotide metabolism	Pyrimidine metabolism	0.3	0.9	0.7	0.7	0.5	0.9	0.5	0.7	0.5	0.1	0.3	0.9	0.6
M00939	Pyrimidine degradation, uracil => 3-hydroxypropanoate	Pathway modules	Nucleotide metabolism	Pyrimidine metabolism	0.2	0.2	0.2	0	0	0	0	0.2	0.2	0.2	0	0	0
M00018	Threonine biosynthesis, aspartate => homoserine => threonine	Pathway modules	Amino acid metabolism	Serine and threonine metabolism	0.6	0.8	0.4	0.8	0.8	0.8	0.6	0.6	0.6	0.4	0.6	0.8	0.8
M00020	Serine biosynthesis, glycerate-3P => serine	Pathway modules	Amino acid metabolism	Serine and threonine metabolism	1	1	0.666667	0.666667	1	1	1	0.666667	0.666667	0.666667	0.666667	0.333333	0.333333
M00033	Ectoine biosynthesis, aspartate => ectoine	Pathway modules	Amino acid metabolism	Serine and threonine metabolism	0.2	0.4	0.4	0.4	0.4	0.4	0.4	0.2	0.2	0.2	0.2	0.4	0.4
M00555	Betaine biosynthesis, choline => betaine	Pathway modules	Amino acid metabolism	Serine and threonine metabolism	0	0	0	0	0	0	0	0	0	0	0	0	0
M00101	Cholesterol biosynthesis, squalene 2,3-epoxide => cholesterol	Pathway modules	Lipid metabolism	Sterol biosynthesis	0	0	0	0	0	0	0	0	0	0	0	0	0
M00102	Ergocalciferol biosynthesis, squalene 2,3-epoxide => ergosterol/ergocalciferol	Pathway modules	Lipid metabolism	Sterol biosynthesis	0	0	0	0	0	0	0	0	0	0	0	0	0
M00104	Bile acid biosynthesis, cholesterol => cholate/chenodeoxycholate	Pathway modules	Lipid metabolism	Sterol biosynthesis	0.0833333	0.0833333	0.0833333	0	0.0833333	0	0	0.0833333	0.0833333	0.0833333	0.0833333	0	0
M00917	Phytosterol biosynthesis, squalene 2,3-epoxide => campesterol/sitosterol	Pathway modules	Lipid metabolism	Sterol biosynthesis	0	0	0	0	0	0	0	0	0	0	0	0	0
M00176	Assimilatory sulfate reduction, sulfate => H2S	Pathway modules	Energy metabolism	Sulfur metabolism	0.166667	0.166667	0.333333	0	0.166667	0.166667	0.166667	0	0	0	0	0.333333	0.333333
M00595	Thiosulfate oxidation by SOX complex, thiosulfate => sulfate	Pathway modules	Energy metabolism	Sulfur metabolism	0	0	0	0	0	0	0	0	0	0	0	0.2	0.2
M00596	Dissimilatory sulfate reduction, sulfate => H2S	Pathway modules	Energy metabolism	Sulfur metabolism	0.5	0.833333	0.666667	0.166667	0.666667	0.666667	1	0.333333	0.166667	0.166667	0	1	1
M00664	Nodulation	Signature modules	Gene set	Symbiosis	0	0	0	0	0	0	0	0	0	0	0	0	0
M00095	C5 isoprenoid biosynthesis, mevalonate pathway	Pathway modules	Biosynthesis of terpenoids and polyketides	Terpenoid backbone biosynthesis	0.142857	0.285714	0.142857	0.285714	0.285714	0.428571	0.285714	0.142857	0.142857	0.285714	0.285714	0	0
M00096	C5 isoprenoid biosynthesis, non-mevalonate pathway	Pathway modules	Biosynthesis of terpenoids and polyketides	Terpenoid backbone biosynthesis	0.625	0.875	0.625	0.625	0.5	0.625	0.5	0.75	0.875	0.5	0.875	0.875	0.875
M00364	C10-C20 isoprenoid biosynthesis, bacteria	Pathway modules	Biosynthesis of terpenoids and polyketides	Terpenoid backbone biosynthesis	0.5	1	0.5	1	0.5	1	1	0.5	0	0	0	0.5	0.5
M00365	C10-C20 isoprenoid biosynthesis, archaea	Pathway modules	Biosynthesis of terpenoids and polyketides	Terpenoid backbone biosynthesis	0	0.5	0	0.5	0	0.5	0.5	0	0	0	0	0	0
M00366	C10-C20 isoprenoid biosynthesis, plants	Pathway modules	Biosynthesis of terpenoids and polyketides	Terpenoid backbone biosynthesis	0.25	0.5	0.25	0.5	0.25	0.5	0.5	0.25	0	0	0	0.25	0.25
M00367	C10-C20 isoprenoid biosynthesis, non-plant eukaryotes	Pathway modules	Biosynthesis of terpenoids and polyketides	Terpenoid backbone biosynthesis	0	0.333333	0	0.333333	0	0.333333	0.333333	0	0	0	0	0	0
M00849	C5 isoprenoid biosynthesis, mevalonate pathway, archaea	Pathway modules	Biosynthesis of terpenoids and polyketides	Terpenoid backbone biosynthesis	0.25	0.375	0.1875	0.285714	0.285714	0.4375	0.285714	0.25	0.1875	0.285714	0.3125	0.0625	0
M00778	Type II polyketide backbone biosynthesis, acyl-CoA + malonyl-CoA => polyketide	Pathway modules	Biosynthesis of terpenoids and polyketides	Type II polyketide biosynthesis	0	0	0	0	0	0	0	0	0	0	0.333333	0	0
M00779	Dihydrokalafungin biosynthesis, octaketide => dihydrokalafungin	Pathway modules	Biosynthesis of terpenoids and polyketides	Type II polyketide biosynthesis	0	0	0	0	0	0	0	0	0	0	0	0	0
M00823	Chlortetracycline biosynthesis, pretetramide => chlortetracycline	Pathway modules	Biosynthesis of terpenoids and polyketides	Type II polyketide biosynthesis	0	0	0	0	0	0	0	0	0	0	0	0	0
