# Supplementary material for: Mining-impacted rice paddies select for Archaeal methylators and reveal a putative (Archaeal) regulator of mercury methylation
Source: ISME Commun. 2023 Jul 15;3:74. doi: 10.1038/s43705-023-00277-x (PMC10349881; doi:10.1038/s43705-023-00277-x)
Supplement: Supplementary file 13 — Supplementary Table S12 [file 43705_2023_277_MOESM13_ESM.xlsx]

## Sheet: Sheet3
Site	Contig name	Domain	Phylum	Class	Order	Family	Genus	Contain the TA gene upstream
gx2a	c_000001210141_gx2a	Archaea	Euryarchaeota	Methanomicrobia	Methanomicrobiales	Methanoregulaceae	Methanoregula	Yes
gx2a	c_000001210141_gx2a	Archaea	Euryarchaeota	Methanomicrobia	Methanomicrobiales	Methanoregulaceae	Methanoregula	Yes
gx3a	c_000002779917_gx3a	Archaea	Euryarchaeota	Methanomicrobia	Methanotrichales	Methanotrichaceae	Methanothrix	Yes
gx3a	c_000003288076_gx3a	Archaea	Euryarchaeota	Methanomicrobia	Methanomicrobiales	Methanoregulaceae	Methanoregula	Yes
gx3b	c_000003363631_gx3b	Archaea	Euryarchaeota	Methanomicrobia	Methanotrichales	Methanotrichaceae	Methanothrix	Yes
hx1b	c_000000622026_hx1b	Archaea	Euryarchaeota	Methanomicrobia	Methanomicrobiales	Methanoregulaceae	Methanoregula	Yes
hx1b	c_000000622026_hx1b	Archaea	Euryarchaeota	Methanomicrobia	Methanomicrobiales	Methanoregulaceae	Methanoregula	Yes
hx2b	c_000002938932_hx2b	Archaea	Euryarchaeota	Methanomicrobia	Methanomicrobiales	Methanoregulaceae	Methanoregula	Yes
sk3a	c_000003606625_sk3a	Archaea	Euryarchaeota	Methanomicrobia	Methanomicrobiales	Methanomicrobiaceae	Methanoculleus	Yes
gx1a	c_000002645959_gx1a	Bacteria	Proteobacteria	Deltaproteobacteria	Desulfovibrionales	Desulfovibrionaceae	Desulfolutivibrio	Yes
gx2a	c_000002552093_gx2a	Bacteria	Proteobacteria	Deltaproteobacteria	Desulfuromonadales	Geobacteraceae	Geobacter	Yes
gx3a	c_000005429794_gx3a	Bacteria	Proteobacteria	Deltaproteobacteria	Syntrophales	Syntrophaceae	Syntrophus	Yes
gx3b	c_000005013722_gx3b	Bacteria	Proteobacteria	Deltaproteobacteria	Desulfovibrionales	Desulfovibrionaceae	Pseudodesulfovibrio	Yes
hx3b	c_000000150904_hx3b	Bacteria	Proteobacteria	Deltaproteobacteria	Syntrophales	Syntrophaceae	Syntrophus	Yes
hx3b	c_000000150904_hx3b	Bacteria	Proteobacteria	Deltaproteobacteria	Syntrophales	Syntrophaceae	Syntrophus	Yes
sk2b	c_000002132470_sk2b	Bacteria	Firmicutes	Clostridia	Eubacteriales	Syntrophomonadaceae	Candidatus Contubernalis	Yes
sk3b	c_000001556990_sk3b	Bacteria	Proteobacteria	Deltaproteobacteria	Syntrophales	Syntrophaceae	Syntrophus	Yes
sk3b	c_000001556990_sk3b	Bacteria	Proteobacteria	Deltaproteobacteria	Syntrophales	Syntrophaceae	Syntrophus	Yes
gx1b	c_000002667235_gx1b	Archaea	Euryarchaeota	Methanomicrobia	Methanomicrobiales	Methanoregulaceae	Methanoregula	No
hx2b	c_000002572739_hx2b	Archaea	Euryarchaeota	Methanomicrobia	Methanomicrobiales	Methanomicrobiaceae	Methanoculleus	No
gx1a	c_000002840583_gx1a	Bacteria	Proteobacteria	Gammaproteobacteria	Pseudomonadales	Pseudomonadaceae	Permianibacter	No
gx1b	c_000001596052_gx1b	Bacteria	Proteobacteria	Deltaproteobacteria	Desulfobacterales	Desulfobacteraceae	Desulfococcus	No
gx1b	c_000005967408_gx1b	Bacteria	Proteobacteria	Deltaproteobacteria	Syntrophales	Syntrophaceae	Desulfomonile	No
gx1b	c_000001596052_gx1b	Bacteria	Proteobacteria	Deltaproteobacteria	Desulfobacterales	Desulfobacteraceae	Desulfococcus	No
gx2a	c_000002684938_gx2a	Bacteria	Proteobacteria	Deltaproteobacteria	Desulfuromonadales	Geobacteraceae	Geomonas	No
gx2a	c_000004523648_gx2a	Bacteria	Proteobacteria	Gammaproteobacteria	Pseudomonadales	Pseudomonadaceae	Permianibacter	No
gx2a	c_000005671258_gx2a	Bacteria	Proteobacteria	Deltaproteobacteria	Desulfuromonadales	Geobacteraceae	Geotalea	No
gx3a	c_000000195017_gx3a	Bacteria	Proteobacteria	Deltaproteobacteria	Desulfobacterales	Desulfobulbaceae	Desulfobulbus	No
gx3a	c_000000195017_gx3a	Bacteria	Proteobacteria	Deltaproteobacteria	Desulfobacterales	Desulfobulbaceae	Desulfobulbus	No
hx2a	c_000001782806_hx2a	Bacteria	Proteobacteria	Deltaproteobacteria	Desulfobacterales	Desulfobacteraceae	Desulfonema	No
hx2a	c_000001782806_hx2a	Bacteria	Proteobacteria	Deltaproteobacteria	Desulfobacterales	Desulfobacteraceae	Desulfonema	No
hx2b	c_000003172953_hx2b	Bacteria	Proteobacteria	Deltaproteobacteria	Syntrophales	Syntrophaceae	Desulfomonile	No
sk1a	c_000004034836_sk1a	Bacteria	Fusobacteria	Fusobacteriia	Fusobacteriales	Fusobacteriaceae	Ilyobacter	No
sk1b	c_000001188038_sk1b	Bacteria	Proteobacteria	Deltaproteobacteria	Desulfuromonadales	Geobacteraceae	Geobacter	No
sk1b	c_000003086447_sk1b	Bacteria	Proteobacteria	Deltaproteobacteria	Unknown_Deltaproteobacteria	Unknown	Unknown	No
sk1b	c_000005321424_sk1b	Bacteria	Firmicutes	Clostridia	Eubacteriales	Clostridiaceae	Alkaliphilus	No
sk1b	c_000001188038_sk1b	Bacteria	Proteobacteria	Deltaproteobacteria	Desulfuromonadales	Geobacteraceae	Geobacter	No
sk2a	c_000002643481_sk2a	Bacteria	Proteobacteria	Alphaproteobacteria	Hyphomicrobiales	Brucellaceae	Brucella	No
sk2a	c_000004892253_sk2a	Bacteria	Proteobacteria	Deltaproteobacteria	Syntrophales	Syntrophaceae	Desulfomonile	No
sk2b	c_000001624480_sk2b	Bacteria	Proteobacteria	Deltaproteobacteria	Syntrophales	Syntrophaceae	Desulfomonile	No
sk2b	c_000004432338_sk2b	Bacteria	Firmicutes	Bacilli	Bacillales	Planococcaceae	Sporosarcina	No
sk2b	c_000001624480_sk2b	Bacteria	Proteobacteria	Deltaproteobacteria	Syntrophales	Syntrophaceae	Desulfomonile	No
sk3b	c_000001780781_sk3b	Bacteria	Nitrospirae	Thermodesulfovibrionia	Thermodesulfovibrionales	Dissulfurispiraceae	Dissulfurispira	No
sk3b	c_000002748276_sk3b	Bacteria	Proteobacteria	Deltaproteobacteria	Syntrophales	Syntrophaceae	Desulfomonile	No
sk3b	c_000001780781_sk3b	Bacteria	Nitrospirae	Thermodesulfovibrionia	Thermodesulfovibrionales	Dissulfurispiraceae	Dissulfurispira	No
