# Supplementary material for: Mining-impacted rice paddies select for Archaeal methylators and reveal a putative (Archaeal) regulator of mercury methylation
Source: ISME Commun. 2023 Jul 15;3:74. doi: 10.1038/s43705-023-00277-x (PMC10349881; doi:10.1038/s43705-023-00277-x)
Supplement: Supplementary file 14 — Supplementary Table S13 [file 43705_2023_277_MOESM14_ESM.xlsx]

## Sheet: Sheet1
Quality control statistics of the DNA samples
Sequencing Company	Sample name	Conc. (ng/µl)	Amount (µg)
LC	kit_control	0.04	0
LC	hx1a	25.49	3.06
LC	hx1b	20.17	2.42
LC	hx2a	24.1	2.89
LC	hx2b	16.49	1.98
LC	hx3a	27.24	3.27
LC	hx3b	18.2	2.18
LC	gx1a	20.1	2.41
LC	gx1b	17.58	2.11
LC	gx2a	17.33	2.08
LC	gx2b	15.53	1.86
LC	gx3a	14.43	1.73
LC	gx3b	12.53	1.5
LC	sk1a	16.91	2.03
LC	sk1b	17.26	2.07
LC	sk2a	12.25	1.47
LC	sk2b	18.95	2.27
LC	sk3a	11.52	1.38
LC	sk3b	18.6	2.23
GW	kit_control	0	0
GW	Huaxi_1A	18.5	1.02

## Sheet: Sheet2
Quality control statistics of the sequencing data before and after filtering.
Sample	Total reads (raw)	Total bases (gigabases)	Q20%	Q30%	GC%	Duplication rate%	Total reads (filtered)
hx1a	241899942	36.285	95.6376	90.7033	59.6371	13.0999	230479988
hx1b	253753918	38.0631	96.5501	92.3514	59.6411	16.7146	244386342
hx2a	206866534	31.03	95.677	90.6628	59.9296	14.3346	197497536
hx2b	275460586	41.3191	96.2476	91.8198	60.3768	16.2767	265861528
hx3a	281061902	42.1593	96.1123	91.5926	60.3813	11.7275	267924158
hx3b	256007536	38.4011	96.2953	91.8831	60.6631	17.8066	245916000
gx1a	210529372	31.5794	95.66	90.6984	60.1573	13.5205	200114230
gx1b	263924206	39.5886	96.5083	92.3698	60.0769	18.896	251508052
gx2a	238653964	35.7981	95.7248	90.8779	60.1744	13.5271	227612758
gx2b	274120544	41.1181	96.1183	91.8542	60.4904	16.8588	260945622
gx3a	269227420	40.3841	95.6623	90.513	59.8251	13.8789	257190892
gx3b	254107750	38.1162	96.4798	92.349	60.2859	17.3334	243042318
sk1a	209954710	31.4932	96.0498	91.6502	55.7414	15.6065	200081958
sk1b	265605710	39.8409	96.2217	91.7885	56.8011	19.3624	251849420
sk2a	270860764	40.6291	96.4208	92.2467	56.3012	17.1284	259126174
sk2b	185785562	27.8678	95.9559	91.4034	54.3131	16.2849	176969634
sk3a	269859912	40.479	96.4192	92.0868	54.9436	16.1055	259843474
sk3b	229049806	34.3575	95.0722	90.1517	55.9402	15.6197	212524040

## Sheet: Sheet3
Quality control statistics of the metagenomic assemblies showing the number of contigs assembled that are greater than the specified length in each sample.
Number of contigs greater than	0 b	1000 b	5000 b	10000 b	25000 b	50000 b
hx1a	6928522	378129	4987	789	70	9
hx1b	6609695	342293	4947	764	78	12
hx2a	5796276	318721	4670	817	66	12
hx2b	7028226	415702	7749	1347	119	13
hx3a	8271507	548125	9525	1666	168	16
hx3b	6637546	378683	6922	1216	104	11
gx1a	5542895	223866	2339	239	8	0
gx1b	6559327	266194	3716	471	16	1
gx2a	6001246	225687	2439	279	7	1
gx2b	7037304	301854	4251	576	25	1
gx3a	7391436	329670	4361	652	15	0
gx3b	6371524	254289	3431	362	13	0
sk1a	5089836	211969	1938	381	64	11
sk1b	6847016	330029	4184	930	180	50
sk2a	6763496	306036	3868	1038	223	64
sk2b	4634680	249602	3501	621	67	8
sk3a	6301009	300338	4639	1293	394	101
sk3b	5725625	299437	3887	701	72	13

## Sheet: Sheet4
Quality control statistics of the metagenomic assemblies showing the total length of contigs greater than the specified values in each size group of the assembly in each sample. (Unit: bases)
Sample id	0 bp	1000 bp	5000 bp	10000 bp	25000 bp	50000 bp
hx1a	3548780383	603939907	39977031	12533398	2548266	603034
hx1b	3354988974	554139538	39946879	12749171	3161381	837317
hx2a	2977302009	516007848	38294440	13209742	2517446	755519
hx2b	3673696830	697595164	63497338	21552840	4555892	967353
hx3a	4424748031	916678697	78442591	26941898	6267359	1276140
hx3b	3447865259	629743681	56726708	19302861	4043708	876920
gx1a	2676855641	346435236	16793525	3287729	287729	0
gx1b	3177133170	421347326	27641693	6487022	526997	50584
gx2a	2866873520	348016155	17762833	3824221	276401	76937
gx2b	3443974373	479938188	32038478	8017842	832537	70630
gx3a	3647082543	516621245	33007264	8695662	497830	0
gx3b	3080693392	401710089	24838890	4944602	412027	0
sk1a	2470529741	327872304	17140458	7053642	2415604	652429
sk1b	3416715967	531046351	41716511	20530312	9583212	5171773
sk2a	3335466299	493840425	41499672	22946643	10734552	5161583
sk2b	2342510903	405234717	28855192	10004936	2436363	525132
sk3a	3135242901	503932781	53980859	31875449	18528078	8315783
sk3b	2883024293	483695148	32455107	11828420	2899654	916732
